# Supplementary material for: RNA-Sequencing Reveals Biological Networks during Table Grapevine (‘Fujiminori’) Fruit Development
Source: PLoS One. 2017 Jan 24;12(1):e0170571. doi: 10.1371/journal.pone.0170571 (PMC5261597; doi:10.1371/journal.pone.0170571)
Supplement: S1 Table — (XLS) [file pone.0170571.s001.xls]

## Sheet: S1 Table
	Sample	40DAF	65DAF	90DAF
	raw reads	29859935	28241487	26473446
	clean reads	28808716	27941132	25457565
	raw data	5.97G	5.65G	5.29G
	clean data	5.76G	5.59G	5.09G
	clean rate	0.9648	0.9894	0.9622
	total mapped reads	18543240	21785051	20675429
	total mapped rate	0.6437	0.7797	0.8122
	total unmapped rate	0.3563	0.2203	0.1878
	unique match rate	0.5613	0.676	0.6859
	perfect match rate	0.4013	0.4807	0.4952
	expressed gene	20540	17623	18388
	expressed gene rate	0.685329	0.588002	0.613526
