# Supplementary material for: RNA-Sequencing Reveals Biological Networks during Table Grapevine (‘Fujiminori’) Fruit Development
Source: PLoS One. 2017 Jan 24;12(1):e0170571. doi: 10.1371/journal.pone.0170571 (PMC5261597; doi:10.1371/journal.pone.0170571)
Supplement: S2 Table — (XLS) [file pone.0170571.s002.xls]

## Sheet: S2 Table
	Type	40DAF	65DAF	90DAF
	RPKM<0.3	9431	12348	11583
	0.3<RPKM<1	3265	3339	3238
	1<RPKM<10	8522	7695	7878
	10<RPKM<100	7190	5045	5835
	RPKM>100	1563	1544	1437
