# Supplementary material for: RNA-Sequencing Reveals Biological Networks during Table Grapevine (‘Fujiminori’) Fruit Development
Source: PLoS One. 2017 Jan 24;12(1):e0170571. doi: 10.1371/journal.pone.0170571 (PMC5261597; doi:10.1371/journal.pone.0170571)
Supplement: S3 Table — (XLS) [file pone.0170571.s003.xls]

## Sheet: S3 Table
	40DAF	65DAF	90DAF
	VIT_06s0009g00130	VIT_06s0009g00130	VIT_06s0009g00130
	VIT_03s0063g01100	VIT_03s0063g01100	VIT_03s0063g01100
	VIT_10s0071g00470	VIT_00s2393g00010	VIT_00s2393g00010
	VIT_00s2393g00010	VIT_06s0004g01860	VIT_06s0004g01860
	VIT_02s0012g01370	VIT_16s0098g01570	VIT_16s0098g01570
	VIT_06s0004g01860	VIT_12s0035g02090	VIT_12s0035g02090
	VIT_16s0098g01570	VIT_16s0013g01290	VIT_16s0013g01290
	VIT_12s0035g02090	VIT_08s0040g02510	VIT_08s0040g02510
	VIT_16s0013g01290	VIT_08s0007g00420	VIT_08s0007g00420
	VIT_08s0040g02510	VIT_14s0068g01570	VIT_19s0014g03170
	VIT_08s0007g00420	VIT_07s0031g01910	VIT_07s0031g01910
	VIT_14s0068g01570	VIT_19s0014g03170	VIT_14s0068g01890
	VIT_07s0031g01910	VIT_14s0068g01890	VIT_07s0129g00970
	VIT_19s0014g03170	VIT_07s0129g00970	VIT_07s0129g00540
	VIT_14s0068g01890	VIT_07s0129g00540	VIT_06s0009g02410
	VIT_18s0041g02190	VIT_06s0009g02410	VIT_00s0615g00040
	VIT_07s0129g00970	VIT_00s0615g00040	VIT_17s0000g07090
	VIT_07s0129g00540	VIT_17s0000g07090	VIT_09s0002g06330
	VIT_06s0009g02410	VIT_09s0002g06330	VIT_02s0154g00560
	VIT_00s0615g00040	VIT_02s0154g00560	VIT_07s0005g00880
	VIT_17s0000g07090	VIT_07s0005g00880	VIT_01s0010g02890
	VIT_09s0002g06330	VIT_01s0010g02890	VIT_04s0008g04610
	VIT_02s0154g00560	VIT_12s0028g03630	VIT_04s0008g01240
	VIT_07s0005g00880	VIT_01s0011g03730	VIT_12s0028g03630
	VIT_05s0049g01800	VIT_16s0013g01720	VIT_01s0011g03730
	VIT_01s0010g02890	VIT_05s0049g01980	VIT_16s0013g01720
	VIT_00s0218g00140	VIT_14s0030g01480	VIT_05s0049g01980
	VIT_02s0033g01270	VIT_01s0011g01630	VIT_01s0011g03650
	VIT_04s0008g01240	VIT_03s0038g02670	VIT_14s0030g01480
	VIT_12s0028g03630	VIT_14s0060g02630	VIT_01s0011g01630
	VIT_01s0011g03730	VIT_18s0001g09900	VIT_03s0038g02670
	VIT_04s0210g00060	VIT_07s0005g04680	VIT_14s0060g02630
	VIT_16s0013g01720	VIT_07s0005g06720	VIT_18s0001g09900
	VIT_05s0049g01980	VIT_15s0048g00560	VIT_12s0028g02910
	VIT_01s0011g03650	VIT_13s0019g04000	VIT_07s0005g04680
	VIT_04s0008g01850	VIT_11s0016g05220	VIT_07s0005g06720
	VIT_12s0055g01010	VIT_01s0146g00460	VIT_15s0048g00560
	VIT_14s0030g01480	VIT_04s0008g01310	VIT_13s0019g04000
	VIT_01s0011g01630	VIT_04s0023g02330	VIT_11s0016g05220
	VIT_03s0038g02670	VIT_00s0612g00010	VIT_04s0008g01310
	VIT_14s0060g02630	VIT_06s0004g08200	VIT_01s0146g00460
	VIT_18s0001g09900	VIT_05s0020g01090	VIT_04s0023g02330
	VIT_12s0028g03930	VIT_08s0007g07560	VIT_00s0612g00010
	VIT_12s0028g02910	VIT_03s0063g01780	VIT_06s0004g08200
	VIT_07s0005g04680	VIT_08s0007g04960	VIT_05s0020g01090
	VIT_07s0031g00320	VIT_04s0008g05260	VIT_08s0007g07560
	VIT_07s0005g06720	VIT_02s0012g01320	VIT_08s0007g04960
	VIT_07s0095g00140	VIT_18s0086g00690	VIT_03s0063g01780
	VIT_01s0011g04030	VIT_15s0046g00980	VIT_02s0012g01320
	VIT_15s0048g00560	VIT_00s0780g00040	VIT_18s0086g00690
	VIT_13s0019g04000	VIT_15s0046g01930	VIT_15s0046g00980
	VIT_11s0016g05220	VIT_09s0002g03470	VIT_00s0780g00040
	VIT_01s0146g00460	VIT_14s0066g02080	VIT_15s0046g01930
	VIT_04s0008g01310	VIT_02s0025g03000	VIT_09s0002g03470
	VIT_00s0612g00010	VIT_07s0005g04670	VIT_14s0066g02080
	VIT_06s0004g08200	VIT_19s0027g00160	VIT_02s0025g03000
	VIT_05s0020g01090	VIT_10s0092g00040	VIT_07s0005g04670
	VIT_08s0007g07560	VIT_01s0011g05470	VIT_19s0027g00160
	VIT_03s0063g01780	VIT_14s0083g01210	VIT_12s0034g01960
	VIT_08s0007g04960	VIT_00s0270g00130	VIT_10s0092g00040
	VIT_04s0008g05260	VIT_06s0009g01530	VIT_01s0011g05470
	VIT_02s0012g01320	VIT_10s0116g00010	VIT_14s0083g01210
	VIT_18s0086g00690	VIT_14s0036g00050	VIT_00s0270g00130
	VIT_15s0046g00980	VIT_13s0175g00120	VIT_06s0009g01530
	VIT_00s0780g00040	VIT_04s0008g04460	VIT_10s0116g00010
	VIT_04s0008g07120	VIT_09s0018g01540	VIT_14s0036g00050
	VIT_15s0046g01930	VIT_13s0156g00180	VIT_13s0175g00120
	VIT_09s0002g07490	VIT_12s0059g02020	VIT_04s0008g04460
	VIT_09s0002g03470	VIT_14s0060g02550	VIT_04s0069g00260
	VIT_14s0066g02080	VIT_05s0062g00830	VIT_09s0018g01540
	VIT_02s0025g03000	VIT_17s0000g02910	VIT_13s0156g00180
	VIT_07s0005g04670	VIT_14s0006g01400	VIT_12s0059g02020
	VIT_19s0027g00160	VIT_18s0089g01260	VIT_19s0014g04200
	VIT_10s0092g00040	VIT_15s0021g00090	VIT_05s0062g00830
	VIT_01s0011g05470	VIT_02s0025g00400	VIT_17s0000g02910
	VIT_14s0083g01210	VIT_14s0066g02340	VIT_13s0067g00910
	VIT_00s0270g00130	VIT_08s0007g00710	VIT_14s0006g01400
	VIT_06s0009g01530	VIT_03s0180g00140	VIT_18s0089g01260
	VIT_10s0116g00010	VIT_00s0908g00010	VIT_15s0021g00090
	VIT_14s0036g00050	VIT_06s0004g05400	VIT_02s0025g00400
	VIT_13s0175g00120	VIT_16s0148g00160	VIT_14s0066g02340
	VIT_04s0008g04460	VIT_02s0025g04590	VIT_08s0007g00710
	VIT_04s0069g00260	VIT_07s0031g03000	VIT_03s0180g00140
	VIT_09s0018g01540	VIT_19s0090g01220	VIT_00s0908g00010
	VIT_13s0156g00180	VIT_02s0025g02070	VIT_06s0004g05400
	VIT_12s0059g02020	VIT_05s0049g00050	VIT_16s0148g00160
	VIT_02s0025g04940	VIT_14s0068g02240	VIT_02s0025g04590
	VIT_14s0060g02550	VIT_14s0066g01130	VIT_07s0031g03000
	VIT_00s0256g00110	VIT_14s0081g00650	VIT_19s0090g01220
	VIT_18s0001g12400	VIT_11s0016g05740	VIT_02s0025g02070
	VIT_05s0062g00830	VIT_13s0019g01270	VIT_05s0049g00050
	VIT_17s0000g02910	VIT_14s0060g00420	VIT_14s0068g02240
	VIT_13s0067g00910	VIT_10s0003g01690	VIT_14s0066g01130
	VIT_14s0006g01400	VIT_08s0007g02160	VIT_14s0081g00650
	VIT_18s0089g01260	VIT_03s0088g00050	VIT_11s0016g05740
	VIT_15s0021g00090	VIT_08s0007g08260	VIT_13s0019g01270
	VIT_02s0025g00400	VIT_03s0038g02310	VIT_14s0060g00420
	VIT_14s0066g02340	VIT_03s0097g00550	VIT_10s0003g01690
	VIT_08s0007g00710	VIT_02s0025g04100	VIT_14s0068g02200
	VIT_03s0180g00140	VIT_08s0040g02520	VIT_08s0007g02160
	VIT_00s0908g00010	VIT_03s0088g00930	VIT_03s0088g00050
	VIT_06s0004g05400	VIT_10s0003g02730	VIT_08s0007g08260
	VIT_16s0148g00160	VIT_09s0054g01830	VIT_03s0038g02310
	VIT_02s0025g04590	VIT_18s0122g01030	VIT_03s0097g00550
	VIT_07s0031g03000	VIT_04s0069g00920	VIT_02s0025g04100
	VIT_19s0090g01220	VIT_06s0004g02210	VIT_08s0040g02520
	VIT_02s0025g02070	VIT_08s0007g04190	VIT_03s0088g00930
	VIT_05s0049g00050	VIT_02s0025g02700	VIT_10s0003g02730
	VIT_14s0068g02240	VIT_12s0134g00400	VIT_09s0054g01830
	VIT_14s0066g01130	VIT_02s0025g00850	VIT_15s0024g01980
	VIT_14s0081g00650	VIT_02s0012g02420	VIT_18s0122g01030
	VIT_11s0016g05740	VIT_05s0020g02720	VIT_04s0069g00920
	VIT_13s0019g01270	VIT_09s0002g04090	VIT_06s0004g02210
	VIT_13s0019g00110	VIT_03s0063g00340	VIT_08s0007g04190
	VIT_14s0060g00420	VIT_08s0217g00110	VIT_08s0007g02320
	VIT_10s0003g01690	VIT_19s0015g00180	VIT_02s0025g02700
	VIT_14s0068g02200	VIT_18s0001g06040	VIT_01s0011g02860
	VIT_08s0007g02160	VIT_14s0030g01950	VIT_12s0134g00400
	VIT_03s0088g00050	VIT_00s0181g00030	VIT_04s0008g04960
	VIT_08s0007g08260	VIT_18s0041g00290	VIT_02s0025g00850
	VIT_03s0038g02310	VIT_01s0011g04680	VIT_02s0012g02420
	VIT_03s0097g00550	VIT_12s0034g00180	VIT_05s0020g02720
	VIT_04s0008g07130	VIT_12s0057g00680	VIT_09s0002g04090
	VIT_05s0029g01500	VIT_09s0002g00920	VIT_08s0217g00110
	VIT_02s0087g00070	VIT_07s0104g01410	VIT_19s0015g00180
	VIT_02s0025g04100	VIT_13s0156g00300	VIT_18s0001g06040
	VIT_08s0040g02520	VIT_08s0040g00100	VIT_14s0030g01950
	VIT_10s0003g02730	VIT_11s0016g04040	VIT_01s0011g04680
	VIT_09s0054g01830	VIT_08s0058g01210	VIT_00s0181g00030
	VIT_16s0022g01280	VIT_07s0031g01940	VIT_18s0041g00290
	VIT_15s0024g01980	VIT_17s0000g07380	VIT_12s0034g00180
	VIT_18s0122g01030	VIT_10s0092g00010	VIT_12s0057g00680
	VIT_04s0069g00920	VIT_07s0129g00040	VIT_09s0002g00920
	VIT_06s0004g02210	VIT_13s0019g04200	VIT_07s0104g01410
	VIT_08s0007g04190	VIT_17s0000g04450	VIT_13s0156g00300
	VIT_08s0007g02320	VIT_15s0024g01760	VIT_08s0040g00100
	VIT_02s0025g02700	VIT_11s0206g00040	VIT_11s0016g04040
	VIT_01s0011g02860	VIT_17s0000g04990	VIT_08s0058g01210
	VIT_12s0134g00400	VIT_14s0066g00400	VIT_07s0031g01940
	VIT_04s0008g04960	VIT_18s0001g12970	VIT_17s0000g07380
	VIT_02s0025g00850	VIT_08s0040g00850	VIT_10s0092g00010
	VIT_02s0012g02420	VIT_08s0007g02800	VIT_07s0129g00040
	VIT_05s0020g02720	VIT_18s0001g09070	VIT_13s0019g04200
	VIT_09s0002g04090	VIT_05s0077g01170	VIT_17s0000g04450
	VIT_08s0058g00660	VIT_10s0116g01800	VIT_11s0206g00040
	VIT_03s0063g00340	VIT_17s0000g06750	VIT_14s0066g00400
	VIT_08s0217g00110	VIT_10s0042g01220	VIT_08s0040g00850
	VIT_19s0015g00180	VIT_17s0000g03610	VIT_08s0007g02800
	VIT_18s0001g06040	VIT_16s0050g00900	VIT_05s0077g01170
	VIT_14s0030g01950	VIT_06s0004g04300	VIT_18s0001g09070
	VIT_00s0181g00030	VIT_14s0060g00460	VIT_10s0116g01800
	VIT_18s0041g00290	VIT_08s0007g01610	VIT_14s0030g01170
	VIT_01s0011g04680	VIT_13s0047g00280	VIT_10s0042g01220
	VIT_12s0034g00180	VIT_10s0003g03720	VIT_05s0051g00660
	VIT_12s0057g00680	VIT_11s0016g04000	VIT_17s0000g03610
	VIT_09s0002g00920	VIT_03s0017g01430	VIT_16s0050g00900
	VIT_07s0104g01410	VIT_13s0047g00320	VIT_06s0004g04300
	VIT_13s0156g00300	VIT_06s0004g04210	VIT_14s0060g00460
	VIT_04s0008g07210	VIT_18s0001g10470	VIT_08s0007g01610
	VIT_08s0040g00100	VIT_05s0077g01880	VIT_13s0047g00280
	VIT_11s0016g04040	VIT_14s0068g00720	VIT_10s0003g03720
	VIT_08s0058g01210	VIT_00s1764g00010	VIT_11s0016g04000
	VIT_07s0031g01940	VIT_08s0058g01320	VIT_03s0017g01430
	VIT_17s0000g07380	VIT_11s0052g01330	VIT_13s0047g00320
	VIT_10s0092g00010	VIT_17s0000g03910	VIT_12s0028g00810
	VIT_07s0129g00040	VIT_16s0022g02410	VIT_06s0004g04210
	VIT_13s0019g04200	VIT_15s0046g01330	VIT_18s0001g10470
	VIT_17s0000g04450	VIT_18s0001g03390	VIT_05s0077g01880
	VIT_15s0024g01760	VIT_03s0063g00800	VIT_18s0117g00280
	VIT_19s0014g00010	VIT_01s0026g00230	VIT_14s0068g00720
	VIT_11s0206g00040	VIT_11s0052g00430	VIT_00s1764g00010
	VIT_14s0066g00400	VIT_07s0005g04150	VIT_08s0058g01320
	VIT_18s0001g12970	VIT_07s0255g00100	VIT_11s0052g01330
	VIT_08s0040g00850	VIT_07s0005g03100	VIT_16s0022g02410
	VIT_08s0007g02800	VIT_10s0042g01390	VIT_15s0046g01330
	VIT_18s0001g09070	VIT_08s0032g00150	VIT_18s0001g03390
	VIT_05s0077g01170	VIT_18s0001g02260	VIT_04s0008g03670
	VIT_10s0116g01800	VIT_06s0061g00760	VIT_03s0063g00800
	VIT_17s0000g06750	VIT_04s0008g04690	VIT_01s0026g00230
	VIT_14s0030g01170	VIT_18s0001g02470	VIT_11s0052g00430
	VIT_10s0042g01220	VIT_00s0480g00040	VIT_07s0005g04150
	VIT_17s0000g03610	VIT_12s0034g00910	VIT_07s0255g00100
	VIT_16s0050g00900	VIT_09s0018g01290	VIT_07s0005g03100
	VIT_06s0004g04300	VIT_17s0053g00770	VIT_10s0042g01390
	VIT_14s0060g00460	VIT_15s0048g00190	VIT_08s0032g00150
	VIT_08s0007g01610	VIT_00s1467g00010	VIT_18s0001g02260
	VIT_13s0047g00280	VIT_18s0001g03710	VIT_04s0008g04690
	VIT_10s0003g03720	VIT_12s0035g00330	VIT_06s0061g00760
	VIT_11s0016g04000	VIT_04s0008g02390	VIT_18s0001g02470
	VIT_03s0017g01430	VIT_04s0023g00300	VIT_00s0480g00040
	VIT_06s0009g02010	VIT_14s0066g02170	VIT_12s0034g00910
	VIT_13s0047g00320	VIT_04s0044g00590	VIT_09s0018g01290
	VIT_06s0004g04210	VIT_19s0014g01650	VIT_17s0053g00770
	VIT_12s0028g00810	VIT_19s0014g02100	VIT_15s0048g00190
	VIT_18s0001g10470	VIT_14s0030g02300	VIT_00s1467g00010
	VIT_05s0077g01880	VIT_09s0002g03500	VIT_18s0001g03710
	VIT_14s0068g00720	VIT_19s0014g03250	VIT_12s0035g00330
	VIT_00s1764g00010	VIT_17s0000g01830	VIT_04s0008g02390
	VIT_08s0058g01320	VIT_04s0008g02820	VIT_04s0023g00300
	VIT_11s0052g01330	VIT_07s0104g00190	VIT_14s0066g02170
	VIT_17s0000g03910	VIT_02s0033g00020	VIT_04s0044g00590
	VIT_16s0022g02410	VIT_04s0023g01720	VIT_19s0014g01650
	VIT_15s0046g01330	VIT_02s0025g03370	VIT_19s0014g02100
	VIT_18s0001g03390	VIT_09s0002g03360	VIT_07s0005g03030
	VIT_04s0008g03670	VIT_00s1322g00010	VIT_14s0030g02300
	VIT_13s0047g00570	VIT_16s0050g02660	VIT_04s0008g02820
	VIT_03s0063g00800	VIT_11s0118g00220	VIT_09s0002g03500
	VIT_01s0026g00230	VIT_16s0098g01610	VIT_19s0014g03250
	VIT_11s0052g00430	VIT_00s0189g00030	VIT_17s0000g01830
	VIT_16s0039g00860	VIT_07s0289g00020	VIT_02s0033g00020
	VIT_07s0005g04150	VIT_01s0026g02580	VIT_04s0023g01720
	VIT_07s0255g00100	VIT_00s0841g00030	VIT_02s0025g03370
	VIT_07s0005g03100	VIT_06s0004g02810	VIT_02s0012g02820
	VIT_10s0042g01390	VIT_03s0038g02790	VIT_09s0002g03360
	VIT_08s0032g00150	VIT_12s0059g00450	VIT_00s1322g00010
	VIT_18s0001g02260	VIT_06s0004g07120	VIT_16s0050g02660
	VIT_06s0061g00760	VIT_13s0019g03240	VIT_11s0118g00220
	VIT_04s0008g04690	VIT_19s0014g04930	VIT_00s0189g00030
	VIT_18s0001g02470	VIT_08s0056g00030	VIT_16s0098g01610
	VIT_00s0480g00040	VIT_02s0025g04380	VIT_07s0289g00020
	VIT_12s0034g00910	VIT_13s0019g01200	VIT_01s0026g02580
	VIT_09s0018g01290	VIT_09s0054g01450	VIT_00s0841g00030
	VIT_17s0053g00770	VIT_05s0020g03850	VIT_06s0004g02810
	VIT_00s1467g00010	VIT_08s0007g05920	VIT_03s0038g02790
	VIT_18s0001g03710	VIT_14s0108g01560	VIT_12s0059g00450
	VIT_12s0035g00330	VIT_17s0000g08290	VIT_06s0004g07120
	VIT_04s0008g02390	VIT_00s0598g00040	VIT_13s0019g03240
	VIT_04s0023g00300	VIT_01s0026g01190	VIT_02s0025g04380
	VIT_14s0066g02170	VIT_06s0004g07270	VIT_08s0056g00030
	VIT_04s0044g00590	VIT_08s0007g04900	VIT_09s0054g01450
	VIT_19s0014g01650	VIT_07s0005g06090	VIT_05s0020g03850
	VIT_19s0014g02100	VIT_07s0031g01070	VIT_08s0007g05920
	VIT_09s0002g02170	VIT_07s0129g00960	VIT_08s0007g06370
	VIT_14s0030g02300	VIT_11s0103g00520	VIT_14s0108g01560
	VIT_09s0002g03500	VIT_00s0259g00160	VIT_17s0000g08290
	VIT_19s0014g03250	VIT_15s0021g01850	VIT_00s0598g00040
	VIT_17s0000g01830	VIT_01s0137g00620	VIT_01s0026g01190
	VIT_04s0008g02820	VIT_19s0090g00510	VIT_06s0004g07270
	VIT_07s0104g00190	VIT_03s0038g00870	VIT_08s0007g04900
	VIT_02s0033g00020	VIT_17s0000g08690	VIT_07s0031g01070
	VIT_04s0023g01720	VIT_02s0033g00990	VIT_07s0129g00960
	VIT_02s0025g03370	VIT_19s0140g00230	VIT_18s0001g12860
	VIT_09s0002g03360	VIT_06s0004g06010	VIT_11s0103g00520
	VIT_00s1322g00010	VIT_18s0001g06090	VIT_05s0029g01510
	VIT_16s0050g02660	VIT_15s0046g00220	VIT_00s0259g00160
	VIT_11s0118g00220	VIT_03s0091g00100	VIT_15s0021g01850
	VIT_13s0073g00490	VIT_11s0052g00180	VIT_01s0137g00620
	VIT_16s0098g01610	VIT_15s0046g00950	VIT_19s0090g00510
	VIT_00s0189g00030	VIT_01s0011g04160	VIT_16s0050g02690
	VIT_07s0289g00020	VIT_01s0011g06060	VIT_03s0038g00870
	VIT_01s0026g02580	VIT_14s0060g02250	VIT_17s0000g08690
	VIT_00s0841g00030	VIT_06s0004g02370	VIT_19s0140g00230
	VIT_06s0004g02810	VIT_14s0030g01810	VIT_06s0004g06010
	VIT_03s0038g02790	VIT_18s0001g08140	VIT_18s0001g06090
	VIT_12s0059g00450	VIT_10s0003g00500	VIT_03s0091g00100
	VIT_06s0004g07120	VIT_00s0203g00210	VIT_15s0046g00220
	VIT_13s0019g03240	VIT_02s0087g01010	VIT_11s0052g00180
	VIT_19s0014g04930	VIT_19s0014g00400	VIT_15s0046g00950
	VIT_08s0056g00030	VIT_07s0031g01760	VIT_01s0011g04160
	VIT_02s0025g04380	VIT_01s0010g00750	VIT_01s0011g06060
	VIT_13s0019g01200	VIT_01s0011g02150	VIT_14s0060g02250
	VIT_09s0054g01450	VIT_05s0102g00130	VIT_06s0004g02370
	VIT_05s0020g03850	VIT_18s0001g08240	VIT_14s0030g01810
	VIT_08s0007g05920	VIT_18s0001g00840	VIT_18s0001g08140
	VIT_08s0007g06370	VIT_04s0023g02880	VIT_10s0003g00500
	VIT_14s0108g01560	VIT_07s0031g01200	VIT_00s0203g00210
	VIT_17s0000g08290	VIT_11s0016g03360	VIT_02s0087g01010
	VIT_00s0598g00040	VIT_02s0012g00820	VIT_19s0014g00400
	VIT_01s0150g00540	VIT_08s0058g00320	VIT_07s0031g01760
	VIT_01s0026g01190	VIT_15s0048g02230	VIT_01s0010g00750
	VIT_06s0004g07270	VIT_10s0042g01130	VIT_01s0011g02150
	VIT_08s0007g04900	VIT_04s0008g06680	VIT_05s0102g00130
	VIT_07s0005g06090	VIT_12s0059g01600	VIT_18s0001g08240
	VIT_07s0031g01070	VIT_09s0002g03440	VIT_18s0001g00840
	VIT_07s0129g00960	VIT_19s0027g00760	VIT_07s0031g01200
	VIT_18s0001g12860	VIT_08s0007g04260	VIT_04s0023g02880
	VIT_11s0103g00520	VIT_10s0116g00130	VIT_11s0016g03360
	VIT_05s0029g01510	VIT_07s0005g01970	VIT_02s0012g00820
	VIT_00s0259g00160	VIT_13s0158g00090	VIT_11s0016g02140
	VIT_15s0021g01850	VIT_13s0019g01640	VIT_00s0184g00220
	VIT_01s0137g00620	VIT_00s2472g00010	VIT_08s0058g00320
	VIT_19s0090g00510	VIT_14s0066g00600	VIT_16s0100g00800
	VIT_03s0038g00870	VIT_14s0066g01930	VIT_15s0048g02230
	VIT_17s0000g08690	VIT_00s0490g00010	VIT_10s0042g01130
	VIT_19s0140g00230	VIT_01s0137g00340	VIT_04s0008g06680
	VIT_06s0004g06010	VIT_19s0085g00260	VIT_09s0002g03440
	VIT_18s0001g06090	VIT_15s0024g00740	VIT_12s0059g01600
	VIT_00s2178g00010	VIT_14s0006g02320	VIT_00s2376g00010
	VIT_15s0046g00220	VIT_02s0012g01850	VIT_19s0027g00760
	VIT_03s0091g00100	VIT_14s0171g00390	VIT_10s0116g00130
	VIT_11s0052g00180	VIT_18s0001g06810	VIT_08s0007g04260
	VIT_15s0046g00950	VIT_00s0586g00030	VIT_07s0005g01970
	VIT_01s0011g04160	VIT_02s0025g03170	VIT_13s0158g00090
	VIT_01s0011g06060	VIT_15s0021g02110	VIT_13s0019g01640
	VIT_14s0060g02250	VIT_02s0012g00870	VIT_14s0066g00600
	VIT_06s0004g02370	VIT_11s0037g00090	VIT_00s2472g00010
	VIT_14s0030g01810	VIT_18s0001g06670	VIT_14s0066g01930
	VIT_18s0001g08140	VIT_18s0001g04540	VIT_00s0490g00010
	VIT_10s0003g00500	VIT_13s0067g01320	VIT_01s0137g00340
	VIT_00s0203g00210	VIT_17s0000g09670	VIT_19s0085g00260
	VIT_02s0087g01010	VIT_01s0011g01690	VIT_15s0024g00740
	VIT_19s0014g00400	VIT_19s0135g00080	VIT_02s0012g01850
	VIT_07s0031g01760	VIT_07s0005g02130	VIT_14s0171g00390
	VIT_01s0010g00750	VIT_13s0047g00330	VIT_18s0001g06810
	VIT_01s0011g02150	VIT_07s0104g00260	VIT_00s0586g00030
	VIT_05s0102g00130	VIT_10s0523g00020	VIT_02s0025g03170
	VIT_18s0001g08240	VIT_08s0007g01900	VIT_02s0012g00870
	VIT_18s0001g00840	VIT_08s0007g00770	VIT_11s0037g00090
	VIT_04s0023g02880	VIT_03s0091g00690	VIT_18s0001g06670
	VIT_07s0031g01200	VIT_18s0001g13340	VIT_18s0001g04540
	VIT_11s0016g03360	VIT_14s0171g00160	VIT_13s0067g01320
	VIT_02s0012g00820	VIT_05s0051g00750	VIT_14s0066g02290
	VIT_11s0016g02140	VIT_14s0081g00710	VIT_01s0011g01690
	VIT_00s0184g00220	VIT_04s0023g02970	VIT_19s0135g00080
	VIT_08s0058g00320	VIT_15s0021g01160	VIT_07s0005g02130
	VIT_16s0100g00800	VIT_16s0039g02770	VIT_13s0047g00330
	VIT_15s0048g02230	VIT_13s0064g00100	VIT_07s0104g00260
	VIT_10s0042g01130	VIT_19s0090g00230	VIT_10s0523g00020
	VIT_04s0008g06680	VIT_00s1372g00020	VIT_17s0053g00430
	VIT_12s0059g01600	VIT_07s0005g04400	VIT_03s0091g00690
	VIT_09s0002g03440	VIT_16s0039g01390	VIT_08s0007g01900
	VIT_00s2376g00010	VIT_14s0030g01270	VIT_08s0007g00770
	VIT_19s0027g00760	VIT_15s0048g02200	VIT_18s0001g13340
	VIT_08s0007g04260	VIT_11s0065g01050	VIT_14s0171g00160
	VIT_10s0116g00130	VIT_16s0098g00970	VIT_05s0051g00750
	VIT_07s0005g01970	VIT_06s0009g00340	VIT_14s0081g00710
	VIT_19s0014g02010	VIT_14s0108g00110	VIT_04s0023g02970
	VIT_13s0158g00090	VIT_18s0001g13610	VIT_15s0021g01160
	VIT_03s0091g00930	VIT_12s0028g02500	VIT_16s0039g02770
	VIT_13s0019g01640	VIT_13s0019g00310	VIT_19s0090g00230
	VIT_00s2472g00010	VIT_06s0009g03190	VIT_00s1372g00020
	VIT_14s0066g00600	VIT_13s0101g00470	VIT_16s0039g01390
	VIT_14s0066g01930	VIT_09s0054g01560	VIT_07s0005g04400
	VIT_00s0490g00010	VIT_12s0059g01190	VIT_14s0030g01270
	VIT_01s0137g00340	VIT_07s0031g02040	VIT_15s0048g02200
	VIT_19s0085g00260	VIT_19s0014g03960	VIT_11s0065g01050
	VIT_15s0024g00740	VIT_01s0137g00240	VIT_06s0009g00340
	VIT_14s0006g02320	VIT_09s0002g00650	VIT_16s0098g00970
	VIT_02s0012g01850	VIT_05s0020g00760	VIT_14s0108g00110
	VIT_14s0171g00390	VIT_02s0025g00330	VIT_18s0001g13610
	VIT_06s0009g01640	VIT_12s0057g01210	VIT_13s0019g00310
	VIT_18s0001g06810	VIT_02s0025g02620	VIT_12s0028g02500
	VIT_00s0586g00030	VIT_11s0016g02400	VIT_06s0009g03190
	VIT_02s0025g03170	VIT_11s0103g00210	VIT_13s0101g00470
	VIT_15s0021g02110	VIT_14s0108g00400	VIT_09s0018g00310
	VIT_02s0012g00870	VIT_03s0038g00680	VIT_02s0012g00860
	VIT_11s0037g00090	VIT_09s0054g00210	VIT_09s0054g01560
	VIT_18s0001g06670	VIT_00s0279g00040	VIT_19s0014g03960
	VIT_18s0001g04540	VIT_13s0156g00450	VIT_07s0031g02040
	VIT_13s0067g01320	VIT_02s0154g00330	VIT_01s0137g00240
	VIT_17s0000g09670	VIT_03s0063g02310	VIT_09s0002g00650
	VIT_01s0011g01690	VIT_17s0000g09030	VIT_05s0020g00760
	VIT_19s0135g00080	VIT_16s0098g00200	VIT_02s0025g00330
	VIT_07s0005g02130	VIT_00s0264g00060	VIT_12s0057g01210
	VIT_13s0047g00330	VIT_07s0129g00680	VIT_04s0044g01070
	VIT_07s0104g00260	VIT_18s0001g05590	VIT_02s0025g02620
	VIT_10s0523g00020	VIT_00s0270g00100	VIT_11s0016g02400
	VIT_08s0007g01900	VIT_16s0013g02140	VIT_14s0108g00400
	VIT_08s0007g00770	VIT_10s0003g00020	VIT_11s0103g00210
	VIT_03s0091g00690	VIT_19s0014g04910	VIT_18s0122g00030
	VIT_18s0001g13340	VIT_13s0074g00650	VIT_03s0038g00680
	VIT_14s0171g00160	VIT_07s0151g01010	VIT_09s0054g00210
	VIT_05s0051g00750	VIT_02s0087g00150	VIT_00s0279g00040
	VIT_14s0081g00710	VIT_18s0001g03550	VIT_13s0156g00450
	VIT_04s0023g02970	VIT_08s0007g07500	VIT_03s0063g02310
	VIT_15s0021g01160	VIT_17s0000g06610	VIT_02s0154g00330
	VIT_16s0039g02770	VIT_15s0021g01220	VIT_17s0000g09030
	VIT_19s0090g00230	VIT_14s0066g01790	VIT_00s0264g00060
	VIT_00s1372g00020	VIT_04s0008g02370	VIT_16s0098g00200
	VIT_07s0005g04400	VIT_18s0072g00370	VIT_07s0129g00680
	VIT_16s0039g01390	VIT_16s0013g00500	VIT_18s0001g05590
	VIT_14s0030g01270	VIT_14s0036g00970	VIT_00s0270g00100
	VIT_15s0048g02200	VIT_05s0020g00630	VIT_16s0013g02140
	VIT_11s0065g01050	VIT_01s0150g00370	VIT_10s0003g00020
	VIT_16s0098g00970	VIT_00s0366g00020	VIT_19s0014g04910
	VIT_06s0009g00340	VIT_08s0058g00410	VIT_13s0074g00650
	VIT_14s0108g00110	VIT_00s0160g00150	VIT_18s0001g03550
	VIT_18s0001g13610	VIT_05s0077g01570	VIT_07s0151g01010
	VIT_12s0028g02500	VIT_12s0059g00220	VIT_02s0087g00150
	VIT_13s0019g00310	VIT_08s0040g03250	VIT_08s0007g07500
	VIT_06s0009g03190	VIT_12s0028g00720	VIT_17s0000g06610
	VIT_13s0101g00470	VIT_12s0059g01200	VIT_15s0021g01220
	VIT_09s0002g05530	VIT_09s0002g07120	VIT_14s0066g01790
	VIT_09s0018g00310	VIT_07s0104g01060	VIT_00s2419g00010
	VIT_01s0011g04010	VIT_06s0004g01630	VIT_04s0008g02370
	VIT_02s0012g00860	VIT_00s2574g00010	VIT_18s0072g00370
	VIT_09s0054g01560	VIT_05s0102g00700	VIT_05s0020g00630
	VIT_12s0059g01190	VIT_15s0046g00040	VIT_14s0036g00970
	VIT_07s0031g02040	VIT_11s0016g02280	VIT_01s0150g00370
	VIT_19s0014g03960	VIT_18s0122g00160	VIT_00s0366g00020
	VIT_01s0137g00240	VIT_01s0011g06380	VIT_08s0058g00410
	VIT_09s0002g00650	VIT_15s0046g00490	VIT_00s0160g00150
	VIT_05s0020g00760	VIT_12s0057g00590	VIT_05s0077g01570
	VIT_02s0025g00330	VIT_18s0001g06180	VIT_12s0059g00220
	VIT_07s0005g01430	VIT_16s0013g00660	VIT_08s0040g03250
	VIT_12s0057g01210	VIT_00s0187g00290	VIT_12s0028g00720
	VIT_04s0044g01070	VIT_05s0094g01560	VIT_12s0059g01200
	VIT_02s0025g02620	VIT_14s0081g00630	VIT_09s0002g07120
	VIT_11s0016g02400	VIT_07s0005g05980	VIT_19s0015g00670
	VIT_11s0103g00210	VIT_14s0030g01820	VIT_07s0104g01060
	VIT_14s0108g00400	VIT_01s0010g02610	VIT_06s0004g01630
	VIT_03s0038g00680	VIT_12s0034g01770	VIT_05s0102g00700
	VIT_04s0008g03990	VIT_03s0017g00550	VIT_19s0014g01720
	VIT_09s0054g00210	VIT_01s0011g03480	VIT_00s2574g00010
	VIT_00s0279g00040	VIT_02s0025g01640	VIT_15s0046g00040
	VIT_13s0156g00450	VIT_18s0072g00710	VIT_11s0016g02280
	VIT_02s0154g00330	VIT_01s0011g02120	VIT_18s0122g00160
	VIT_03s0063g02310	VIT_18s0041g00430	VIT_01s0011g06380
	VIT_17s0000g09030	VIT_07s0005g01440	VIT_15s0046g00490
	VIT_16s0098g00200	VIT_12s0142g00360	VIT_12s0057g00590
	VIT_00s0264g00060	VIT_19s0090g01870	VIT_18s0001g06180
	VIT_07s0129g00680	VIT_06s0009g02790	VIT_16s0013g00660
	VIT_18s0001g05590	VIT_00s0174g00090	VIT_00s0187g00290
	VIT_00s0270g00100	VIT_14s0068g00070	VIT_05s0094g01560
	VIT_16s0013g02140	VIT_00s1569g00020	VIT_14s0081g00630
	VIT_10s0003g00020	VIT_13s0019g02100	VIT_14s0030g01820
	VIT_19s0014g04910	VIT_12s0035g00680	VIT_01s0010g02610
	VIT_13s0074g00650	VIT_16s0100g01190	VIT_12s0034g01770
	VIT_07s0151g01010	VIT_16s0039g00730	VIT_03s0017g00550
	VIT_14s0108g01630	VIT_13s0067g01670	VIT_01s0011g03480
	VIT_02s0087g00150	VIT_13s0074g00470	VIT_02s0025g01640
	VIT_18s0001g03550	VIT_14s0066g00480	VIT_18s0072g00710
	VIT_08s0007g07500	VIT_06s0004g04270	VIT_17s0000g03080
	VIT_17s0000g06610	VIT_17s0000g05110	VIT_01s0011g02120
	VIT_15s0021g01220	VIT_04s0008g00150	VIT_18s0041g00430
	VIT_14s0066g01790	VIT_01s0127g00600	VIT_07s0005g01440
	VIT_00s2419g00010	VIT_00s0184g00050	VIT_12s0142g00360
	VIT_04s0008g02370	VIT_03s0180g00210	VIT_19s0090g01870
	VIT_18s0072g00370	VIT_05s0020g03010	VIT_06s0009g02790
	VIT_16s0013g00500	VIT_15s0024g01960	VIT_00s0174g00090
	VIT_14s0036g00970	VIT_15s0046g01900	VIT_14s0068g00070
	VIT_05s0020g00630	VIT_17s0000g06000	VIT_00s1569g00020
	VIT_01s0150g00370	VIT_00s0992g00020	VIT_13s0019g02100
	VIT_00s0366g00020	VIT_15s0048g00490	VIT_19s0014g00270
	VIT_00s0160g00150	VIT_04s0023g00850	VIT_12s0035g00680
	VIT_08s0007g07250	VIT_02s0033g01380	VIT_16s0100g01190
	VIT_05s0077g01570	VIT_03s0038g02620	VIT_16s0039g00730
	VIT_12s0059g00220	VIT_08s0040g02610	VIT_13s0074g00470
	VIT_08s0040g03250	VIT_05s0020g02690	VIT_14s0030g01850
	VIT_14s0060g02460	VIT_12s0055g00290	VIT_02s0025g01990
	VIT_12s0028g00720	VIT_05s0020g01500	VIT_14s0066g00480
	VIT_14s0083g01120	VIT_06s0009g02520	VIT_06s0004g04270
	VIT_12s0059g01200	VIT_00s0332g00130	VIT_17s0000g05110
	VIT_09s0002g07120	VIT_06s0004g05090	VIT_01s0127g00600
	VIT_19s0015g00670	VIT_18s0117g00360	VIT_00s0184g00050
	VIT_07s0104g01060	VIT_02s0012g01910	VIT_03s0180g00210
	VIT_06s0004g01630	VIT_06s0004g07030	VIT_05s0020g03010
	VIT_00s2574g00010	VIT_18s0041g02150	VIT_15s0046g01900
	VIT_05s0102g00700	VIT_04s0008g01660	VIT_17s0000g06000
	VIT_15s0046g00040	VIT_12s0055g00450	VIT_00s0992g00020
	VIT_11s0016g02280	VIT_14s0006g01410	VIT_15s0048g00490
	VIT_18s0122g00160	VIT_15s0048g00850	VIT_04s0023g00850
	VIT_01s0011g06380	VIT_09s0002g06010	VIT_02s0033g01380
	VIT_15s0046g00490	VIT_13s0067g03380	VIT_03s0038g02620
	VIT_12s0057g00590	VIT_14s0006g02230	VIT_08s0040g02610
	VIT_18s0001g06180	VIT_13s0106g00820	VIT_05s0020g02690
	VIT_16s0013g00660	VIT_07s0129g01010	VIT_12s0055g00290
	VIT_00s0187g00290	VIT_00s0616g00020	VIT_05s0020g01500
	VIT_05s0094g01560	VIT_14s0060g01920	VIT_06s0009g02520
	VIT_14s0081g00630	VIT_00s0287g00080	VIT_00s0332g00130
	VIT_07s0005g05980	VIT_19s0014g03530	VIT_06s0004g05090
	VIT_14s0030g01820	VIT_08s0040g00870	VIT_18s0117g00360
	VIT_01s0010g02610	VIT_06s0009g02770	VIT_02s0012g01910
	VIT_12s0034g01770	VIT_17s0000g04750	VIT_04s0008g01660
	VIT_03s0017g00550	VIT_17s0000g07910	VIT_12s0055g00450
	VIT_14s0083g01150	VIT_04s0023g00530	VIT_14s0006g01410
	VIT_10s0116g00710	VIT_07s0005g03800	VIT_08s0007g01120
	VIT_11s0016g02880	VIT_11s0016g03870	VIT_15s0048g00850
	VIT_01s0011g03480	VIT_17s0000g01500	VIT_09s0002g06010
	VIT_02s0025g01640	VIT_01s0011g03630	VIT_13s0067g03380
	VIT_18s0072g00710	VIT_12s0035g01350	VIT_14s0006g02230
	VIT_17s0000g03080	VIT_13s0074g00150	VIT_13s0106g00820
	VIT_01s0011g02120	VIT_01s0150g00250	VIT_07s0129g01010
	VIT_18s0041g00430	VIT_16s0013g00070	VIT_14s0060g01920
	VIT_07s0005g01440	VIT_06s0009g02490	VIT_00s0616g00020
	VIT_12s0142g00360	VIT_13s0019g04230	VIT_00s0287g00080
	VIT_19s0090g01870	VIT_03s0038g03180	VIT_19s0014g03530
	VIT_06s0009g02790	VIT_08s0058g01300	VIT_08s0040g00870
	VIT_00s0174g00090	VIT_02s0154g00390	VIT_06s0009g02770
	VIT_14s0068g00070	VIT_07s0031g01240	VIT_17s0000g04750
	VIT_00s1569g00020	VIT_10s0116g01280	VIT_17s0000g07910
	VIT_13s0019g02100	VIT_02s0012g01580	VIT_04s0023g00530
	VIT_19s0014g00270	VIT_08s0007g06790	VIT_07s0005g03800
	VIT_12s0035g00680	VIT_01s0011g04020	VIT_13s0156g00410
	VIT_16s0100g01190	VIT_15s0046g01830	VIT_11s0016g03870
	VIT_00s0411g00020	VIT_09s0002g03690	VIT_17s0000g01500
	VIT_16s0039g00730	VIT_06s0009g02320	VIT_01s0011g03630
	VIT_13s0067g01670	VIT_18s0001g05930	VIT_12s0035g01350
	VIT_13s0074g00470	VIT_18s0001g13890	VIT_13s0074g00150
	VIT_14s0030g01850	VIT_13s0019g04410	VIT_01s0150g00250
	VIT_14s0066g00480	VIT_04s0008g05300	VIT_16s0013g00070
	VIT_02s0025g01990	VIT_13s0067g02280	VIT_06s0009g02490
	VIT_06s0004g04270	VIT_07s0141g00810	VIT_13s0019g04230
	VIT_17s0000g05110	VIT_19s0177g00140	VIT_03s0038g03180
	VIT_04s0008g00150	VIT_16s0039g01470	VIT_08s0058g01300
	VIT_01s0127g00600	VIT_15s0048g02400	VIT_02s0154g00390
	VIT_00s0184g00050	VIT_19s0015g00490	VIT_07s0031g01240
	VIT_03s0180g00210	VIT_19s0014g03970	VIT_15s0048g00820
	VIT_05s0020g03010	VIT_18s0001g07790	VIT_10s0116g01280
	VIT_15s0024g01960	VIT_08s0032g00190	VIT_02s0012g01580
	VIT_15s0046g01900	VIT_05s0049g00390	VIT_08s0007g06790
	VIT_17s0000g06000	VIT_09s0002g00620	VIT_01s0011g04020
	VIT_00s0992g00020	VIT_00s0370g00070	VIT_15s0046g01830
	VIT_15s0048g00490	VIT_00s2364g00010	VIT_11s0016g00490
	VIT_19s0014g02070	VIT_03s0088g00270	VIT_09s0002g03690
	VIT_04s0023g00850	VIT_05s0094g01630	VIT_06s0009g02320
	VIT_02s0033g01380	VIT_01s0026g02650	VIT_18s0001g05930
	VIT_03s0038g02620	VIT_12s0057g01550	VIT_18s0001g13890
	VIT_08s0040g02610	VIT_12s0028g01220	VIT_13s0019g04410
	VIT_05s0020g02690	VIT_12s0035g01070	VIT_04s0008g05300
	VIT_12s0055g00290	VIT_08s0007g08050	VIT_13s0067g02280
	VIT_05s0020g01500	VIT_06s0004g01100	VIT_16s0050g01500
	VIT_06s0009g02520	VIT_17s0000g07280	VIT_07s0141g00810
	VIT_00s0332g00130	VIT_06s0009g00900	VIT_19s0177g00140
	VIT_06s0004g05090	VIT_00s0742g00040	VIT_16s0039g01470
	VIT_18s0117g00360	VIT_18s0001g01020	VIT_15s0048g02400
	VIT_02s0012g01910	VIT_07s0197g00150	VIT_08s0032g00190
	VIT_06s0004g07030	VIT_13s0047g00510	VIT_18s0001g07790
	VIT_04s0008g01660	VIT_08s0040g02670	VIT_05s0049g00390
	VIT_12s0055g00450	VIT_10s0092g00640	VIT_09s0002g00620
	VIT_14s0006g01410	VIT_07s0129g01050	VIT_00s0370g00070
	VIT_11s0037g00590	VIT_13s0019g03510	VIT_03s0088g00270
	VIT_15s0048g00850	VIT_16s0050g01580	VIT_05s0094g01630
	VIT_09s0002g06010	VIT_00s0207g00040	VIT_00s2364g00010
	VIT_13s0067g03380	VIT_00s0279g00050	VIT_01s0026g02650
	VIT_14s0006g02230	VIT_16s0039g00010	VIT_12s0057g01550
	VIT_13s0106g00820	VIT_06s0004g06340	VIT_12s0028g01220
	VIT_07s0129g01010	VIT_05s0020g02620	VIT_12s0035g01070
	VIT_00s0616g00020	VIT_04s0008g04480	VIT_08s0007g08050
	VIT_14s0060g01920	VIT_00s1194g00010	VIT_06s0004g01100
	VIT_00s0287g00080	VIT_18s0001g06580	VIT_17s0000g07280
	VIT_19s0014g03530	VIT_08s0007g08370	VIT_06s0009g00900
	VIT_08s0040g00870	VIT_13s0019g01650	VIT_18s0001g01020
	VIT_06s0009g02770	VIT_19s0140g00090	VIT_00s0742g00040
	VIT_17s0000g04750	VIT_04s0044g00060	VIT_07s0197g00150
	VIT_17s0000g07910	VIT_18s0122g01420	VIT_13s0047g00510
	VIT_04s0023g00530	VIT_09s0002g02630	VIT_08s0040g02670
	VIT_07s0005g03800	VIT_05s0094g01150	VIT_07s0129g01050
	VIT_11s0016g03870	VIT_18s0001g00470	VIT_10s0092g00640
	VIT_17s0000g01500	VIT_13s0019g03940	VIT_04s0023g02740
	VIT_02s0012g01230	VIT_09s0018g01410	VIT_13s0019g03510
	VIT_15s0048g00680	VIT_09s0002g08340	VIT_16s0050g01580
	VIT_01s0011g03630	VIT_13s0019g04350	VIT_00s0207g00040
	VIT_00s0269g00120	VIT_08s0056g00270	VIT_00s0279g00050
	VIT_12s0035g01350	VIT_16s0039g02150	VIT_16s0039g00010
	VIT_13s0074g00150	VIT_09s0070g00500	VIT_05s0020g02620
	VIT_01s0150g00250	VIT_04s0008g00840	VIT_06s0004g06340
	VIT_16s0013g00070	VIT_08s0007g00730	VIT_04s0008g04480
	VIT_06s0009g02490	VIT_01s0150g00130	VIT_00s1194g00010
	VIT_13s0019g04230	VIT_18s0001g00120	VIT_08s0007g08370
	VIT_03s0038g03180	VIT_01s0011g03520	VIT_13s0019g01650
	VIT_08s0058g01300	VIT_07s0005g00670	VIT_19s0140g00090
	VIT_02s0154g00390	VIT_14s0006g01360	VIT_09s0002g02630
	VIT_07s0031g01240	VIT_03s0038g02390	VIT_18s0122g01420
	VIT_15s0048g00820	VIT_08s0058g01010	VIT_05s0094g01150
	VIT_10s0116g01280	VIT_03s0038g03040	VIT_18s0001g00470
	VIT_02s0012g01580	VIT_00s0259g00130	VIT_13s0019g03940
	VIT_08s0007g06790	VIT_00s0426g00050	VIT_09s0018g01410
	VIT_01s0011g04020	VIT_14s0060g00590	VIT_09s0002g08340
	VIT_15s0046g01830	VIT_01s0011g05610	VIT_13s0019g04350
	VIT_12s0142g00540	VIT_19s0014g01900	VIT_08s0056g00270
	VIT_11s0016g00490	VIT_19s0093g00500	VIT_16s0039g02150
	VIT_09s0002g03690	VIT_13s0064g00270	VIT_09s0070g00500
	VIT_06s0009g02320	VIT_08s0217g00130	VIT_01s0010g01780
	VIT_18s0001g05930	VIT_06s0004g01820	VIT_16s0148g00020
	VIT_18s0001g13890	VIT_04s0043g00760	VIT_04s0008g00840
	VIT_13s0019g04410	VIT_16s0100g01250	VIT_08s0007g00730
	VIT_18s0001g13400	VIT_19s0014g02970	VIT_13s0064g00400
	VIT_04s0008g05300	VIT_12s0035g00720	VIT_01s0150g00130
	VIT_13s0067g02280	VIT_08s0056g00250	VIT_18s0001g00120
	VIT_13s0019g02530	VIT_17s0000g07980	VIT_01s0011g03520
	VIT_16s0050g01500	VIT_12s0134g00420	VIT_07s0005g00670
	VIT_07s0141g00810	VIT_14s0108g01650	VIT_14s0006g01360
	VIT_19s0177g00140	VIT_03s0091g01040	VIT_03s0038g02390
	VIT_16s0039g01470	VIT_12s0035g02010	VIT_08s0058g01010
	VIT_19s0015g02220	VIT_18s0001g12310	VIT_03s0038g03040
	VIT_15s0048g02400	VIT_03s0088g00780	VIT_00s0259g00130
	VIT_19s0015g00490	VIT_16s0013g00600	VIT_05s0077g01320
	VIT_08s0007g07000	VIT_13s0019g04370	VIT_00s0426g00050
	VIT_19s0014g03970	VIT_00s0475g00050	VIT_14s0060g00590
	VIT_13s0067g03770	VIT_11s0016g01990	VIT_19s0014g01900
	VIT_18s0001g07790	VIT_12s0059g00290	VIT_01s0011g05610
	VIT_08s0032g00190	VIT_19s0085g00890	VIT_19s0093g00500
	VIT_05s0049g00390	VIT_18s0001g05710	VIT_08s0217g00130
	VIT_09s0002g00620	VIT_04s0008g05530	VIT_13s0064g00270
	VIT_02s0025g05100	VIT_03s0063g02360	VIT_04s0043g00760
	VIT_00s0370g00070	VIT_06s0004g00430	VIT_06s0004g01820
	VIT_00s2364g00010	VIT_05s0049g01770	VIT_16s0100g01250
	VIT_03s0088g00270	VIT_11s0016g05290	VIT_04s0008g03780
	VIT_05s0094g01630	VIT_01s0011g01760	VIT_04s0008g02150
	VIT_01s0026g02650	VIT_12s0034g01170	VIT_19s0014g02970
	VIT_12s0057g01550	VIT_18s0001g10700	VIT_12s0035g00720
	VIT_12s0028g01220	VIT_18s0001g13280	VIT_08s0056g00250
	VIT_12s0035g01070	VIT_07s0005g03230	VIT_17s0000g07980
	VIT_08s0007g08050	VIT_04s0044g01860	VIT_12s0134g00420
	VIT_05s0094g01650	VIT_14s0066g02250	VIT_11s0016g05240
	VIT_06s0004g01100	VIT_01s0010g03750	VIT_14s0108g01650
	VIT_17s0000g07280	VIT_01s0011g02990	VIT_03s0091g01040
	VIT_06s0009g00900	VIT_07s0104g00160	VIT_12s0035g02010
	VIT_00s0742g00040	VIT_18s0001g09080	VIT_18s0001g12310
	VIT_18s0001g01020	VIT_00s0505g00020	VIT_16s0013g00600
	VIT_07s0197g00150	VIT_09s0002g01690	VIT_13s0019g04370
	VIT_13s0047g00510	VIT_05s0077g01150	VIT_11s0016g01990
	VIT_08s0040g02670	VIT_15s0046g00470	VIT_00s0475g00050
	VIT_10s0092g00640	VIT_11s0016g00470	VIT_12s0059g00290
	VIT_07s0129g01050	VIT_18s0001g13060	VIT_19s0085g00890
	VIT_04s0023g02740	VIT_01s0137g00710	VIT_18s0001g05710
	VIT_13s0019g03510	VIT_17s0000g10090	VIT_04s0008g05530
	VIT_16s0050g01580	VIT_18s0001g13550	VIT_07s0031g02320
	VIT_00s0207g00040	VIT_18s0001g10370	VIT_06s0004g00430
	VIT_00s0279g00050	VIT_08s0032g00290	VIT_05s0049g01770
	VIT_16s0039g00010	VIT_13s0019g03200	VIT_11s0016g05290
	VIT_06s0004g06340	VIT_02s0025g00510	VIT_01s0011g01760
	VIT_05s0020g02620	VIT_00s0204g00230	VIT_18s0001g13280
	VIT_12s0028g03510	VIT_02s0025g02010	VIT_12s0034g01170
	VIT_04s0008g04480	VIT_04s0008g04270	VIT_18s0001g10700
	VIT_00s1194g00010	VIT_12s0142g00570	VIT_07s0005g03230
	VIT_18s0001g06580	VIT_06s0009g03550	VIT_03s0088g01140
	VIT_04s0079g00700	VIT_01s0011g01460	VIT_04s0044g01860
	VIT_08s0007g08370	VIT_00s0684g00030	VIT_14s0066g02250
	VIT_13s0019g01650	VIT_07s0130g00080	VIT_01s0010g03750
	VIT_03s0063g01510	VIT_04s0023g01580	VIT_01s0011g02990
	VIT_19s0140g00090	VIT_10s0003g04120	VIT_18s0001g09080
	VIT_04s0044g00060	VIT_15s0048g02740	VIT_07s0104g00160
	VIT_18s0122g01420	VIT_18s0041g01940	VIT_00s0505g00020
	VIT_09s0002g02630	VIT_08s0040g01630	VIT_09s0002g01690
	VIT_05s0094g01150	VIT_06s0009g01020	VIT_05s0077g01150
	VIT_18s0001g00470	VIT_01s0127g00260	VIT_15s0046g00470
	VIT_13s0019g03940	VIT_09s0002g07940	VIT_11s0016g00470
	VIT_09s0018g01410	VIT_07s0129g01040	VIT_19s0014g00780
	VIT_09s0002g08340	VIT_01s0011g00840	VIT_18s0001g13060
	VIT_13s0019g04350	VIT_01s0011g06560	VIT_15s0045g01270
	VIT_08s0056g00270	VIT_04s0044g00210	VIT_01s0137g00710
	VIT_16s0039g02150	VIT_14s0068g01970	VIT_05s0124g00190
	VIT_09s0070g00500	VIT_07s0129g00590	VIT_05s0029g00380
	VIT_13s0067g00400	VIT_14s0006g03000	VIT_18s0001g13550
	VIT_07s0005g03080	VIT_16s0098g01310	VIT_18s0001g10370
	VIT_01s0010g01780	VIT_06s0004g04030	VIT_08s0032g00290
	VIT_04s0008g00840	VIT_13s0156g00200	VIT_02s0025g00510
	VIT_08s0007g00730	VIT_02s0025g00420	VIT_13s0019g03200
	VIT_01s0150g00130	VIT_08s0007g04160	VIT_00s0204g00230
	VIT_13s0064g00400	VIT_09s0002g06090	VIT_00s0198g00010
	VIT_18s0001g00120	VIT_01s0011g00290	VIT_02s0025g02010
	VIT_07s0031g02550	VIT_09s0018g01840	VIT_04s0008g04270
	VIT_09s0002g01380	VIT_17s0000g08380	VIT_12s0142g00570
	VIT_01s0011g03520	VIT_00s1663g00010	VIT_06s0009g03550
	VIT_07s0005g00670	VIT_17s0000g00700	VIT_01s0011g01460
	VIT_14s0006g01360	VIT_05s0049g01200	VIT_00s0684g00030
	VIT_03s0038g02390	VIT_13s0064g01210	VIT_07s0130g00080
	VIT_08s0058g01010	VIT_00s0878g00030	VIT_04s0023g01580
	VIT_03s0038g03040	VIT_12s0035g00740	VIT_10s0003g04120
	VIT_00s0259g00130	VIT_05s0049g00160	VIT_15s0048g02740
	VIT_18s0001g10850	VIT_05s0049g01430	VIT_18s0041g01940
	VIT_05s0077g01320	VIT_01s0146g00520	VIT_08s0040g01630
	VIT_00s0426g00050	VIT_08s0040g01260	VIT_18s0041g01450
	VIT_10s0116g00140	VIT_18s0117g00140	VIT_06s0009g01020
	VIT_14s0060g00590	VIT_01s0244g00070	VIT_01s0127g00260
	VIT_01s0011g05610	VIT_07s0031g02840	VIT_09s0002g07940
	VIT_19s0014g01900	VIT_00s0144g00220	VIT_07s0129g01040
	VIT_19s0093g00500	VIT_01s0010g00560	VIT_01s0011g00840
	VIT_13s0064g00270	VIT_06s0004g07220	VIT_01s0011g06560
	VIT_08s0217g00130	VIT_09s0002g01630	VIT_04s0044g00210
	VIT_06s0004g01820	VIT_08s0040g02250	VIT_14s0068g01970
	VIT_04s0043g00760	VIT_18s0001g03200	VIT_07s0129g00590
	VIT_16s0100g01250	VIT_14s0060g01160	VIT_10s0003g01850
	VIT_04s0008g03780	VIT_01s0011g04980	VIT_14s0128g00820
	VIT_04s0008g02150	VIT_17s0000g00090	VIT_14s0006g03000
	VIT_19s0014g02970	VIT_05s0094g01340	VIT_13s0067g02760
	VIT_12s0035g00720	VIT_15s0048g02190	VIT_16s0098g01310
	VIT_08s0056g00250	VIT_08s0040g01190	VIT_06s0004g04030
	VIT_17s0000g07980	VIT_01s0137g00180	VIT_13s0156g00200
	VIT_12s0134g00420	VIT_07s0141g00660	VIT_02s0025g00420
	VIT_03s0017g01540	VIT_13s0019g01260	VIT_08s0007g04160
	VIT_11s0016g05240	VIT_16s0022g02340	VIT_09s0002g06090
	VIT_14s0108g01650	VIT_14s0066g02620	VIT_01s0011g00290
	VIT_03s0091g01040	VIT_15s0046g01040	VIT_09s0018g01840
	VIT_12s0035g02010	VIT_06s0004g05340	VIT_17s0000g08380
	VIT_18s0001g12310	VIT_13s0067g02560	VIT_00s1663g00010
	VIT_03s0088g00780	VIT_16s0039g00700	VIT_17s0000g00700
	VIT_16s0013g00600	VIT_05s0020g03670	VIT_05s0049g01200
	VIT_13s0019g04370	VIT_00s1255g00020	VIT_17s0000g04710
	VIT_02s0025g02730	VIT_09s0002g04820	VIT_13s0064g01210
	VIT_00s0475g00050	VIT_17s0000g05920	VIT_00s0878g00030
	VIT_11s0016g01990	VIT_14s0108g01680	VIT_05s0049g00160
	VIT_12s0059g00290	VIT_07s0031g02850	VIT_05s0049g01430
	VIT_19s0085g00890	VIT_16s0100g00940	VIT_08s0040g01260
	VIT_18s0001g05710	VIT_08s0040g00160	VIT_01s0146g00520
	VIT_04s0008g05530	VIT_13s0067g01930	VIT_18s0117g00140
	VIT_03s0063g02360	VIT_01s0026g01480	VIT_01s0244g00070
	VIT_06s0004g06890	VIT_06s0009g03540	VIT_07s0031g02840
	VIT_07s0031g02320	VIT_00s1306g00010	VIT_00s0144g00220
	VIT_06s0004g00430	VIT_07s0104g00110	VIT_01s0010g00560
	VIT_18s0001g11070	VIT_01s0011g05540	VIT_18s0041g01710
	VIT_05s0049g01770	VIT_06s0009g01380	VIT_19s0014g04080
	VIT_11s0016g05290	VIT_07s0104g01490	VIT_09s0002g01630
	VIT_01s0011g01760	VIT_03s0017g01490	VIT_08s0040g02250
	VIT_12s0034g01170	VIT_14s0060g00290	VIT_18s0001g03200
	VIT_18s0001g10700	VIT_12s0059g00610	VIT_14s0060g01160
	VIT_18s0001g13280	VIT_13s0074g00570	VIT_17s0000g00090
	VIT_04s0008g07110	VIT_07s0151g00160	VIT_05s0094g01340
	VIT_07s0005g03230	VIT_11s0016g04610	VIT_15s0048g02190
	VIT_04s0044g01860	VIT_07s0005g06290	VIT_08s0040g01190
	VIT_14s0066g02250	VIT_08s0040g02800	VIT_01s0137g00180
	VIT_01s0010g03750	VIT_09s0002g01620	VIT_07s0141g00660
	VIT_01s0011g02990	VIT_05s0020g04530	VIT_13s0019g01260
	VIT_07s0104g00160	VIT_00s1203g00010	VIT_16s0022g02340
	VIT_18s0001g09080	VIT_10s0003g04720	VIT_14s0066g02620
	VIT_00s0505g00020	VIT_15s0048g00290	VIT_06s0004g05340
	VIT_09s0002g01690	VIT_02s0025g01100	VIT_13s0067g02560
	VIT_05s0077g01150	VIT_08s0007g05310	VIT_16s0039g00700
	VIT_15s0046g00470	VIT_16s0013g00390	VIT_05s0020g03670
	VIT_11s0016g00470	VIT_06s0004g07500	VIT_00s1255g00020
	VIT_09s0002g09120	VIT_19s0138g00090	VIT_09s0002g04820
	VIT_19s0014g00780	VIT_06s0004g00220	VIT_14s0108g01680
	VIT_18s0001g13060	VIT_00s2269g00010	VIT_17s0000g05920
	VIT_01s0137g00710	VIT_00s0286g00020	VIT_07s0031g02850
	VIT_05s0124g00190	VIT_00s0374g00050	VIT_00s0264g00090
	VIT_17s0000g10090	VIT_13s0074g00720	VIT_16s0100g00940
	VIT_01s0011g04570	VIT_14s0081g00190	VIT_08s0040g00160
	VIT_18s0001g13550	VIT_16s0098g01240	VIT_01s0026g01480
	VIT_18s0001g10370	VIT_02s0025g02090	VIT_06s0009g03540
	VIT_08s0032g00290	VIT_19s0015g00050	VIT_00s1306g00010
	VIT_13s0019g03200	VIT_14s0219g00140	VIT_07s0104g00110
	VIT_02s0025g00510	VIT_06s0004g00200	VIT_01s0011g05540
	VIT_06s0009g01990	VIT_14s0068g01470	VIT_06s0009g01380
	VIT_00s0204g00230	VIT_03s0038g01830	VIT_07s0104g01490
	VIT_00s0198g00010	VIT_18s0089g01030	VIT_03s0017g01490
	VIT_03s0063g02680	VIT_13s0067g03530	VIT_14s0060g00290
	VIT_02s0025g02010	VIT_14s0066g00790	VIT_12s0059g00610
	VIT_04s0008g04270	VIT_13s0074g00090	VIT_13s0074g00570
	VIT_12s0142g00570	VIT_02s0025g00640	VIT_07s0151g00160
	VIT_06s0009g03550	VIT_03s0038g03550	VIT_11s0016g04610
	VIT_15s0021g02850	VIT_04s0023g01890	VIT_08s0040g02800
	VIT_01s0011g01460	VIT_18s0122g01270	VIT_07s0005g06290
	VIT_00s0684g00030	VIT_00s0558g00030	VIT_09s0002g01620
	VIT_07s0130g00080	VIT_04s0008g05930	VIT_05s0020g04530
	VIT_04s0023g01580	VIT_16s0050g00090	VIT_00s1203g00010
	VIT_10s0003g04120	VIT_08s0105g00460	VIT_10s0003g04720
	VIT_15s0048g02740	VIT_11s0078g00420	VIT_15s0048g00290
	VIT_18s0041g01940	VIT_12s0142g00110	VIT_08s0007g05310
	VIT_08s0040g01630	VIT_14s0171g00130	VIT_06s0004g07500
	VIT_18s0041g01450	VIT_04s0008g00610	VIT_16s0013g00390
	VIT_06s0009g01020	VIT_06s0004g05810	VIT_19s0138g00090
	VIT_18s0001g03780	VIT_16s0022g01460	VIT_00s2269g00010
	VIT_01s0127g00260	VIT_16s0050g02460	VIT_00s0286g00020
	VIT_09s0002g07940	VIT_02s0241g00170	VIT_00s0374g00050
	VIT_07s0129g01040	VIT_11s0016g02200	VIT_14s0081g00190
	VIT_01s0011g00840	VIT_08s0007g00170	VIT_13s0074g00720
	VIT_01s0011g06560	VIT_18s0001g13240	VIT_16s0098g01240
	VIT_01s0011g05100	VIT_18s0122g00620	VIT_02s0025g02090
	VIT_09s0018g01150	VIT_17s0000g09270	VIT_19s0015g00050
	VIT_04s0044g00210	VIT_09s0002g05720	VIT_14s0219g00140
	VIT_18s0086g00200	VIT_00s0317g00100	VIT_06s0004g00200
	VIT_14s0068g01970	VIT_06s0004g07530	VIT_14s0068g01470
	VIT_07s0129g00590	VIT_13s0067g02510	VIT_16s0022g01860
	VIT_10s0003g01850	VIT_12s0028g03720	VIT_18s0089g01030
	VIT_14s0128g00820	VIT_18s0001g03450	VIT_13s0067g03530
	VIT_14s0006g03000	VIT_05s0029g00240	VIT_14s0066g00790
	VIT_16s0098g01310	VIT_18s0001g12500	VIT_13s0074g00090
	VIT_06s0004g04030	VIT_00s0163g00100	VIT_02s0025g00640
	VIT_13s0156g00200	VIT_16s0115g00340	VIT_04s0023g01890
	VIT_02s0025g00420	VIT_01s0011g04870	VIT_18s0122g01270
	VIT_08s0007g04160	VIT_19s0090g00560	VIT_00s0558g00030
	VIT_09s0002g06090	VIT_01s0011g01570	VIT_04s0008g05930
	VIT_01s0011g00290	VIT_18s0001g14280	VIT_16s0050g00090
	VIT_09s0018g01840	VIT_18s0041g02170	VIT_08s0105g00460
	VIT_17s0000g08380	VIT_03s0038g03830	VIT_11s0078g00420
	VIT_00s1663g00010	VIT_00s1405g00020	VIT_14s0171g00130
	VIT_17s0000g04710	VIT_04s0008g04590	VIT_12s0142g00110
	VIT_14s0219g00050	VIT_18s0001g01610	VIT_04s0008g00610
	VIT_13s0064g01210	VIT_08s0056g01070	VIT_06s0004g05810
	VIT_00s0878g00030	VIT_13s0019g05120	VIT_16s0022g01460
	VIT_15s0024g00900	VIT_11s0118g00440	VIT_16s0050g02460
	VIT_12s0035g00740	VIT_08s0007g04560	VIT_02s0241g00170
	VIT_05s0049g00160	VIT_07s0130g00140	VIT_11s0016g02200
	VIT_05s0049g01430	VIT_13s0074g00750	VIT_08s0007g00170
	VIT_01s0146g00520	VIT_07s0141g00270	VIT_18s0001g13240
	VIT_08s0040g01260	VIT_10s0071g00380	VIT_18s0122g00620
	VIT_18s0117g00140	VIT_16s0098g01550	VIT_09s0002g05720
	VIT_01s0244g00070	VIT_16s0050g00280	VIT_00s0317g00100
	VIT_07s0031g02840	VIT_11s0103g00300	VIT_06s0004g07530
	VIT_11s0016g04140	VIT_00s0225g00020	VIT_13s0067g02510
	VIT_01s0010g00560	VIT_02s0025g04540	VIT_12s0028g03720
	VIT_06s0004g07220	VIT_14s0066g01360	VIT_18s0001g03450
	VIT_18s0041g01710	VIT_10s0003g02680	VIT_05s0029g00240
	VIT_09s0002g01630	VIT_05s0062g01060	VIT_18s0001g12500
	VIT_08s0040g02250	VIT_18s0089g00400	VIT_00s0163g00100
	VIT_18s0001g03200	VIT_05s0020g02030	VIT_16s0115g00340
	VIT_14s0060g01160	VIT_05s0077g01450	VIT_01s0011g04870
	VIT_01s0011g04980	VIT_12s0035g02120	VIT_19s0090g00560
	VIT_17s0000g00090	VIT_19s0014g01100	VIT_01s0011g01570
	VIT_05s0094g01340	VIT_13s0156g00140	VIT_18s0001g14280
	VIT_15s0048g02190	VIT_01s0026g02750	VIT_18s0041g02170
	VIT_08s0040g01190	VIT_13s0019g03000	VIT_03s0038g03830
	VIT_01s0137g00180	VIT_10s0071g00840	VIT_00s1405g00020
	VIT_07s0141g00660	VIT_14s0068g00890	VIT_04s0008g04590
	VIT_13s0019g01260	VIT_00s0220g00160	VIT_18s0001g01610
	VIT_16s0022g02340	VIT_08s0040g03380	VIT_06s0061g01130
	VIT_14s0066g02620	VIT_18s0072g01190	VIT_08s0056g01070
	VIT_14s0006g01910	VIT_08s0032g01100	VIT_13s0019g05120
	VIT_15s0046g01040	VIT_16s0098g01500	VIT_11s0118g00440
	VIT_06s0004g05340	VIT_17s0000g08010	VIT_07s0130g00140
	VIT_16s0039g00700	VIT_18s0001g07170	VIT_07s0141g00270
	VIT_05s0020g03670	VIT_17s0000g09680	VIT_13s0074g00750
	VIT_00s1255g00020	VIT_15s0046g03200	VIT_16s0098g01550
	VIT_09s0002g04820	VIT_01s0011g06330	VIT_16s0050g00280
	VIT_17s0000g05920	VIT_11s0118g00280	VIT_11s0103g00300
	VIT_14s0108g01680	VIT_00s0220g00180	VIT_00s0225g00020
	VIT_07s0031g02850	VIT_02s0033g00790	VIT_02s0025g04540
	VIT_18s0001g12040	VIT_16s0098g01320	VIT_14s0066g01360
	VIT_16s0100g00940	VIT_14s0060g02760	VIT_10s0003g02680
	VIT_08s0040g00160	VIT_01s0146g00470	VIT_18s0089g00400
	VIT_13s0067g01930	VIT_14s0068g01840	VIT_05s0062g01060
	VIT_01s0026g01480	VIT_00s0360g00040	VIT_05s0020g02030
	VIT_06s0009g03540	VIT_17s0119g00100	VIT_05s0077g01450
	VIT_16s0039g02740	VIT_12s0059g00430	VIT_12s0035g02120
	VIT_00s1306g00010	VIT_14s0066g01640	VIT_19s0014g01100
	VIT_07s0104g00110	VIT_08s0007g05800	VIT_13s0156g00140
	VIT_01s0011g05540	VIT_16s0022g01890	VIT_01s0026g02750
	VIT_06s0009g01380	VIT_06s0004g08150	VIT_10s0071g00840
	VIT_07s0104g01490	VIT_01s0011g05960	VIT_13s0019g03000
	VIT_03s0017g01490	VIT_14s0036g00920	VIT_14s0068g00890
	VIT_14s0060g00290	VIT_01s0010g01230	VIT_00s0220g00160
	VIT_12s0059g00610	VIT_19s0177g00280	VIT_08s0040g03380
	VIT_13s0074g00570	VIT_16s0100g01000	VIT_16s0098g01500
	VIT_07s0151g00160	VIT_02s0012g01090	VIT_18s0072g01190
	VIT_11s0016g04610	VIT_14s0006g01570	VIT_08s0032g01100
	VIT_07s0005g06290	VIT_06s0004g07550	VIT_17s0000g08010
	VIT_08s0040g02800	VIT_01s0137g00810	VIT_18s0001g07170
	VIT_09s0002g01620	VIT_18s0001g08850	VIT_17s0000g09680
	VIT_05s0020g04530	VIT_01s0026g01640	VIT_15s0046g03200
	VIT_01s0011g03860	VIT_14s0060g01020	VIT_01s0011g06330
	VIT_00s1203g00010	VIT_07s0129g00130	VIT_11s0118g00280
	VIT_10s0003g04720	VIT_09s0002g05990	VIT_00s0220g00180
	VIT_15s0048g00290	VIT_11s0118g00300	VIT_02s0033g00790
	VIT_02s0025g01100	VIT_00s1217g00010	VIT_16s0098g01320
	VIT_08s0007g05310	VIT_14s0108g01370	VIT_14s0006g00780
	VIT_16s0013g00390	VIT_13s0019g05230	VIT_14s0060g02760
	VIT_06s0004g07500	VIT_00s0868g00030	VIT_01s0146g00470
	VIT_19s0138g00090	VIT_01s0026g01550	VIT_14s0068g01840
	VIT_06s0004g00220	VIT_06s0004g04320	VIT_00s0360g00040
	VIT_00s2269g00010	VIT_19s0015g00570	VIT_17s0119g00100
	VIT_00s0286g00020	VIT_00s0527g00030	VIT_12s0059g00430
	VIT_00s0374g00050	VIT_13s0019g03260	VIT_09s0002g02010
	VIT_13s0074g00720	VIT_18s0001g15730	VIT_08s0007g05800
	VIT_14s0081g00190	VIT_08s0007g06400	VIT_16s0022g01890
	VIT_16s0098g01240	VIT_02s0025g00130	VIT_06s0004g08150
	VIT_07s0031g00500	VIT_11s0016g01180	VIT_01s0011g05960
	VIT_02s0025g02090	VIT_02s0025g01610	VIT_14s0036g00920
	VIT_19s0015g00050	VIT_10s0003g01320	VIT_01s0010g01230
	VIT_14s0219g00140	VIT_14s0066g00350	VIT_16s0100g01000
	VIT_06s0004g00200	VIT_00s0663g00020	VIT_19s0177g00280
	VIT_16s0022g01860	VIT_02s0033g00850	VIT_02s0012g01090
	VIT_14s0068g01470	VIT_05s0062g00310	VIT_14s0006g01570
	VIT_03s0038g01830	VIT_12s0057g00300	VIT_06s0004g07550
	VIT_18s0089g01030	VIT_17s0000g03110	VIT_02s0012g02180
	VIT_13s0067g03530	VIT_12s0142g00120	VIT_01s0137g00810
	VIT_14s0066g00790	VIT_19s0177g00230	VIT_13s0047g00690
	VIT_13s0074g00090	VIT_12s0028g03740	VIT_18s0001g08850
	VIT_02s0025g00640	VIT_17s0000g09190	VIT_05s0102g00500
	VIT_03s0063g01950	VIT_12s0028g00560	VIT_01s0026g01640
	VIT_03s0038g03550	VIT_00s1008g00010	VIT_14s0060g01020
	VIT_04s0023g01890	VIT_06s0004g00810	VIT_07s0129g00130
	VIT_18s0122g01270	VIT_03s0063g01560	VIT_09s0002g05990
	VIT_00s0558g00030	VIT_17s0000g04280	VIT_11s0118g00300
	VIT_05s0049g01010	VIT_16s0050g01810	VIT_00s1217g00010
	VIT_04s0008g05930	VIT_03s0091g00850	VIT_14s0108g01370
	VIT_16s0050g00090	VIT_10s0116g00940	VIT_00s0868g00030
	VIT_00s0181g00210	VIT_13s0156g00400	VIT_13s0019g05230
	VIT_08s0105g00460	VIT_14s0068g01640	VIT_01s0026g01550
	VIT_11s0078g00420	VIT_01s0010g03790	VIT_06s0004g04320
	VIT_12s0142g00110	VIT_05s0020g00470	VIT_19s0015g00570
	VIT_14s0171g00130	VIT_17s0000g05790	VIT_00s0527g00030
	VIT_04s0008g00610	VIT_02s0025g03540	VIT_07s0151g00620
	VIT_04s0044g01680	VIT_05s0077g01760	VIT_08s0040g02950
	VIT_06s0004g05810	VIT_02s0087g00590	VIT_13s0019g03260
	VIT_16s0022g01460	VIT_00s2201g00010	VIT_18s0001g15730
	VIT_16s0050g02460	VIT_12s0059g00300	VIT_08s0007g06400
	VIT_02s0241g00170	VIT_04s0008g05780	VIT_02s0025g00130
	VIT_11s0016g02200	VIT_01s0011g06150	VIT_11s0016g01180
	VIT_08s0007g00170	VIT_08s0040g01140	VIT_02s0025g01610
	VIT_18s0001g13240	VIT_05s0094g01100	VIT_10s0003g01320
	VIT_18s0122g00620	VIT_09s0002g07210	VIT_10s0003g00780
	VIT_07s0141g00560	VIT_04s0044g01430	VIT_14s0066g00350
	VIT_17s0000g09270	VIT_06s0004g03880	VIT_00s0663g00020
	VIT_09s0002g05720	VIT_11s0149g00050	VIT_02s0033g00850
	VIT_00s0317g00100	VIT_08s0105g00420	VIT_07s0151g00340
	VIT_06s0004g07530	VIT_08s0007g02230	VIT_05s0062g00310
	VIT_13s0067g02510	VIT_09s0070g00650	VIT_12s0057g00300
	VIT_12s0028g03720	VIT_14s0108g01580	VIT_17s0000g03110
	VIT_18s0001g03450	VIT_19s0014g02860	VIT_12s0142g00120
	VIT_05s0029g00240	VIT_17s0000g01290	VIT_19s0177g00230
	VIT_18s0001g12500	VIT_08s0040g01250	VIT_12s0028g03740
	VIT_00s0163g00100	VIT_13s0047g01120	VIT_17s0000g09190
	VIT_16s0050g00250	VIT_18s0001g01350	VIT_12s0028g00560
	VIT_16s0115g00340	VIT_04s0008g07370	VIT_00s1008g00010
	VIT_01s0011g04870	VIT_17s0000g04350	VIT_06s0004g00810
	VIT_19s0090g00560	VIT_16s0013g02160	VIT_17s0000g04280
	VIT_01s0011g01570	VIT_18s0001g04920	VIT_16s0050g01810
	VIT_18s0001g14280	VIT_08s0058g00470	VIT_03s0091g00850
	VIT_18s0041g02170	VIT_12s0035g00090	VIT_10s0116g00940
	VIT_03s0038g03830	VIT_17s0000g00600	VIT_13s0156g00400
	VIT_00s1405g00020	VIT_03s0038g01090	VIT_01s0010g03790
	VIT_04s0008g04590	VIT_12s0035g00620	VIT_14s0068g01640
	VIT_18s0001g01610	VIT_00s0226g00070	VIT_10s0003g00430
	VIT_18s0001g10580	VIT_13s0019g02400	VIT_05s0020g00470
	VIT_08s0056g01070	VIT_14s0066g02650	VIT_17s0000g05790
	VIT_13s0019g05120	VIT_00s0253g00140	VIT_02s0025g03540
	VIT_00s0687g00020	VIT_14s0066g01860	VIT_05s0077g01760
	VIT_11s0118g00440	VIT_00s0174g00160	VIT_02s0087g00590
	VIT_19s0093g00640	VIT_05s0077g01730	VIT_00s2201g00010
	VIT_08s0007g04560	VIT_00s0194g00140	VIT_12s0059g00300
	VIT_07s0130g00140	VIT_14s0006g02140	VIT_04s0008g05780
	VIT_13s0074g00750	VIT_13s0047g00460	VIT_01s0011g06150
	VIT_07s0141g00270	VIT_00s0214g00040	VIT_08s0040g01140
	VIT_16s0098g01550	VIT_14s0108g00890	VIT_05s0094g01100
	VIT_16s0050g00280	VIT_08s0056g00570	VIT_04s0044g01430
	VIT_11s0103g00300	VIT_13s0019g01690	VIT_09s0002g07210
	VIT_00s0225g00020	VIT_18s0001g00280	VIT_06s0004g03880
	VIT_02s0025g04540	VIT_16s0013g00440	VIT_11s0149g00050
	VIT_14s0066g01360	VIT_18s0001g10510	VIT_08s0105g00420
	VIT_10s0003g02680	VIT_19s0014g01460	VIT_08s0007g02230
	VIT_05s0062g01060	VIT_08s0007g03630	VIT_09s0070g00650
	VIT_16s0022g02170	VIT_04s0008g01610	VIT_14s0108g01580
	VIT_05s0020g02030	VIT_12s0035g01280	VIT_19s0014g02860
	VIT_05s0077g01450	VIT_07s0104g00540	VIT_17s0000g01290
	VIT_12s0035g02120	VIT_19s0027g00700	VIT_08s0040g01250
	VIT_19s0014g01100	VIT_19s0014g04790	VIT_13s0047g01120
	VIT_13s0156g00140	VIT_11s0052g00600	VIT_17s0000g04350
	VIT_01s0026g02750	VIT_05s0077g01740	VIT_16s0013g02160
	VIT_13s0019g03000	VIT_08s0007g00310	VIT_18s0001g04920
	VIT_10s0071g00840	VIT_06s0009g01570	VIT_08s0058g00470
	VIT_14s0068g00890	VIT_07s0005g03780	VIT_12s0035g00090
	VIT_00s0220g00160	VIT_13s0019g02770	VIT_19s0014g01400
	VIT_08s0040g03380	VIT_08s0007g07180	VIT_17s0000g00600
	VIT_18s0072g01190	VIT_14s0108g01170	VIT_12s0035g00620
	VIT_08s0032g01100	VIT_14s0066g01140	VIT_12s0057g00640
	VIT_16s0098g01500	VIT_18s0001g08120	VIT_00s0226g00070
	VIT_17s0000g08010	VIT_02s0241g00140	VIT_13s0019g02400
	VIT_18s0001g07170	VIT_05s0102g01130	VIT_14s0066g02650
	VIT_17s0000g09680	VIT_01s0137g00610	VIT_00s0253g00140
	VIT_15s0046g03200	VIT_00s1406g00010	VIT_10s0003g02850
	VIT_01s0011g06330	VIT_17s0000g09970	VIT_05s0077g01730
	VIT_00s0411g00050	VIT_18s0001g13000	VIT_00s0194g00140
	VIT_11s0118g00280	VIT_08s0007g07950	VIT_14s0006g02140
	VIT_00s0220g00180	VIT_11s0052g01180	VIT_13s0047g00460
	VIT_16s0098g01320	VIT_14s0066g01080	VIT_00s0214g00040
	VIT_14s0006g00780	VIT_00s0301g00100	VIT_14s0066g00420
	VIT_19s0014g00470	VIT_02s0025g01010	VIT_07s0005g02670
	VIT_01s0146g00470	VIT_04s0023g01650	VIT_14s0108g00890
	VIT_14s0068g01840	VIT_01s0137g00260	VIT_07s0104g01010
	VIT_00s0360g00040	VIT_01s0010g02940	VIT_13s0019g01690
	VIT_17s0119g00100	VIT_08s0007g04490	VIT_08s0056g00570
	VIT_12s0059g00430	VIT_02s0025g04150	VIT_18s0001g00280
	VIT_09s0002g02010	VIT_17s0000g00460	VIT_16s0013g00440
	VIT_14s0066g01640	VIT_05s0077g00670	VIT_18s0001g10510
	VIT_08s0007g05800	VIT_00s0391g00050	VIT_19s0014g01460
	VIT_16s0022g01890	VIT_01s0011g02230	VIT_08s0007g03630
	VIT_06s0004g08150	VIT_11s0052g01170	VIT_04s0008g01610
	VIT_01s0011g05960	VIT_04s0008g05020	VIT_12s0035g01280
	VIT_14s0036g00920	VIT_13s0175g00010	VIT_07s0104g00540
	VIT_01s0010g01230	VIT_10s0003g02900	VIT_19s0027g00700
	VIT_19s0177g00280	VIT_00s0399g00060	VIT_19s0014g04790
	VIT_16s0100g01000	VIT_02s0025g00820	VIT_11s0052g00600
	VIT_02s0012g01090	VIT_08s0007g01580	VIT_05s0077g01740
	VIT_14s0006g01570	VIT_14s0006g02620	VIT_07s0005g03780
	VIT_06s0004g07550	VIT_13s0074g00140	VIT_06s0009g01570
	VIT_01s0137g00810	VIT_11s0118g00590	VIT_08s0007g00310
	VIT_02s0012g02180	VIT_06s0004g06600	VIT_13s0019g02770
	VIT_13s0047g00690	VIT_07s0005g02290	VIT_08s0007g07180
	VIT_18s0001g08850	VIT_07s0191g00170	VIT_14s0108g01170
	VIT_12s0059g01360	VIT_16s0022g00630	VIT_14s0066g01140
	VIT_01s0026g01640	VIT_18s0001g07290	VIT_18s0001g08120
	VIT_14s0060g01020	VIT_01s0011g05290	VIT_02s0241g00140
	VIT_07s0129g00130	VIT_11s0078g00310	VIT_05s0102g01130
	VIT_09s0002g05990	VIT_07s0191g00220	VIT_01s0137g00610
	VIT_05s0049g02080	VIT_06s0004g04370	VIT_00s1406g00010
	VIT_11s0118g00300	VIT_03s0017g01480	VIT_17s0000g09970
	VIT_00s1217g00010	VIT_16s0013g00860	VIT_18s0001g13000
	VIT_14s0108g01370	VIT_02s0033g00010	VIT_08s0007g07950
	VIT_13s0019g05230	VIT_08s0058g00120	VIT_11s0052g01180
	VIT_00s0868g00030	VIT_07s0005g02000	VIT_14s0066g01080
	VIT_01s0026g01550	VIT_03s0063g00270	VIT_02s0025g01010
	VIT_06s0004g04320	VIT_01s0011g04180	VIT_00s0301g00100
	VIT_19s0015g00570	VIT_03s0038g01180	VIT_04s0023g01650
	VIT_00s0527g00030	VIT_05s0020g02080	VIT_01s0010g02940
	VIT_08s0032g00510	VIT_05s0020g03380	VIT_01s0137g00260
	VIT_07s0151g00620	VIT_03s0132g00090	VIT_08s0007g04490
	VIT_08s0040g02950	VIT_13s0084g00310	VIT_00s0188g00070
	VIT_13s0019g03260	VIT_10s0003g01290	VIT_02s0025g04150
	VIT_18s0001g15730	VIT_01s0026g02260	VIT_17s0000g00460
	VIT_08s0007g06400	VIT_05s0020g01380	VIT_05s0077g00670
	VIT_02s0025g00130	VIT_17s0000g06510	VIT_00s0391g00050
	VIT_11s0016g01180	VIT_18s0001g09310	VIT_01s0011g02230
	VIT_17s0000g06480	VIT_13s0084g00090	VIT_04s0008g05020
	VIT_02s0025g01610	VIT_05s0077g00950	VIT_13s0175g00010
	VIT_03s0038g00120	VIT_15s0048g00300	VIT_10s0003g02900
	VIT_10s0003g01320	VIT_02s0025g04610	VIT_00s0399g00060
	VIT_10s0003g00780	VIT_01s0011g02500	VIT_02s0025g00820
	VIT_14s0066g00350	VIT_17s0000g01110	VIT_08s0007g01580
	VIT_00s0663g00020	VIT_00s0698g00010	VIT_14s0006g02620
	VIT_07s0151g00340	VIT_03s0038g04420	VIT_13s0074g00140
	VIT_05s0062g00310	VIT_18s0001g08670	VIT_11s0118g00590
	VIT_12s0057g00300	VIT_08s0007g01460	VIT_07s0005g02290
	VIT_17s0000g03110	VIT_14s0006g02490	VIT_07s0191g00170
	VIT_12s0142g00120	VIT_18s0001g05890	VIT_16s0022g00630
	VIT_19s0177g00230	VIT_00s0269g00010	VIT_18s0001g07290
	VIT_12s0028g03740	VIT_18s0001g02700	VIT_01s0011g05290
	VIT_17s0000g09190	VIT_08s0056g01490	VIT_03s0097g00300
	VIT_12s0028g00560	VIT_12s0055g00800	VIT_11s0078g00310
	VIT_00s1008g00010	VIT_17s0053g00440	VIT_07s0191g00220
	VIT_06s0004g00810	VIT_14s0108g00930	VIT_06s0004g04370
	VIT_03s0063g01560	VIT_08s0040g03060	VIT_03s0017g01480
	VIT_17s0000g04280	VIT_18s0001g00230	VIT_02s0033g00010
	VIT_16s0050g01810	VIT_06s0004g04570	VIT_16s0013g00860
	VIT_03s0091g00850	VIT_04s0023g03420	VIT_08s0058g00120
	VIT_10s0116g00940	VIT_05s0049g01460	VIT_03s0063g00270
	VIT_13s0156g00400	VIT_07s0031g01580	VIT_07s0005g02000
	VIT_18s0041g02050	VIT_01s0011g05810	VIT_01s0011g04180
	VIT_16s0050g02320	VIT_10s0116g00560	VIT_03s0038g01180
	VIT_14s0068g01640	VIT_10s0071g00760	VIT_05s0020g02080
	VIT_01s0010g03790	VIT_01s0026g00170	VIT_05s0020g03380
	VIT_05s0020g00470	VIT_14s0066g02410	VIT_03s0132g00090
	VIT_17s0000g05790	VIT_14s0066g00410	VIT_13s0084g00310
	VIT_02s0025g03540	VIT_04s0008g02040	VIT_10s0003g01290
	VIT_05s0077g01760	VIT_18s0001g11780	VIT_01s0026g02260
	VIT_02s0087g00590	VIT_03s0038g04240	VIT_05s0020g01380
	VIT_00s2201g00010	VIT_09s0002g03770	VIT_17s0000g06510
	VIT_12s0059g00300	VIT_00s1232g00030	VIT_18s0001g09310
	VIT_04s0008g05780	VIT_05s0094g01390	VIT_13s0084g00090
	VIT_01s0011g06150	VIT_07s0005g01710	VIT_05s0077g00950
	VIT_08s0040g01140	VIT_06s0004g00300	VIT_01s0127g00300
	VIT_05s0094g01100	VIT_01s0127g00160	VIT_15s0048g00300
	VIT_09s0002g07210	VIT_11s0016g05110	VIT_05s0136g00130
	VIT_04s0044g01430	VIT_15s0048g02840	VIT_01s0010g02840
	VIT_06s0004g03880	VIT_16s0022g00890	VIT_02s0025g04610
	VIT_11s0149g00050	VIT_17s0000g07850	VIT_19s0014g05140
	VIT_08s0105g00420	VIT_05s0077g00300	VIT_17s0000g01110
	VIT_08s0007g02230	VIT_04s0008g05800	VIT_00s0698g00010
	VIT_09s0070g00650	VIT_05s0020g04670	VIT_00s0574g00020
	VIT_14s0108g01580	VIT_14s0068g00800	VIT_03s0038g04420
	VIT_19s0014g02860	VIT_10s0003g00600	VIT_18s0001g08670
	VIT_17s0000g01290	VIT_01s0146g00070	VIT_08s0007g01460
	VIT_08s0040g01250	VIT_09s0002g01590	VIT_14s0006g02490
	VIT_13s0047g01120	VIT_02s0012g02190	VIT_00s0269g00010
	VIT_04s0008g07370	VIT_17s0000g02170	VIT_18s0001g05890
	VIT_17s0000g04350	VIT_14s0006g01430	VIT_18s0001g02700
	VIT_16s0013g02160	VIT_18s0001g05050	VIT_08s0056g01490
	VIT_18s0001g04920	VIT_05s0020g00670	VIT_17s0053g00440
	VIT_08s0058g00470	VIT_00s0125g00290	VIT_12s0055g00800
	VIT_00s0271g00030	VIT_08s0058g01360	VIT_14s0108g00930
	VIT_12s0035g00090	VIT_00s0283g00030	VIT_08s0040g03060
	VIT_17s0000g00600	VIT_07s0005g02500	VIT_18s0001g00230
	VIT_12s0035g00620	VIT_14s0066g00160	VIT_00s0531g00060
	VIT_00s0226g00070	VIT_02s0087g00890	VIT_06s0004g04570
	VIT_13s0019g02400	VIT_08s0105g00270	VIT_04s0023g03420
	VIT_14s0066g02650	VIT_09s0070g00580	VIT_05s0049g01460
	VIT_00s0253g00140	VIT_01s0011g05280	VIT_07s0031g01580
	VIT_14s0066g01860	VIT_07s0289g00080	VIT_15s0024g00770
	VIT_00s0174g00160	VIT_18s0001g12760	VIT_01s0011g05810
	VIT_05s0077g01730	VIT_09s0054g01790	VIT_10s0116g00560
	VIT_00s0194g00140	VIT_10s0116g01720	VIT_10s0071g00760
	VIT_14s0006g02140	VIT_00s0186g00020	VIT_14s0066g02410
	VIT_13s0047g00460	VIT_19s0015g00160	VIT_01s0026g00170
	VIT_00s0214g00040	VIT_08s0040g00680	VIT_04s0008g02040
	VIT_14s0066g00420	VIT_13s0019g03350	VIT_14s0066g00410
	VIT_14s0108g00890	VIT_01s0011g05270	VIT_03s0038g04240
	VIT_01s0137g00190	VIT_17s0000g06650	VIT_09s0096g00210
	VIT_08s0056g00570	VIT_11s0016g04790	VIT_09s0002g03770
	VIT_13s0019g01690	VIT_05s0049g00290	VIT_00s1232g00030
	VIT_18s0001g00280	VIT_09s0096g00060	VIT_05s0094g01390
	VIT_16s0013g00440	VIT_00s0259g00110	VIT_07s0005g01710
	VIT_18s0001g10510	VIT_06s0004g00730	VIT_06s0004g00300
	VIT_19s0014g01460	VIT_08s0056g00160	VIT_01s0127g00160
	VIT_08s0007g03630	VIT_00s0586g00020	VIT_00s0532g00070
	VIT_04s0008g01610	VIT_05s0029g01210	VIT_15s0048g02840
	VIT_12s0035g01280	VIT_12s0055g00830	VIT_16s0022g00890
	VIT_07s0104g00540	VIT_01s0026g02520	VIT_17s0000g07850
	VIT_19s0027g00700	VIT_16s0098g01720	VIT_05s0077g00300
	VIT_15s0107g00380	VIT_03s0017g00660	VIT_04s0008g05800
	VIT_19s0014g04790	VIT_06s0004g04590	VIT_05s0020g04670
	VIT_11s0052g00600	VIT_09s0002g02640	VIT_14s0068g00800
	VIT_05s0077g01740	VIT_17s0000g07800	VIT_14s0036g00680
	VIT_08s0007g00310	VIT_14s0060g00370	VIT_01s0146g00070
	VIT_06s0009g01570	VIT_18s0075g00300	VIT_09s0002g01590
	VIT_07s0005g03780	VIT_01s0026g01080	VIT_02s0012g02190
	VIT_13s0019g02770	VIT_00s0804g00020	VIT_17s0000g02170
	VIT_08s0007g07180	VIT_04s0023g02260	VIT_10s0003g04800
	VIT_11s0037g00530	VIT_00s1522g00010	VIT_14s0006g01430
	VIT_14s0108g01170	VIT_17s0000g06240	VIT_05s0020g00670
	VIT_14s0066g01140	VIT_00s0508g00020	VIT_00s0125g00290
	VIT_18s0001g08120	VIT_01s0010g02650	VIT_08s0058g01360
	VIT_02s0241g00140	VIT_15s0045g01170	VIT_00s0283g00030
	VIT_05s0102g01130	VIT_15s0046g03160	VIT_07s0005g02500
	VIT_01s0137g00610	VIT_18s0001g10100	VIT_02s0087g00890
	VIT_00s1406g00010	VIT_11s0016g02510	VIT_08s0105g00270
	VIT_17s0000g09970	VIT_05s0051g00120	VIT_09s0070g00580
	VIT_18s0001g13000	VIT_17s0000g08730	VIT_01s0011g05280
	VIT_08s0007g07950	VIT_02s0025g02000	VIT_06s0004g07970
	VIT_11s0052g01180	VIT_05s0049g01000	VIT_07s0289g00080
	VIT_14s0066g01080	VIT_00s0479g00020	VIT_06s0004g01500
	VIT_00s0301g00100	VIT_18s0001g00750	VIT_18s0001g12760
	VIT_02s0025g01010	VIT_01s0026g02740	VIT_09s0054g01790
	VIT_18s0001g00550	VIT_01s0011g01450	VIT_00s0186g00020
	VIT_04s0023g01650	VIT_19s0135g00190	VIT_08s0007g08270
	VIT_15s0024g01720	VIT_15s0046g03190	VIT_19s0015g00160
	VIT_01s0137g00260	VIT_09s0002g00180	VIT_08s0040g00680
	VIT_01s0010g02940	VIT_04s0079g00610	VIT_13s0019g03350
	VIT_08s0007g04490	VIT_01s0026g01630	VIT_01s0011g05270
	VIT_00s0188g00070	VIT_16s0039g02020	VIT_13s0158g00240
	VIT_02s0025g04150	VIT_19s0027g00330	VIT_17s0000g06650
	VIT_17s0000g00460	VIT_18s0001g10490	VIT_11s0016g04790
	VIT_05s0077g00670	VIT_19s0090g00330	VIT_05s0049g00290
	VIT_00s0391g00050	VIT_13s0073g00580	VIT_09s0096g00060
	VIT_01s0011g02230	VIT_13s0019g01670	VIT_00s0259g00110
	VIT_11s0052g01170	VIT_09s0002g05120	VIT_19s0014g01770
	VIT_04s0008g05020	VIT_18s0072g00110	VIT_04s0023g01790
	VIT_13s0175g00010	VIT_00s0801g00020	VIT_06s0004g00730
	VIT_10s0003g02900	VIT_18s0117g00490	VIT_08s0056g00160
	VIT_00s0194g00380	VIT_08s0040g01780	VIT_00s0586g00020
	VIT_03s0132g00350	VIT_04s0044g01760	VIT_12s0055g00830
	VIT_00s0399g00060	VIT_19s0027g00210	VIT_05s0029g01210
	VIT_02s0025g00820	VIT_12s0035g01930	VIT_01s0026g02520
	VIT_06s0004g06560	VIT_05s0051g00650	VIT_16s0098g01720
	VIT_08s0032g00630	VIT_16s0039g02010	VIT_03s0017g00660
	VIT_01s0010g03550	VIT_18s0001g09180	VIT_06s0004g04590
	VIT_08s0007g01580	VIT_18s0001g05060	VIT_09s0002g02640
	VIT_14s0006g02620	VIT_05s0020g03130	VIT_17s0000g07800
	VIT_13s0074g00140	VIT_01s0011g05500	VIT_14s0060g00370
	VIT_11s0118g00590	VIT_04s0008g02510	VIT_18s0075g00300
	VIT_07s0005g02290	VIT_06s0004g06860	VIT_01s0026g01080
	VIT_07s0191g00170	VIT_07s0005g02600	VIT_00s0804g00020
	VIT_16s0022g00630	VIT_19s0090g00370	VIT_04s0023g02260
	VIT_18s0001g07290	VIT_00s0227g00130	VIT_00s1522g00010
	VIT_01s0011g05290	VIT_11s0149g00160	VIT_01s0011g06310
	VIT_11s0078g00310	VIT_01s0010g01430	VIT_00s0508g00020
	VIT_07s0191g00220	VIT_18s0001g07070	VIT_17s0000g06240
	VIT_07s0095g00800	VIT_03s0180g00270	VIT_14s0128g00840
	VIT_06s0004g04370	VIT_18s0117g00380	VIT_15s0045g01170
	VIT_03s0017g01480	VIT_19s0015g01340	VIT_15s0046g03160
	VIT_03s0063g02400	VIT_07s0104g01000	VIT_18s0001g10100
	VIT_16s0013g00860	VIT_05s0094g01120	VIT_11s0016g02510
	VIT_02s0033g00010	VIT_07s0005g01170	VIT_05s0051g00120
	VIT_08s0058g00120	VIT_13s0064g01460	VIT_17s0000g08730
	VIT_07s0005g02000	VIT_01s0011g02310	VIT_02s0025g02000
	VIT_03s0063g00270	VIT_10s0003g02650	VIT_05s0049g01000
	VIT_01s0011g04180	VIT_19s0027g00500	VIT_18s0001g00750
	VIT_05s0020g02080	VIT_11s0016g02230	VIT_01s0026g02740
	VIT_18s0001g14690	VIT_04s0008g01260	VIT_01s0011g01450
	VIT_05s0020g03380	VIT_16s0022g00290	VIT_19s0135g00190
	VIT_03s0132g00090	VIT_10s0042g01260	VIT_16s0148g00380
	VIT_13s0084g00310	VIT_03s0038g04590	VIT_09s0002g00180
	VIT_10s0003g01290	VIT_19s0027g01090	VIT_04s0079g00610
	VIT_01s0026g02260	VIT_06s0004g00680	VIT_01s0026g01630
	VIT_05s0020g01270	VIT_13s0067g00210	VIT_16s0039g02020
	VIT_05s0020g01380	VIT_07s0141g00880	VIT_18s0001g10490
	VIT_17s0000g06510	VIT_14s0030g01760	VIT_19s0027g00330
	VIT_18s0001g09310	VIT_12s0134g00060	VIT_19s0090g00330
	VIT_13s0084g00090	VIT_17s0000g01280	VIT_13s0073g00580
	VIT_05s0077g00950	VIT_17s0000g05430	VIT_13s0019g01670
	VIT_15s0048g00300	VIT_14s0060g01540	VIT_09s0002g05120
	VIT_01s0127g00300	VIT_07s0005g01650	VIT_18s0072g00110
	VIT_05s0136g00130	VIT_01s0010g01330	VIT_00s0801g00020
	VIT_02s0025g04610	VIT_04s0023g03910	VIT_18s0117g00490
	VIT_19s0014g05140	VIT_13s0067g03650	VIT_08s0040g01780
	VIT_01s0011g02500	VIT_13s0064g00030	VIT_04s0044g01760
	VIT_17s0000g01110	VIT_14s0083g01160	VIT_19s0027g00210
	VIT_00s0698g00010	VIT_07s0005g03670	VIT_12s0035g01930
	VIT_03s0038g04420	VIT_12s0028g01210	VIT_05s0051g00650
	VIT_18s0001g08670	VIT_16s0039g00830	VIT_18s0001g09180
	VIT_08s0007g01460	VIT_14s0030g02200	VIT_16s0039g02010
	VIT_14s0006g02490	VIT_06s0080g00810	VIT_18s0001g05060
	VIT_18s0001g05890	VIT_03s0017g00530	VIT_05s0020g03130
	VIT_00s0269g00010	VIT_19s0090g01150	VIT_01s0011g05500
	VIT_18s0001g02700	VIT_00s0174g00130	VIT_04s0008g02510
	VIT_08s0056g01490	VIT_08s0007g04370	VIT_06s0004g06860
	VIT_01s0011g02940	VIT_14s0108g00060	VIT_07s0005g02600
	VIT_17s0053g00440	VIT_15s0021g01560	VIT_19s0090g00370
	VIT_08s0040g03060	VIT_16s0050g02340	VIT_00s0227g00130
	VIT_18s0001g00230	VIT_01s0010g03630	VIT_11s0149g00160
	VIT_06s0004g04570	VIT_17s0000g05410	VIT_01s0010g01430
	VIT_04s0023g03420	VIT_16s0050g01590	VIT_18s0001g07070
	VIT_05s0049g01460	VIT_03s0038g00170	VIT_03s0180g00270
	VIT_07s0031g01580	VIT_05s0020g00450	VIT_04s0044g00270
	VIT_15s0024g00770	VIT_00s1466g00010	VIT_19s0015g01340
	VIT_01s0011g05810	VIT_04s0008g04240	VIT_05s0094g01120
	VIT_10s0116g00560	VIT_04s0023g00700	VIT_17s0053g00200
	VIT_10s0071g00760	VIT_00s0194g00120	VIT_18s0041g02410
	VIT_01s0026g00170	VIT_04s0008g04700	VIT_07s0005g01170
	VIT_14s0066g02410	VIT_15s0046g02180	VIT_13s0064g01460
	VIT_14s0066g00410	VIT_00s0475g00010	VIT_00s1360g00010
	VIT_04s0008g02040	VIT_10s0116g00530	VIT_10s0003g02650
	VIT_18s0001g11780	VIT_14s0006g01720	VIT_01s0011g02310
	VIT_03s0038g04240	VIT_10s0003g04190	VIT_19s0027g00500
	VIT_09s0002g03770	VIT_17s0000g01400	VIT_11s0016g02230
	VIT_00s1232g00030	VIT_08s0007g07060	VIT_04s0008g01260
	VIT_05s0094g01390	VIT_18s0001g14650	VIT_16s0022g00290
	VIT_07s0005g01710	VIT_06s0004g04350	VIT_10s0042g01260
	VIT_06s0004g00300	VIT_08s0056g00600	VIT_03s0038g02140
	VIT_01s0127g00160	VIT_18s0122g01410	VIT_19s0027g01090
	VIT_11s0016g05110	VIT_18s0001g07370	VIT_03s0038g04590
	VIT_00s0532g00070	VIT_00s0203g00100	VIT_06s0004g00680
	VIT_15s0048g02840	VIT_06s0004g04110	VIT_13s0067g00210
	VIT_16s0022g00890	VIT_00s0341g00050	VIT_07s0141g00880
	VIT_17s0000g07850	VIT_00s1235g00010	VIT_14s0030g01760
	VIT_05s0077g00300	VIT_01s0011g03740	VIT_12s0134g00060
	VIT_04s0008g05800	VIT_19s0015g01020	VIT_03s0167g00010
	VIT_05s0020g04670	VIT_17s0000g09450	VIT_19s0014g00700
	VIT_14s0068g00800	VIT_12s0028g00310	VIT_17s0000g05430
	VIT_14s0036g00680	VIT_16s0050g00010	VIT_17s0000g01280
	VIT_10s0003g00600	VIT_04s0008g02920	VIT_14s0060g01540
	VIT_01s0146g00070	VIT_05s0062g00680	VIT_07s0005g01650
	VIT_09s0002g01590	VIT_11s0016g04280	VIT_15s0046g03210
	VIT_02s0012g02190	VIT_05s0049g01820	VIT_13s0067g03650
	VIT_17s0000g02170	VIT_04s0023g00830	VIT_04s0023g03910
	VIT_10s0003g04800	VIT_06s0004g04220	VIT_13s0064g00030
	VIT_14s0006g01430	VIT_03s0038g03220	VIT_14s0083g01160
	VIT_05s0020g00670	VIT_14s0066g01200	VIT_07s0005g03670
	VIT_10s0071g00480	VIT_13s0019g02200	VIT_07s0031g03010
	VIT_00s0125g00290	VIT_16s0022g01340	VIT_12s0028g01210
	VIT_08s0058g01360	VIT_11s0149g00090	VIT_16s0039g00830
	VIT_00s0283g00030	VIT_08s0007g07570	VIT_14s0030g02200
	VIT_07s0005g02500	VIT_07s0151g00310	VIT_06s0080g00810
	VIT_14s0066g00160	VIT_06s0009g03810	VIT_03s0017g00530
	VIT_02s0087g00890	VIT_06s0004g04930	VIT_19s0090g01150
	VIT_18s0041g01580	VIT_14s0171g00080	VIT_08s0007g04370
	VIT_08s0105g00270	VIT_10s0042g00060	VIT_00s0174g00130
	VIT_09s0070g00580	VIT_16s0050g01390	VIT_14s0108g00060
	VIT_01s0011g05280	VIT_14s0030g00150	VIT_15s0021g01560
	VIT_14s0083g00850	VIT_10s0116g00510	VIT_16s0050g02340
	VIT_07s0289g00080	VIT_16s0039g01980	VIT_01s0010g03630
	VIT_18s0001g12760	VIT_14s0171g00430	VIT_17s0000g05410
	VIT_09s0054g01790	VIT_18s0001g12660	VIT_16s0050g01590
	VIT_10s0116g01720	VIT_00s2525g00010	VIT_03s0038g00170
	VIT_03s0063g01500	VIT_17s0000g01390	VIT_00s1466g00010
	VIT_00s0186g00020	VIT_00s2037g00010	VIT_05s0020g00450
	VIT_19s0015g00160	VIT_18s0001g08620	VIT_04s0008g04240
	VIT_08s0040g00680	VIT_02s0087g00250	VIT_00s0194g00120
	VIT_03s0038g03600	VIT_07s0205g00030	VIT_04s0008g04700
	VIT_13s0019g03350	VIT_04s0008g02720	VIT_15s0046g02180
	VIT_01s0011g05270	VIT_08s0040g02210	VIT_00s0475g00010
	VIT_13s0158g00240	VIT_15s0021g00910	VIT_10s0116g00530
	VIT_03s0180g00190	VIT_13s0019g00520	VIT_10s0003g04190
	VIT_17s0000g06650	VIT_10s0003g04540	VIT_14s0006g01720
	VIT_08s0040g00730	VIT_02s0012g02210	VIT_17s0000g01400
	VIT_11s0016g04790	VIT_18s0001g09330	VIT_08s0007g07060
	VIT_05s0049g00290	VIT_14s0030g01150	VIT_18s0001g14650
	VIT_09s0096g00060	VIT_02s0012g00010	VIT_06s0004g04350
	VIT_00s0259g00110	VIT_05s0049g01790	VIT_19s0085g00470
	VIT_04s0023g01790	VIT_00s0181g00150	VIT_16s0039g01440
	VIT_06s0004g00730	VIT_18s0001g14520	VIT_00s0125g00090
	VIT_08s0056g00160	VIT_07s0005g02070	VIT_10s0003g00100
	VIT_00s0586g00020	VIT_02s0025g01580	VIT_18s0122g01410
	VIT_05s0029g01210	VIT_01s0011g00160	VIT_18s0001g07370
	VIT_12s0055g00830	VIT_18s0001g06290	VIT_06s0004g04110
	VIT_01s0026g02520	VIT_04s0023g00440	VIT_00s0203g00100
	VIT_16s0098g01720	VIT_17s0053g00840	VIT_00s0341g00050
	VIT_03s0017g00660	VIT_17s0000g03220	VIT_01s0011g03740
	VIT_06s0004g04590	VIT_10s0003g01280	VIT_12s0028g00310
	VIT_09s0002g02640	VIT_00s0317g00110	VIT_16s0050g00010
	VIT_17s0000g07800	VIT_06s0004g02890	VIT_04s0008g02920
	VIT_14s0060g00370	VIT_00s0332g00080	VIT_05s0062g00680
	VIT_18s0075g00300	VIT_16s0013g00710	VIT_05s0049g01820
	VIT_01s0026g01080	VIT_11s0016g03070	VIT_04s0023g00830
	VIT_00s0804g00020	VIT_14s0128g00030	VIT_06s0004g04220
	VIT_04s0023g02260	VIT_03s0038g00380	VIT_03s0038g03220
	VIT_00s1522g00010	VIT_07s0005g00240	VIT_14s0066g01200
	VIT_17s0000g06240	VIT_16s0098g00320	VIT_13s0019g02200
	VIT_00s0508g00020	VIT_10s0003g03180	VIT_16s0022g01340
	VIT_13s0019g04060	VIT_08s0056g01150	VIT_11s0149g00090
	VIT_14s0128g00840	VIT_11s0016g03570	VIT_08s0007g07570
	VIT_15s0045g01170	VIT_04s0023g02290	VIT_06s0009g03810
	VIT_15s0046g03160	VIT_18s0001g06400	VIT_07s0151g00310
	VIT_18s0001g10100	VIT_06s0004g07670	VIT_06s0004g04930
	VIT_11s0016g02510	VIT_04s0008g06260	VIT_14s0171g00080
	VIT_05s0051g00120	VIT_01s0011g01820	VIT_10s0042g00060
	VIT_17s0000g08730	VIT_10s0003g01430	VIT_16s0050g01390
	VIT_13s0047g00400	VIT_06s0004g03500	VIT_14s0030g00150
	VIT_02s0025g02000	VIT_05s0020g01540	VIT_16s0039g01980
	VIT_05s0049g01000	VIT_07s0130g00460	VIT_10s0116g00510
	VIT_00s0479g00020	VIT_17s0000g00650	VIT_14s0171g00430
	VIT_18s0001g00750	VIT_09s0002g08470	VIT_18s0001g12660
	VIT_01s0026g02740	VIT_09s0070g00890	VIT_17s0000g01390
	VIT_01s0011g01450	VIT_04s0008g02840	VIT_00s2037g00010
	VIT_19s0135g00190	VIT_18s0072g00200	VIT_18s0001g08620
	VIT_15s0046g03190	VIT_05s0077g00200	VIT_15s0048g01790
	VIT_09s0002g00180	VIT_01s0011g04790	VIT_02s0087g00250
	VIT_05s0062g01100	VIT_17s0000g08580	VIT_07s0205g00030
	VIT_18s0001g12900	VIT_00s0125g00010	VIT_04s0008g02720
	VIT_04s0079g00610	VIT_03s0038g03660	VIT_08s0040g02210
	VIT_01s0026g01630	VIT_13s0019g02330	VIT_15s0021g00910
	VIT_16s0039g02020	VIT_18s0001g12880	VIT_13s0019g00520
	VIT_19s0027g00330	VIT_05s0029g00220	VIT_10s0003g04540
	VIT_18s0001g10490	VIT_11s0016g00450	VIT_02s0012g02210
	VIT_19s0090g00330	VIT_00s0499g00030	VIT_18s0001g09330
	VIT_13s0073g00580	VIT_02s0087g00400	VIT_14s0030g01150
	VIT_13s0019g01670	VIT_16s0050g00490	VIT_02s0012g00010
	VIT_09s0002g05120	VIT_07s0031g00670	VIT_05s0049g01790
	VIT_18s0072g00110	VIT_08s0040g02350	VIT_00s0181g00150
	VIT_00s0801g00020	VIT_19s0015g01790	VIT_18s0001g14520
	VIT_18s0117g00490	VIT_18s0001g12940	VIT_03s0063g00430
	VIT_08s0040g01780	VIT_03s0110g00420	VIT_07s0005g02070
	VIT_04s0044g01760	VIT_03s0017g00250	VIT_02s0025g01580
	VIT_19s0027g00210	VIT_08s0007g05260	VIT_01s0011g00160
	VIT_12s0035g01930	VIT_04s0008g01880	VIT_18s0001g06290
	VIT_05s0051g00650	VIT_06s0004g03290	VIT_04s0023g00440
	VIT_16s0039g02010	VIT_18s0001g14510	VIT_17s0053g00840
	VIT_18s0001g09180	VIT_10s0003g03930	VIT_17s0000g03220
	VIT_18s0001g05060	VIT_19s0085g00360	VIT_05s0020g02170
	VIT_05s0020g03130	VIT_03s0017g00540	VIT_18s0001g10290
	VIT_01s0011g05500	VIT_08s0007g00360	VIT_10s0003g01280
	VIT_04s0008g02510	VIT_15s0046g02120	VIT_00s0317g00110
	VIT_06s0004g06860	VIT_12s0028g02130	VIT_06s0004g02890
	VIT_07s0005g02600	VIT_10s0042g00180	VIT_00s0332g00080
	VIT_04s0008g04040	VIT_10s0042g00870	VIT_16s0013g00710
	VIT_19s0090g00370	VIT_13s0019g03750	VIT_11s0016g03070
	VIT_00s0227g00130	VIT_06s0004g06770	VIT_14s0128g00030
	VIT_11s0149g00160	VIT_04s0008g03080	VIT_03s0038g00380
	VIT_01s0010g01430	VIT_08s0007g02420	VIT_07s0005g00240
	VIT_18s0001g07070	VIT_01s0010g02030	VIT_16s0098g00320
	VIT_03s0180g00270	VIT_00s0590g00020	VIT_10s0003g03180
	VIT_04s0044g00270	VIT_16s0013g01920	VIT_12s0055g01220
	VIT_19s0015g01340	VIT_04s0023g02750	VIT_08s0056g01150
	VIT_07s0104g01000	VIT_03s0063g02090	VIT_11s0016g03570
	VIT_05s0094g01120	VIT_19s0014g03200	VIT_04s0023g02290
	VIT_17s0053g00200	VIT_19s0014g00070	VIT_18s0001g06400
	VIT_18s0041g02410	VIT_18s0041g00660	VIT_06s0004g07670
	VIT_07s0005g01170	VIT_11s0016g01660	VIT_10s0003g04520
	VIT_13s0064g01460	VIT_07s0005g05600	VIT_03s0063g02210
	VIT_00s1360g00010	VIT_07s0031g02720	VIT_04s0008g06260
	VIT_01s0011g02310	VIT_15s0048g02430	VIT_07s0129g00820
	VIT_10s0003g02650	VIT_16s0039g02670	VIT_01s0011g01820
	VIT_19s0027g00500	VIT_13s0067g00390	VIT_10s0003g01430
	VIT_11s0016g02230	VIT_02s0033g00130	VIT_06s0004g03500
	VIT_04s0008g01260	VIT_08s0007g02900	VIT_05s0020g01540
	VIT_16s0022g00290	VIT_11s0016g05840	VIT_07s0130g00460
	VIT_10s0042g01260	VIT_07s0005g05790	VIT_17s0000g00650
	VIT_03s0038g04590	VIT_18s0001g08540	VIT_09s0002g08470
	VIT_15s0048g01500	VIT_07s0005g06730	VIT_04s0008g02840
	VIT_19s0027g01090	VIT_01s0011g02340	VIT_09s0070g00890
	VIT_06s0004g00680	VIT_13s0019g01010	VIT_18s0072g00200
	VIT_13s0067g00210	VIT_12s0142g00610	VIT_05s0077g00200
	VIT_14s0030g01760	VIT_10s0003g01880	VIT_01s0011g04790
	VIT_12s0134g00060	VIT_12s0059g00200	VIT_17s0000g08580
	VIT_03s0167g00010	VIT_10s0071g00780	VIT_03s0038g03660
	VIT_19s0014g00700	VIT_16s0098g01120	VIT_13s0019g02330
	VIT_17s0000g01280	VIT_10s0003g00170	VIT_18s0001g12880
	VIT_17s0000g05430	VIT_10s0071g00580	VIT_05s0029g00220
	VIT_14s0060g01540	VIT_12s0035g02180	VIT_11s0016g00450
	VIT_19s0014g04700	VIT_06s0004g06500	VIT_00s0499g00030
	VIT_07s0005g01650	VIT_03s0038g02480	VIT_00s1693g00010
	VIT_01s0010g01330	VIT_08s0056g01450	VIT_02s0087g00400
	VIT_15s0046g03210	VIT_14s0066g00260	VIT_16s0050g00490
	VIT_04s0023g03910	VIT_17s0000g04880	VIT_07s0031g00670
	VIT_13s0067g03650	VIT_06s0061g01120	VIT_19s0015g01790
	VIT_13s0064g00030	VIT_06s0004g01790	VIT_18s0001g12940
	VIT_14s0083g01160	VIT_13s0067g03050	VIT_03s0110g00420
	VIT_07s0005g03670	VIT_01s0150g00160	VIT_03s0017g00250
	VIT_12s0028g01210	VIT_14s0006g00410	VIT_08s0007g05260
	VIT_07s0031g03010	VIT_02s0025g02820	VIT_04s0008g01880
	VIT_16s0039g00830	VIT_06s0004g01270	VIT_00s0213g00080
	VIT_14s0030g02200	VIT_11s0016g01760	VIT_06s0004g03290
	VIT_06s0080g00810	VIT_18s0001g06150	VIT_18s0001g14510
	VIT_03s0017g00530	VIT_13s0067g01120	VIT_10s0003g03930
	VIT_19s0090g01150	VIT_03s0038g02760	VIT_19s0085g00360
	VIT_19s0085g00760	VIT_01s0026g00430	VIT_08s0007g00360
	VIT_00s0174g00130	VIT_11s0016g05580	VIT_03s0017g00540
	VIT_08s0007g04370	VIT_15s0046g00100	VIT_15s0046g02120
	VIT_14s0108g00060	VIT_01s0127g00450	VIT_12s0028g02130
	VIT_15s0021g01560	VIT_04s0023g01010	VIT_10s0042g00180
	VIT_16s0050g02340	VIT_07s0005g00120	VIT_10s0042g00870
	VIT_19s0014g04630	VIT_08s0007g01130	VIT_04s0008g03080
	VIT_01s0010g03630	VIT_00s0208g00030	VIT_06s0004g06770
	VIT_17s0000g05410	VIT_19s0014g01850	VIT_01s0010g02030
	VIT_16s0050g01590	VIT_18s0001g00180	VIT_00s0590g00020
	VIT_06s0004g06950	VIT_03s0038g02280	VIT_16s0013g01920
	VIT_03s0038g00170	VIT_04s0023g00160	VIT_04s0023g02750
	VIT_05s0020g00450	VIT_07s0151g00500	VIT_03s0063g02090
	VIT_00s1466g00010	VIT_05s0077g00250	VIT_19s0014g03200
	VIT_04s0008g04240	VIT_08s0007g08990	VIT_19s0014g00070
	VIT_00s0194g00120	VIT_03s0063g00780	VIT_18s0041g00660
	VIT_04s0008g04700	VIT_13s0019g00880	VIT_11s0016g01660
	VIT_15s0046g02180	VIT_18s0001g04700	VIT_07s0005g05600
	VIT_00s0475g00010	VIT_13s0019g04770	VIT_07s0031g02720
	VIT_10s0116g00530	VIT_09s0002g01360	VIT_15s0048g02430
	VIT_14s0006g01720	VIT_15s0024g00700	VIT_16s0039g02670
	VIT_10s0003g04190	VIT_05s0029g00500	VIT_13s0067g00390
	VIT_17s0000g01400	VIT_18s0001g01990	VIT_02s0033g00130
	VIT_08s0007g07060	VIT_14s0083g00220	VIT_15s0024g00550
	VIT_18s0001g14650	VIT_11s0016g05460	VIT_08s0007g02900
	VIT_06s0004g04350	VIT_12s0059g01310	VIT_07s0005g05790
	VIT_14s0128g00930	VIT_08s0007g04920	VIT_18s0001g08540
	VIT_16s0039g01440	VIT_11s0016g03260	VIT_07s0005g06730
	VIT_08s0056g00600	VIT_02s0025g03570	VIT_01s0011g02340
	VIT_09s0002g06910	VIT_04s0008g02570	VIT_13s0019g01010
	VIT_18s0122g01410	VIT_08s0040g02870	VIT_12s0142g00610
	VIT_18s0001g07370	VIT_06s0004g00700	VIT_12s0059g00200
	VIT_12s0055g00970	VIT_13s0047g01150	VIT_10s0071g00780
	VIT_00s0203g00100	VIT_03s0038g02210	VIT_16s0098g01120
	VIT_06s0004g04110	VIT_12s0028g03270	VIT_01s0026g00400
	VIT_16s0013g02120	VIT_18s0041g00690	VIT_10s0003g00170
	VIT_19s0014g01700	VIT_01s0026g02560	VIT_10s0071g00580
	VIT_00s0341g00050	VIT_09s0054g01590	VIT_12s0035g02180
	VIT_01s0011g03740	VIT_18s0001g11550	VIT_06s0004g06500
	VIT_19s0015g01020	VIT_00s0324g00080	VIT_03s0038g02480
	VIT_17s0000g09450	VIT_01s0011g01390	VIT_14s0066g00260
	VIT_12s0028g00310	VIT_15s0021g00850	VIT_08s0056g01450
	VIT_01s0010g01670	VIT_14s0108g01000	VIT_17s0000g04880
	VIT_16s0050g00010	VIT_15s0046g00990	VIT_06s0061g01120
	VIT_04s0008g02920	VIT_07s0005g00290	VIT_06s0004g01790
	VIT_01s0010g01980	VIT_11s0016g00530	VIT_13s0067g03050
	VIT_05s0062g00680	VIT_19s0014g00320	VIT_01s0150g00160
	VIT_05s0049g01820	VIT_12s0035g01110	VIT_14s0006g00410
	VIT_04s0023g00830	VIT_14s0068g01000	VIT_02s0025g02820
	VIT_06s0004g04220	VIT_00s0183g00050	VIT_06s0004g01270
	VIT_03s0038g03220	VIT_07s0104g00600	VIT_11s0016g01760
	VIT_14s0066g01200	VIT_18s0001g13560	VIT_18s0001g06150
	VIT_13s0019g02200	VIT_04s0023g01150	VIT_13s0067g01120
	VIT_16s0022g01340	VIT_12s0057g01290	VIT_01s0026g00430
	VIT_11s0149g00090	VIT_19s0014g03460	VIT_03s0038g02760
	VIT_08s0007g07570	VIT_18s0001g13660	VIT_15s0021g01430
	VIT_07s0151g00310	VIT_03s0038g02510	VIT_01s0150g00420
	VIT_06s0009g03810	VIT_10s0003g00270	VIT_11s0016g05580
	VIT_06s0004g04930	VIT_06s0004g01010	VIT_15s0046g00100
	VIT_14s0171g00080	VIT_14s0128g00310	VIT_01s0127g00450
	VIT_10s0042g00060	VIT_05s0020g02150	VIT_04s0023g01010
	VIT_16s0050g01390	VIT_05s0077g01710	VIT_07s0005g00120
	VIT_14s0030g00150	VIT_18s0001g08250	VIT_08s0007g01130
	VIT_10s0116g00510	VIT_04s0008g01530	VIT_00s0208g00030
	VIT_16s0039g01980	VIT_04s0023g03470	VIT_19s0014g01850
	VIT_14s0171g00430	VIT_04s0008g04920	VIT_03s0038g02280
	VIT_18s0001g12660	VIT_17s0053g00090	VIT_18s0001g00180
	VIT_00s2525g00010	VIT_06s0004g07850	VIT_04s0023g00160
	VIT_17s0000g01390	VIT_04s0008g02210	VIT_13s0047g00090
	VIT_00s2037g00010	VIT_02s0012g00300	VIT_07s0151g00500
	VIT_01s0011g02800	VIT_16s0100g01020	VIT_05s0077g00250
	VIT_18s0001g08620	VIT_12s0034g01970	VIT_08s0007g08990
	VIT_15s0048g01790	VIT_03s0038g04450	VIT_13s0019g00880
	VIT_02s0087g00250	VIT_00s0463g00050	VIT_03s0063g00780
	VIT_07s0205g00030	VIT_14s0030g02090	VIT_18s0001g04700
	VIT_08s0040g01070	VIT_05s0062g00970	VIT_13s0019g04770
	VIT_04s0008g02720	VIT_15s0021g01390	VIT_09s0002g01360
	VIT_08s0040g02210	VIT_18s0072g00990	VIT_17s0000g01150
	VIT_15s0021g00910	VIT_07s0031g03210	VIT_15s0024g00700
	VIT_13s0019g00520	VIT_09s0070g00600	VIT_05s0029g00500
	VIT_10s0003g04540	VIT_18s0001g11590	VIT_18s0001g01990
	VIT_02s0012g02210	VIT_09s0002g02470	VIT_14s0083g00220
	VIT_18s0001g09330	VIT_00s0445g00060	VIT_11s0016g05460
	VIT_14s0030g01150	VIT_12s0134g00550	VIT_10s0003g01220
	VIT_02s0012g00010	VIT_08s0058g01420	VIT_12s0059g01310
	VIT_05s0049g01790	VIT_19s0090g01550	VIT_08s0007g04920
	VIT_00s0181g00150	VIT_12s0028g02180	VIT_11s0016g03260
	VIT_11s0037g00290	VIT_07s0031g01480	VIT_02s0025g03570
	VIT_18s0001g14520	VIT_13s0074g00770	VIT_08s0040g02870
	VIT_03s0063g00430	VIT_16s0100g00740	VIT_06s0004g00700
	VIT_07s0005g02070	VIT_05s0020g01960	VIT_13s0047g01150
	VIT_02s0025g01580	VIT_14s0171g00300	VIT_03s0038g02210
	VIT_07s0031g00470	VIT_10s0003g00520	VIT_12s0028g03270
	VIT_01s0011g00160	VIT_08s0040g02220	VIT_01s0026g02560
	VIT_18s0001g06290	VIT_10s0003g03220	VIT_09s0054g01590
	VIT_05s0029g00740	VIT_12s0057g00020	VIT_18s0001g11550
	VIT_04s0023g00440	VIT_01s0011g04800	VIT_09s0002g05370
	VIT_17s0053g00840	VIT_18s0001g05400	VIT_00s0324g00080
	VIT_17s0000g03220	VIT_16s0039g01870	VIT_01s0011g01390
	VIT_10s0003g01280	VIT_00s0477g00070	VIT_15s0021g00850
	VIT_00s0317g00110	VIT_18s0089g01000	VIT_14s0108g01000
	VIT_06s0004g02890	VIT_01s0011g01120	VIT_15s0046g00990
	VIT_00s0332g00080	VIT_06s0004g02080	VIT_07s0005g00290
	VIT_16s0013g00710	VIT_03s0038g04500	VIT_11s0016g00530
	VIT_11s0016g03070	VIT_18s0086g00520	VIT_19s0014g00320
	VIT_14s0128g00030	VIT_04s0008g03740	VIT_14s0068g01000
	VIT_03s0038g00380	VIT_12s0028g02420	VIT_12s0035g01110
	VIT_07s0005g00240	VIT_19s0014g01640	VIT_01s0127g00580
	VIT_16s0098g00320	VIT_06s0009g03770	VIT_00s0183g00050
	VIT_10s0003g03180	VIT_18s0001g10560	VIT_07s0104g00600
	VIT_12s0055g01220	VIT_14s0128g00470	VIT_18s0001g13560
	VIT_08s0056g01150	VIT_06s0080g00230	VIT_12s0057g01290
	VIT_11s0016g03570	VIT_18s0001g15570	VIT_04s0023g01150
	VIT_04s0023g02290	VIT_12s0059g01440	VIT_19s0014g03460
	VIT_18s0001g06400	VIT_04s0008g04290	VIT_18s0001g13660
	VIT_06s0004g07670	VIT_08s0007g08220	VIT_03s0038g02510
	VIT_03s0063g02210	VIT_06s0004g00950	VIT_10s0003g00270
	VIT_04s0008g06260	VIT_18s0001g07730	VIT_14s0128g00310
	VIT_01s0011g01820	VIT_14s0081g00170	VIT_06s0004g01010
	VIT_10s0003g01430	VIT_08s0007g03940	VIT_05s0020g02150
	VIT_06s0004g03500	VIT_08s0007g00080	VIT_05s0077g01710
	VIT_05s0020g01540	VIT_07s0031g02510	VIT_18s0001g08250
	VIT_07s0130g00460	VIT_15s0021g00540	VIT_04s0008g01530
	VIT_17s0000g00650	VIT_01s0011g03840	VIT_04s0023g03470
	VIT_09s0002g08470	VIT_03s0017g01800	VIT_04s0008g04920
	VIT_12s0055g00990	VIT_00s0299g00090	VIT_06s0004g07850
	VIT_09s0070g00890	VIT_04s0008g02520	VIT_17s0053g00090
	VIT_04s0008g02840	VIT_12s0034g01910	VIT_04s0008g02210
	VIT_01s0010g00610	VIT_01s0011g03440	VIT_02s0012g00300
	VIT_18s0072g00200	VIT_10s0003g00450	VIT_09s0018g00750
	VIT_05s0077g00200	VIT_14s0081g00320	VIT_16s0100g01020
	VIT_01s0011g04790	VIT_13s0084g00130	VIT_12s0034g01970
	VIT_17s0000g08580	VIT_11s0016g03280	VIT_03s0038g04450
	VIT_03s0038g03660	VIT_05s0020g01520	VIT_14s0030g02090
	VIT_13s0019g02330	VIT_14s0060g00070	VIT_15s0021g01390
	VIT_14s0108g00360	VIT_15s0046g00010	VIT_18s0072g00990
	VIT_17s0000g04380	VIT_06s0080g01050	VIT_07s0031g03210
	VIT_18s0001g12880	VIT_05s0051g00940	VIT_09s0070g00600
	VIT_05s0029g00220	VIT_03s0063g00960	VIT_18s0001g11590
	VIT_11s0016g00450	VIT_04s0079g00790	VIT_09s0002g02470
	VIT_00s0499g00030	VIT_14s0083g00800	VIT_00s0445g00060
	VIT_00s1693g00010	VIT_11s0016g04060	VIT_00s0218g00120
	VIT_02s0087g00400	VIT_02s0025g01490	VIT_18s0001g09620
	VIT_16s0050g00490	VIT_17s0000g08260	VIT_12s0134g00550
	VIT_07s0031g00670	VIT_08s0056g01670	VIT_13s0019g04440
	VIT_08s0040g02350	VIT_19s0085g01020	VIT_13s0019g02460
	VIT_19s0015g01790	VIT_00s0341g00030	VIT_19s0090g01550
	VIT_05s0062g01160	VIT_05s0049g00720	VIT_12s0028g02180
	VIT_18s0001g12940	VIT_11s0016g05330	VIT_07s0031g01480
	VIT_03s0110g00420	VIT_18s0001g05270	VIT_13s0074g00770
	VIT_03s0017g00250	VIT_06s0004g01160	VIT_16s0100g00740
	VIT_03s0088g00350	VIT_08s0058g00620	VIT_01s0011g03850
	VIT_08s0007g05260	VIT_12s0034g01860	VIT_05s0020g01960
	VIT_04s0008g01880	VIT_05s0020g02810	VIT_14s0171g00300
	VIT_06s0004g03290	VIT_08s0040g00120	VIT_10s0003g00520
	VIT_04s0023g03680	VIT_11s0052g00640	VIT_08s0040g02220
	VIT_18s0001g14510	VIT_00s1364g00010	VIT_09s0002g07530
	VIT_13s0074g00790	VIT_11s0052g00980	VIT_10s0003g03220
	VIT_10s0003g03930	VIT_05s0020g02950	VIT_12s0057g00020
	VIT_19s0085g00360	VIT_03s0038g04330	VIT_01s0011g04800
	VIT_03s0017g00540	VIT_14s0006g01660	VIT_16s0039g01870
	VIT_08s0007g00360	VIT_11s0052g00830	VIT_18s0001g05400
	VIT_15s0046g02120	VIT_15s0048g02350	VIT_00s0477g00070
	VIT_12s0028g02130	VIT_05s0094g00330	VIT_18s0089g01000
	VIT_10s0042g00180	VIT_16s0100g00640	VIT_05s0020g04970
	VIT_10s0042g00870	VIT_16s0050g02450	VIT_06s0004g02080
	VIT_13s0019g03750	VIT_12s0059g01670	VIT_03s0038g04500
	VIT_06s0004g06770	VIT_04s0043g00140	VIT_18s0086g00520
	VIT_04s0008g00100	VIT_09s0002g06830	VIT_04s0008g03740
	VIT_04s0008g03080	VIT_04s0023g02510	VIT_06s0009g03770
	VIT_08s0007g02420	VIT_08s0040g03350	VIT_12s0028g02420
	VIT_01s0010g02030	VIT_06s0004g05070	VIT_19s0014g01640
	VIT_00s0590g00020	VIT_16s0039g02180	VIT_18s0001g10560
	VIT_16s0013g01920	VIT_14s0060g00390	VIT_14s0128g00470
	VIT_04s0023g02750	VIT_14s0060g01280	VIT_16s0013g02180
	VIT_03s0063g02090	VIT_18s0001g12120	VIT_06s0080g00230
	VIT_19s0014g03200	VIT_01s0026g01660	VIT_18s0001g15570
	VIT_19s0014g00070	VIT_00s0120g00300	VIT_12s0059g01440
	VIT_18s0041g00660	VIT_07s0129g00920	VIT_04s0008g04290
	VIT_11s0016g01660	VIT_19s0015g01330	VIT_06s0004g00950
	VIT_07s0005g05600	VIT_07s0141g00200	VIT_08s0007g08220
	VIT_07s0031g02720	VIT_10s0042g00530	VIT_18s0001g07730
	VIT_16s0039g02670	VIT_06s0004g07720	VIT_14s0081g00170
	VIT_13s0067g00390	VIT_18s0001g12540	VIT_08s0007g03940
	VIT_02s0033g00130	VIT_16s0013g01790	VIT_08s0007g00080
	VIT_08s0007g02900	VIT_18s0001g00480	VIT_07s0031g02510
	VIT_11s0016g05840	VIT_14s0128g00490	VIT_15s0021g00540
	VIT_07s0005g05790	VIT_06s0004g03810	VIT_03s0017g01800
	VIT_18s0001g08540	VIT_11s0078g00460	VIT_00s0299g00090
	VIT_07s0005g06730	VIT_18s0001g11290	VIT_11s0065g01200
	VIT_16s0013g01960	VIT_03s0097g00060	VIT_04s0008g02520
	VIT_01s0011g02340	VIT_05s0077g00800	VIT_12s0034g01910
	VIT_13s0019g01010	VIT_04s0008g01300	VIT_11s0016g02000
	VIT_12s0142g00610	VIT_19s0015g00460	VIT_01s0011g03440
	VIT_10s0003g01880	VIT_03s0088g00260	VIT_10s0003g00450
	VIT_07s0005g02050	VIT_06s0004g04820	VIT_14s0081g00320
	VIT_12s0059g00200	VIT_16s0148g00180	VIT_11s0052g01600
	VIT_10s0071g00780	VIT_17s0000g01200	VIT_13s0084g00130
	VIT_16s0098g01120	VIT_04s0008g05420	VIT_11s0016g03280
	VIT_14s0066g02130	VIT_16s0050g01210	VIT_05s0020g01520
	VIT_10s0003g00170	VIT_07s0005g01630	VIT_14s0060g00070
	VIT_10s0071g00580	VIT_08s0040g02900	VIT_15s0046g00010
	VIT_12s0035g02180	VIT_06s0004g08380	VIT_06s0080g01050
	VIT_06s0004g06500	VIT_19s0015g00340	VIT_05s0051g00940
	VIT_03s0038g02480	VIT_08s0032g00040	VIT_03s0063g00960
	VIT_08s0056g01450	VIT_03s0038g03670	VIT_04s0079g00790
	VIT_14s0066g00260	VIT_01s0026g00500	VIT_14s0083g00800
	VIT_17s0000g04880	VIT_07s0104g00040	VIT_11s0016g04060
	VIT_06s0061g01120	VIT_16s0100g00580	VIT_02s0025g01490
	VIT_06s0004g01790	VIT_08s0007g04150	VIT_17s0000g08260
	VIT_13s0067g03050	VIT_18s0001g10590	VIT_08s0056g01670
	VIT_01s0150g00160	VIT_12s0034g00210	VIT_19s0085g01020
	VIT_14s0006g00410	VIT_00s1306g00020	VIT_00s0341g00030
	VIT_02s0025g02820	VIT_02s0025g03280	VIT_05s0049g00720
	VIT_06s0004g01270	VIT_03s0132g00400	VIT_00s0285g00030
	VIT_11s0016g01760	VIT_14s0171g00330	VIT_11s0016g05330
	VIT_18s0001g06150	VIT_14s0068g01400	VIT_18s0001g05270
	VIT_13s0067g01120	VIT_18s0001g00110	VIT_06s0004g01160
	VIT_03s0038g02760	VIT_01s0011g04860	VIT_08s0058g00620
	VIT_01s0026g00430	VIT_12s0035g01660	VIT_12s0034g01860
	VIT_15s0021g01430	VIT_01s0010g01840	VIT_05s0020g02810
	VIT_18s0001g06640	VIT_03s0038g03840	VIT_08s0040g00120
	VIT_11s0016g05580	VIT_05s0102g00080	VIT_11s0052g00640
	VIT_15s0046g00100	VIT_00s0539g00010	VIT_00s1364g00010
	VIT_01s0127g00450	VIT_08s0007g07550	VIT_11s0052g00980
	VIT_04s0023g01010	VIT_05s0020g01980	VIT_03s0038g04330
	VIT_07s0005g00120	VIT_14s0060g00320	VIT_05s0020g02950
	VIT_08s0007g01130	VIT_06s0080g00300	VIT_14s0006g01660
	VIT_00s0208g00030	VIT_00s0211g00010	VIT_11s0052g00830
	VIT_19s0014g01850	VIT_04s0044g01260	VIT_15s0048g02350
	VIT_18s0001g00180	VIT_08s0105g00400	VIT_05s0136g00090
	VIT_03s0038g02280	VIT_16s0022g00090	VIT_05s0094g00330
	VIT_04s0023g00160	VIT_14s0060g01100	VIT_16s0100g00640
	VIT_13s0047g00090	VIT_19s0015g00110	VIT_12s0059g01670
	VIT_07s0151g00500	VIT_16s0022g01820	VIT_16s0050g02450
	VIT_05s0077g00250	VIT_12s0028g00370	VIT_04s0043g00140
	VIT_08s0007g08990	VIT_19s0015g01660	VIT_09s0002g06830
	VIT_03s0063g00780	VIT_18s0041g01050	VIT_00s0333g00010
	VIT_13s0019g00880	VIT_14s0108g00740	VIT_04s0023g02510
	VIT_18s0001g04700	VIT_17s0053g00280	VIT_06s0004g05070
	VIT_13s0019g04770	VIT_01s0010g00990	VIT_16s0039g02180
	VIT_09s0002g01360	VIT_18s0001g07210	VIT_14s0060g00390
	VIT_17s0000g01150	VIT_06s0004g05640	VIT_14s0060g01280
	VIT_15s0024g00700	VIT_11s0016g02750	VIT_18s0001g12120
	VIT_05s0029g00500	VIT_01s0244g00010	VIT_01s0026g01660
	VIT_07s0031g01890	VIT_00s1287g00020	VIT_07s0129g00920
	VIT_18s0001g01990	VIT_16s0050g01890	VIT_19s0015g01330
	VIT_14s0083g00220	VIT_12s0057g00690	VIT_07s0141g00200
	VIT_11s0016g05460	VIT_01s0011g02140	VIT_02s0033g00680
	VIT_10s0003g01220	VIT_14s0006g02530	VIT_10s0042g00530
	VIT_12s0059g01310	VIT_07s0151g01090	VIT_06s0004g07720
	VIT_08s0007g04920	VIT_06s0004g04690	VIT_18s0001g12540
	VIT_00s0507g00010	VIT_14s0060g02190	VIT_04s0043g00280
	VIT_11s0016g03260	VIT_13s0047g01160	VIT_16s0013g01790
	VIT_07s0151g00450	VIT_09s0002g02910	VIT_18s0001g00480
	VIT_02s0025g03570	VIT_12s0057g00990	VIT_14s0128g00490
	VIT_04s0008g02570	VIT_13s0047g01190	VIT_06s0004g03810
	VIT_08s0040g02870	VIT_10s0003g04470	VIT_11s0078g00460
	VIT_06s0004g00700	VIT_17s0000g09840	VIT_18s0001g11290
	VIT_13s0047g01150	VIT_01s0127g00230	VIT_11s0016g03550
	VIT_03s0038g02210	VIT_03s0091g00660	VIT_03s0097g00060
	VIT_12s0028g03270	VIT_00s0179g00280	VIT_05s0077g00800
	VIT_18s0041g00690	VIT_00s1603g00010	VIT_04s0008g01300
	VIT_01s0026g02560	VIT_14s0006g00250	VIT_19s0015g00460
	VIT_09s0054g01590	VIT_16s0039g01170	VIT_03s0088g00260
	VIT_18s0001g11550	VIT_07s0005g03470	VIT_06s0004g04820
	VIT_09s0002g05370	VIT_06s0004g00750	VIT_16s0148g00180
	VIT_00s0324g00080	VIT_11s0016g01440	VIT_17s0000g01200
	VIT_17s0000g07080	VIT_01s0137g00540	VIT_03s0038g04570
	VIT_01s0011g01390	VIT_12s0028g01420	VIT_04s0008g05420
	VIT_15s0021g00850	VIT_18s0001g03540	VIT_16s0050g01210
	VIT_14s0108g01000	VIT_18s0001g06260	VIT_07s0005g01630
	VIT_15s0046g00990	VIT_14s0068g01330	VIT_08s0040g02900
	VIT_07s0005g00290	VIT_06s0004g06580	VIT_19s0015g00340
	VIT_11s0016g00530	VIT_08s0007g08760	VIT_06s0004g08380
	VIT_19s0014g00320	VIT_05s0020g01240	VIT_08s0032g00040
	VIT_12s0035g01110	VIT_13s0067g00670	VIT_03s0038g03670
	VIT_14s0068g01000	VIT_15s0046g00890	VIT_07s0104g00040
	VIT_14s0030g01020	VIT_15s0021g00060	VIT_01s0026g00500
	VIT_00s0183g00050	VIT_10s0071g00770	VIT_16s0100g00580
	VIT_07s0104g00600	VIT_00s0270g00090	VIT_08s0007g04150
	VIT_18s0001g13560	VIT_07s0095g00190	VIT_18s0001g10590
	VIT_04s0023g01150	VIT_11s0065g00740	VIT_12s0034g00210
	VIT_12s0057g01290	VIT_16s0039g01330	VIT_00s1306g00020
	VIT_19s0014g03460	VIT_19s0015g00450	VIT_02s0025g03280
	VIT_18s0001g13660	VIT_18s0164g00030	VIT_03s0132g00400
	VIT_03s0038g02510	VIT_18s0001g01790	VIT_14s0171g00330
	VIT_10s0003g00270	VIT_05s0020g05050	VIT_14s0068g01400
	VIT_06s0004g01010	VIT_09s0002g04700	VIT_18s0001g00110
	VIT_14s0128g00310	VIT_15s0046g02710	VIT_01s0011g04860
	VIT_05s0020g02150	VIT_02s0087g00920	VIT_12s0035g01660
	VIT_05s0077g01710	VIT_18s0089g00270	VIT_03s0038g03840
	VIT_18s0001g08250	VIT_09s0054g01880	VIT_01s0010g01840
	VIT_04s0008g01530	VIT_04s0023g03830	VIT_05s0102g00080
	VIT_04s0023g03470	VIT_19s0090g01140	VIT_00s0539g00010
	VIT_04s0008g04920	VIT_12s0035g00030	VIT_08s0007g07550
	VIT_17s0053g00090	VIT_01s0010g01290	VIT_05s0020g01980
	VIT_06s0004g07850	VIT_17s0000g04100	VIT_06s0080g00300
	VIT_04s0008g02210	VIT_09s0002g05850	VIT_14s0060g00320
	VIT_02s0012g00300	VIT_18s0001g02840	VIT_00s0211g00010
	VIT_09s0018g00750	VIT_05s0124g00530	VIT_04s0044g01260
	VIT_08s0007g07470	VIT_00s2769g00010	VIT_17s0000g07230
	VIT_16s0100g01020	VIT_13s0019g00040	VIT_08s0105g00400
	VIT_12s0034g01970	VIT_01s0150g00140	VIT_16s0022g00090
	VIT_03s0038g04450	VIT_17s0000g04340	VIT_14s0060g01100
	VIT_00s0463g00050	VIT_12s0028g01390	VIT_19s0015g00110
	VIT_14s0030g02090	VIT_06s0009g02080	VIT_16s0022g01820
	VIT_15s0021g01390	VIT_02s0025g03420	VIT_12s0028g00370
	VIT_18s0072g00990	VIT_00s0338g00010	VIT_19s0015g01660
	VIT_07s0031g03210	VIT_13s0019g04530	VIT_14s0108g00740
	VIT_09s0070g00600	VIT_03s0038g02130	VIT_17s0053g00280
	VIT_04s0044g00500	VIT_10s0003g04630	VIT_01s0010g00990
	VIT_11s0065g00990	VIT_09s0002g05840	VIT_18s0001g07210
	VIT_18s0001g11590	VIT_05s0020g03890	VIT_06s0004g05640
	VIT_09s0002g02470	VIT_16s0050g01830	VIT_11s0016g02750
	VIT_00s0445g00060	VIT_11s0016g04600	VIT_03s0038g03310
	VIT_12s0134g00550	VIT_08s0058g00140	VIT_01s0244g00010
	VIT_13s0019g04440	VIT_19s0015g00810	VIT_00s1287g00020
	VIT_13s0019g02460	VIT_01s0011g04320	VIT_12s0057g00690
	VIT_07s0095g00160	VIT_19s0015g01210	VIT_01s0011g02140
	VIT_08s0058g01420	VIT_09s0054g01070	VIT_14s0006g02530
	VIT_19s0090g01550	VIT_08s0040g01730	VIT_06s0004g04690
	VIT_12s0028g02180	VIT_19s0014g04420	VIT_14s0060g02190
	VIT_15s0046g02470	VIT_06s0004g07880	VIT_13s0047g01160
	VIT_07s0031g01480	VIT_09s0018g01950	VIT_12s0057g00990
	VIT_13s0074g00770	VIT_06s0004g05850	VIT_13s0047g01190
	VIT_16s0100g00740	VIT_03s0017g02080	VIT_10s0003g04470
	VIT_01s0011g03850	VIT_05s0077g00530	VIT_17s0000g09840
	VIT_05s0020g01960	VIT_14s0006g00120	VIT_11s0065g00700
	VIT_14s0171g00300	VIT_16s0039g01690	VIT_01s0127g00230
	VIT_10s0003g00520	VIT_01s0011g01060	VIT_03s0091g00660
	VIT_09s0002g07530	VIT_18s0001g12020	VIT_05s0102g00360
	VIT_08s0040g02220	VIT_03s0017g00680	VIT_00s1603g00010
	VIT_12s0057g00020	VIT_18s0076g00270	VIT_00s0179g00280
	VIT_12s0055g00170	VIT_11s0052g00510	VIT_14s0006g00250
	VIT_01s0011g04800	VIT_19s0014g01860	VIT_16s0039g01170
	VIT_18s0001g05400	VIT_07s0005g01960	VIT_06s0004g00750
	VIT_16s0039g01870	VIT_04s0044g00050	VIT_07s0005g03470
	VIT_00s0477g00070	VIT_00s0199g00190	VIT_11s0016g01440
	VIT_17s0000g08550	VIT_16s0098g01040	VIT_01s0137g00540
	VIT_18s0089g01000	VIT_11s0037g00600	VIT_12s0028g01420
	VIT_01s0011g01120	VIT_18s0001g09100	VIT_18s0001g03540
	VIT_05s0020g04970	VIT_02s0025g01400	VIT_18s0001g06260
	VIT_06s0004g02080	VIT_17s0000g03010	VIT_05s0020g01040
	VIT_03s0038g04500	VIT_05s0094g00930	VIT_14s0068g01330
	VIT_04s0008g03740	VIT_07s0005g02410	VIT_08s0007g08760
	VIT_12s0028g02420	VIT_01s0011g04850	VIT_06s0004g06580
	VIT_19s0014g01640	VIT_09s0002g08220	VIT_13s0067g00670
	VIT_06s0009g03770	VIT_01s0010g01770	VIT_15s0046g00890
	VIT_17s0000g02450	VIT_06s0061g00350	VIT_10s0071g00770
	VIT_18s0001g10560	VIT_17s0000g04130	VIT_00s0270g00090
	VIT_14s0128g00470	VIT_05s0124g00410	VIT_07s0095g00190
	VIT_06s0080g00230	VIT_08s0007g04520	VIT_16s0039g01330
	VIT_18s0001g15570	VIT_05s0020g02970	VIT_19s0015g00450
	VIT_12s0059g01440	VIT_19s0014g02370	VIT_18s0164g00030
	VIT_04s0008g04290	VIT_00s0558g00020	VIT_18s0001g01790
	VIT_08s0007g08220	VIT_03s0038g02990	VIT_05s0020g05050
	VIT_06s0004g00950	VIT_00s0532g00030	VIT_09s0002g04700
	VIT_18s0001g07730	VIT_11s0118g00320	VIT_15s0046g02710
	VIT_14s0081g00170	VIT_17s0000g02140	VIT_02s0087g00920
	VIT_08s0007g03940	VIT_03s0063g01960	VIT_18s0089g00270
	VIT_08s0007g00080	VIT_04s0008g00630	VIT_09s0054g01880
	VIT_07s0031g02510	VIT_00s0199g00230	VIT_04s0023g03830
	VIT_15s0021g00540	VIT_17s0000g03600	VIT_19s0090g01140
	VIT_01s0011g03840	VIT_00s0531g00050	VIT_12s0035g00030
	VIT_17s0000g09160	VIT_08s0032g00360	VIT_01s0010g01290
	VIT_03s0017g01800	VIT_07s0031g01560	VIT_17s0000g04100
	VIT_15s0048g00120	VIT_11s0016g04190	VIT_13s0067g01080
	VIT_00s0299g00090	VIT_14s0068g01320	VIT_18s0001g02840
	VIT_04s0008g02520	VIT_07s0129g00050	VIT_05s0124g00530
	VIT_12s0034g01910	VIT_01s0011g00590	VIT_00s2769g00010
	VIT_11s0016g02000	VIT_00s0505g00040	VIT_13s0019g00040
	VIT_01s0011g03440	VIT_04s0023g01810	VIT_01s0150g00140
	VIT_14s0081g00320	VIT_07s0031g00240	VIT_17s0000g04340
	VIT_11s0052g01600	VIT_08s0040g00530	VIT_12s0028g01390
	VIT_13s0084g00130	VIT_10s0003g01620	VIT_06s0009g02080
	VIT_11s0016g03280	VIT_04s0043g00730	VIT_02s0025g03420
	VIT_05s0020g01520	VIT_13s0019g00500	VIT_00s0338g00010
	VIT_14s0060g00070	VIT_07s0031g00660	VIT_10s0003g04630
	VIT_15s0046g00010	VIT_19s0085g00610	VIT_13s0019g04530
	VIT_06s0080g01050	VIT_02s0025g01300	VIT_03s0038g02130
	VIT_05s0051g00940	VIT_00s0179g00110	VIT_09s0002g05840
	VIT_00s1351g00020	VIT_04s0044g00540	VIT_05s0020g03890
	VIT_03s0063g00960	VIT_07s0151g00840	VIT_11s0016g04600
	VIT_04s0079g00790	VIT_12s0028g03140	VIT_16s0050g01830
	VIT_14s0083g00800	VIT_14s0006g01820	VIT_08s0058g00140
	VIT_11s0016g04060	VIT_04s0008g06220	VIT_19s0015g00810
	VIT_17s0000g07740	VIT_15s0048g02280	VIT_01s0011g04320
	VIT_02s0025g01490	VIT_13s0019g04050	VIT_19s0015g01210
	VIT_17s0000g08260	VIT_08s0056g00700	VIT_09s0054g01070
	VIT_08s0056g01670	VIT_14s0030g00130	VIT_08s0040g01730
	VIT_19s0085g01020	VIT_17s0000g10100	VIT_19s0015g00330
	VIT_00s0341g00030	VIT_06s0004g00570	VIT_06s0004g05850
	VIT_12s0059g00780	VIT_03s0017g02200	VIT_03s0017g02080
	VIT_05s0049g00720	VIT_07s0005g03760	VIT_02s0109g00310
	VIT_00s0285g00030	VIT_16s0100g00720	VIT_14s0006g00120
	VIT_11s0016g05330	VIT_18s0001g09430	VIT_16s0039g01690
	VIT_18s0001g05270	VIT_00s0207g00180	VIT_03s0038g01870
	VIT_06s0004g01160	VIT_15s0045g01090	VIT_01s0011g01060
	VIT_08s0058g00620	VIT_07s0005g02220	VIT_18s0001g12020
	VIT_13s0019g02140	VIT_08s0007g05750	VIT_18s0076g00270
	VIT_12s0034g01860	VIT_00s0259g00190	VIT_11s0052g00510
	VIT_05s0020g02810	VIT_19s0090g00700	VIT_03s0017g00680
	VIT_08s0040g00120	VIT_07s0095g00670	VIT_19s0014g01860
	VIT_00s0426g00070	VIT_06s0009g01890	VIT_07s0005g01960
	VIT_11s0052g00640	VIT_06s0004g03070	VIT_04s0044g00050
	VIT_00s1364g00010	VIT_06s0009g02680	VIT_16s0098g01040
	VIT_11s0052g00980	VIT_00s1312g00010	VIT_00s0199g00190
	VIT_05s0020g02950	VIT_09s0018g00570	VIT_09s0002g05220
	VIT_03s0038g04330	VIT_00s2594g00010	VIT_11s0037g00600
	VIT_14s0006g01660	VIT_08s0007g02370	VIT_18s0001g09100
	VIT_11s0052g00830	VIT_17s0000g08200	VIT_02s0025g01400
	VIT_01s0011g04730	VIT_00s2390g00010	VIT_05s0094g00930
	VIT_15s0048g02350	VIT_18s0001g02570	VIT_07s0005g02410
	VIT_05s0094g00330	VIT_18s0001g09360	VIT_01s0011g04850
	VIT_16s0100g00640	VIT_07s0191g00030	VIT_09s0002g08220
	VIT_16s0050g02450	VIT_08s0007g01940	VIT_01s0010g01770
	VIT_12s0059g01670	VIT_13s0019g02260	VIT_06s0061g00350
	VIT_04s0043g00140	VIT_07s0104g01540	VIT_17s0000g04130
	VIT_09s0002g06830	VIT_02s0033g00410	VIT_05s0124g00410
	VIT_04s0023g02510	VIT_05s0077g02100	VIT_08s0007g04520
	VIT_08s0040g03350	VIT_02s0025g04860	VIT_05s0020g02970
	VIT_06s0004g05070	VIT_16s0050g00830	VIT_19s0014g02370
	VIT_16s0039g02180	VIT_08s0040g01870	VIT_12s0034g01270
	VIT_14s0060g00390	VIT_18s0001g10090	VIT_00s0558g00020
	VIT_14s0060g01280	VIT_14s0060g00600	VIT_03s0038g02990
	VIT_18s0001g12120	VIT_01s0127g00110	VIT_00s0532g00030
	VIT_01s0026g01660	VIT_08s0040g00540	VIT_11s0118g00320
	VIT_07s0129g00920	VIT_08s0007g02430	VIT_17s0000g02140
	VIT_19s0015g01330	VIT_19s0015g00530	VIT_03s0063g01960
	VIT_11s0037g01270	VIT_12s0142g00310	VIT_04s0008g00630
	VIT_13s0019g00660	VIT_18s0122g01010	VIT_17s0000g03600
	VIT_07s0141g00200	VIT_13s0047g01140	VIT_00s0199g00230
	VIT_10s0042g00530	VIT_11s0016g04200	VIT_00s0531g00050
	VIT_02s0033g00680	VIT_18s0001g09960	VIT_08s0032g00360
	VIT_06s0004g07720	VIT_08s0056g00980	VIT_07s0031g01560
	VIT_18s0001g12540	VIT_08s0007g07480	VIT_11s0016g04190
	VIT_16s0013g01790	VIT_14s0006g00630	VIT_14s0068g01320
	VIT_18s0001g00480	VIT_13s0019g02120	VIT_07s0129g00050
	VIT_14s0128g00490	VIT_12s0059g02150	VIT_01s0011g00590
	VIT_06s0004g03810	VIT_17s0000g01170	VIT_00s0505g00040
	VIT_11s0078g00460	VIT_00s0612g00020	VIT_04s0023g01810
	VIT_18s0001g11290	VIT_07s0031g02350	VIT_07s0031g00240
	VIT_11s0016g03550	VIT_10s0071g00440	VIT_08s0040g00530
	VIT_03s0097g00060	VIT_05s0062g00740	VIT_00s0516g00010
	VIT_05s0077g00800	VIT_07s0005g00830	VIT_10s0003g01620
	VIT_04s0008g01300	VIT_12s0055g01280	VIT_04s0043g00730
	VIT_19s0015g00460	VIT_00s0820g00020	VIT_11s0016g04380
	VIT_03s0088g00260	VIT_04s0079g00760	VIT_07s0031g00660
	VIT_06s0004g04820	VIT_00s0641g00010	VIT_02s0241g00010
	VIT_16s0148g00180	VIT_11s0118g00420	VIT_19s0085g00610
	VIT_17s0000g01200	VIT_18s0001g03370	VIT_00s0179g00110
	VIT_03s0038g04570	VIT_06s0061g00030	VIT_04s0044g00540
	VIT_04s0008g05420	VIT_02s0025g04200	VIT_07s0151g00840
	VIT_16s0050g01210	VIT_16s0039g01850	VIT_14s0006g01820
	VIT_07s0005g01630	VIT_15s0046g00170	VIT_12s0028g03140
	VIT_08s0040g02900	VIT_04s0023g00110	VIT_04s0008g06220
	VIT_06s0004g08380	VIT_18s0001g09470	VIT_15s0048g02280
	VIT_19s0015g00340	VIT_01s0137g00600	VIT_13s0019g04050
	VIT_14s0083g01130	VIT_08s0007g01810	VIT_08s0056g00700
	VIT_08s0032g00040	VIT_16s0100g00680	VIT_14s0030g00130
	VIT_03s0038g03670	VIT_12s0134g00450	VIT_17s0000g10100
	VIT_01s0026g00500	VIT_00s0259g00140	VIT_06s0004g00570
	VIT_07s0104g00040	VIT_17s0000g02760	VIT_03s0017g02200
	VIT_16s0100g00580	VIT_10s0003g04500	VIT_06s0009g00770
	VIT_08s0007g04150	VIT_15s0048g00530	VIT_07s0005g03760
	VIT_18s0001g10590	VIT_05s0020g04630	VIT_16s0100g00720
	VIT_12s0034g00210	VIT_04s0044g00150	VIT_18s0001g09430
	VIT_00s1306g00020	VIT_17s0000g08370	VIT_00s0207g00180
	VIT_07s0289g00010	VIT_13s0019g01310	VIT_15s0045g01090
	VIT_02s0025g03280	VIT_14s0066g01920	VIT_07s0005g02220
	VIT_03s0132g00400	VIT_08s0040g00800	VIT_08s0007g05750
	VIT_14s0171g00330	VIT_11s0016g01670	VIT_00s0259g00190
	VIT_14s0068g01400	VIT_14s0068g00410	VIT_06s0009g01890
	VIT_01s0011g05060	VIT_14s0060g00360	VIT_07s0095g00670
	VIT_18s0001g00110	VIT_11s0016g05000	VIT_06s0004g03070
	VIT_01s0011g04860	VIT_06s0061g00580	VIT_06s0009g02680
	VIT_12s0035g01660	VIT_18s0001g14440	VIT_09s0018g00570
	VIT_01s0010g01840	VIT_19s0014g02130	VIT_00s2594g00010
	VIT_03s0038g03840	VIT_16s0039g01580	VIT_08s0007g02370
	VIT_05s0102g00080	VIT_03s0017g01790	VIT_17s0000g08200
	VIT_00s0539g00010	VIT_16s0098g01110	VIT_00s2390g00010
	VIT_08s0007g07550	VIT_12s0057g00890	VIT_00s0665g00010
	VIT_15s0046g00710	VIT_02s0234g00050	VIT_18s0001g02570
	VIT_05s0020g01980	VIT_04s0023g02380	VIT_18s0001g09360
	VIT_14s0060g00320	VIT_07s0005g05100	VIT_07s0191g00030
	VIT_06s0080g00300	VIT_04s0023g00370	VIT_00s0160g00370
	VIT_08s0040g02970	VIT_12s0059g01240	VIT_13s0019g02260
	VIT_00s0211g00010	VIT_04s0023g03510	VIT_08s0007g01940
	VIT_04s0044g01260	VIT_04s0044g01310	VIT_07s0104g01540
	VIT_17s0000g07230	VIT_01s0011g01380	VIT_02s0033g00410
	VIT_08s0105g00400	VIT_14s0060g02020	VIT_05s0077g02100
	VIT_16s0022g00090	VIT_00s1365g00010	VIT_02s0025g04860
	VIT_14s0060g01100	VIT_07s0191g00190	VIT_16s0050g00830
	VIT_00s0358g00010	VIT_01s0011g05390	VIT_08s0040g01870
	VIT_19s0015g00110	VIT_08s0040g01130	VIT_05s0020g03300
	VIT_16s0022g01820	VIT_04s0008g05220	VIT_18s0001g10090
	VIT_12s0028g00370	VIT_00s0194g00100	VIT_14s0060g00600
	VIT_19s0015g01660	VIT_19s0014g01520	VIT_01s0127g00110
	VIT_18s0041g01050	VIT_18s0041g00520	VIT_08s0040g00540
	VIT_14s0108g00740	VIT_14s0066g01810	VIT_08s0007g02430
	VIT_17s0053g00280	VIT_14s0060g02180	VIT_19s0015g00530
	VIT_01s0010g00990	VIT_08s0007g02890	VIT_12s0142g00310
	VIT_18s0001g07210	VIT_17s0000g03150	VIT_18s0122g01010
	VIT_06s0004g05640	VIT_18s0001g09170	VIT_13s0047g01140
	VIT_11s0016g02750	VIT_13s0067g01070	VIT_11s0016g04200
	VIT_01s0244g00010	VIT_08s0007g09030	VIT_18s0001g09960
	VIT_02s0025g00250	VIT_18s0122g01170	VIT_08s0056g00980
	VIT_00s1287g00020	VIT_12s0059g01250	VIT_08s0007g07480
	VIT_16s0050g01890	VIT_16s0100g01280	VIT_14s0006g00630
	VIT_08s0058g01070	VIT_12s0028g01550	VIT_13s0019g02120
	VIT_12s0057g00690	VIT_00s0505g00050	VIT_12s0059g02150
	VIT_01s0011g02140	VIT_04s0023g02540	VIT_17s0000g01170
	VIT_14s0006g02530	VIT_00s2855g00010	VIT_00s0612g00020
	VIT_06s0004g04690	VIT_08s0032g00010	VIT_07s0031g02350
	VIT_10s0092g00360	VIT_06s0004g04090	VIT_12s0034g00170
	VIT_14s0060g02190	VIT_07s0129g00170	VIT_10s0071g00440
	VIT_13s0047g01160	VIT_14s0006g01840	VIT_05s0062g00740
	VIT_12s0057g00990	VIT_00s0508g00040	VIT_12s0055g01280
	VIT_13s0047g01190	VIT_18s0001g14500	VIT_08s0040g01290
	VIT_06s0004g00130	VIT_03s0038g00760	VIT_04s0079g00760
	VIT_12s0028g03570	VIT_08s0058g00970	VIT_01s0150g00390
	VIT_10s0003g04470	VIT_05s0020g02350	VIT_00s0641g00010
	VIT_17s0000g09840	VIT_09s0002g06790	VIT_11s0118g00420
	VIT_11s0065g00700	VIT_04s0023g02640	VIT_18s0001g03370
	VIT_01s0127g00230	VIT_19s0014g03300	VIT_06s0061g00030
	VIT_03s0091g00660	VIT_16s0039g02290	VIT_02s0025g04200
	VIT_05s0102g00360	VIT_18s0001g12090	VIT_16s0039g01850
	VIT_00s0179g00280	VIT_08s0007g07220	VIT_15s0046g00170
	VIT_00s1603g00010	VIT_14s0060g00920	VIT_04s0023g00110
	VIT_14s0006g00250	VIT_16s0050g00230	VIT_18s0001g09470
	VIT_16s0039g01170	VIT_09s0002g01800	VIT_01s0137g00600
	VIT_07s0005g03470	VIT_08s0007g03320	VIT_08s0007g01810
	VIT_06s0004g00750	VIT_06s0009g02170	VIT_07s0104g01420
	VIT_11s0016g01440	VIT_19s0014g02290	VIT_16s0100g00680
	VIT_01s0137g00540	VIT_01s0011g02620	VIT_12s0134g00450
	VIT_12s0028g01420	VIT_16s0050g02350	VIT_00s0259g00140
	VIT_18s0001g03540	VIT_02s0087g00130	VIT_13s0019g03930
	VIT_18s0001g06260	VIT_08s0058g00430	VIT_17s0000g02760
	VIT_05s0020g01040	VIT_13s0019g02630	VIT_15s0048g00530
	VIT_14s0068g01330	VIT_01s0011g06400	VIT_10s0003g04500
	VIT_06s0004g06580	VIT_00s0630g00010	VIT_05s0020g04630
	VIT_08s0007g08760	VIT_11s0016g03630	VIT_04s0044g00150
	VIT_05s0020g01240	VIT_17s0000g04670	VIT_17s0000g08370
	VIT_13s0067g00670	VIT_12s0035g01190	VIT_13s0019g01310
	VIT_15s0046g00890	VIT_10s0071g01070	VIT_14s0066g01920
	VIT_15s0021g00060	VIT_17s0000g07550	VIT_08s0040g00800
	VIT_10s0071g00770	VIT_00s0585g00030	VIT_11s0016g01670
	VIT_00s0270g00090	VIT_07s0005g06620	VIT_14s0068g00410
	VIT_07s0095g00190	VIT_08s0007g03640	VIT_14s0060g00360
	VIT_11s0065g00740	VIT_02s0154g00540	VIT_11s0016g05000
	VIT_16s0039g01330	VIT_07s0005g03980	VIT_06s0061g00580
	VIT_19s0015g00450	VIT_11s0078g00440	VIT_18s0001g14440
	VIT_18s0164g00030	VIT_11s0016g02840	VIT_19s0014g02130
	VIT_18s0001g01790	VIT_03s0063g00930	VIT_16s0039g01580
	VIT_05s0020g05050	VIT_03s0038g04290	VIT_08s0105g00330
	VIT_13s0156g00490	VIT_00s0335g00090	VIT_03s0017g01790
	VIT_09s0002g04700	VIT_00s0301g00110	VIT_16s0098g01110
	VIT_15s0046g02710	VIT_12s0028g00830	VIT_12s0057g00890
	VIT_13s0019g02550	VIT_05s0049g01220	VIT_02s0234g00050
	VIT_02s0087g00920	VIT_00s0299g00010	VIT_04s0023g02380
	VIT_18s0089g00270	VIT_17s0000g08910	VIT_07s0005g05100
	VIT_09s0054g01880	VIT_04s0023g00990	VIT_04s0023g00370
	VIT_04s0023g03830	VIT_02s0033g00380	VIT_12s0059g01240
	VIT_19s0090g01140	VIT_19s0015g00470	VIT_04s0023g03510
	VIT_16s0098g00210	VIT_16s0098g00940	VIT_04s0044g01310
	VIT_12s0035g00030	VIT_06s0061g01350	VIT_01s0011g01380
	VIT_01s0010g01290	VIT_12s0028g03580	VIT_14s0060g02020
	VIT_17s0000g04100	VIT_00s0507g00020	VIT_07s0191g00190
	VIT_09s0002g05850	VIT_18s0001g01690	VIT_08s0040g01130
	VIT_05s0124g00530	VIT_13s0019g03320	VIT_04s0008g05220
	VIT_13s0067g00410	VIT_02s0234g00080	VIT_00s0194g00100
	VIT_00s2769g00010	VIT_16s0098g01690	VIT_19s0014g01520
	VIT_05s0049g01390	VIT_18s0001g10770	VIT_18s0041g00520
	VIT_13s0019g00040	VIT_03s0063g02260	VIT_05s0020g00410
	VIT_01s0150g00140	VIT_07s0005g02280	VIT_14s0066g01810
	VIT_17s0000g04340	VIT_09s0002g04850	VIT_14s0060g02180
	VIT_13s0019g01990	VIT_00s0184g00160	VIT_08s0007g02890
	VIT_12s0028g01390	VIT_00s0181g00220	VIT_16s0050g01900
	VIT_06s0009g02080	VIT_18s0001g11250	VIT_08s0040g02990
	VIT_02s0025g03420	VIT_05s0020g04290	VIT_17s0000g03150
	VIT_00s0338g00010	VIT_09s0002g04210	VIT_18s0001g09170
	VIT_13s0019g04530	VIT_11s0037g00930	VIT_13s0067g01070
	VIT_03s0038g02130	VIT_01s0011g05620	VIT_08s0007g09030
	VIT_10s0003g04630	VIT_12s0035g01680	VIT_18s0122g01170
	VIT_09s0002g05840	VIT_08s0007g03280	VIT_02s0025g03140
	VIT_05s0020g03890	VIT_14s0068g00480	VIT_12s0059g01250
	VIT_16s0050g01830	VIT_09s0002g06280	VIT_12s0028g01550
	VIT_11s0016g04600	VIT_18s0001g12750	VIT_16s0100g01280
	VIT_08s0058g00140	VIT_00s0567g00010	VIT_00s0505g00050
	VIT_19s0015g00810	VIT_11s0016g04340	VIT_04s0023g02540
	VIT_01s0011g04320	VIT_01s0010g03920	VIT_00s2855g00010
	VIT_19s0015g01210	VIT_05s0020g02050	VIT_11s0052g01630
	VIT_09s0054g01070	VIT_08s0007g01110	VIT_06s0004g04090
	VIT_08s0040g01730	VIT_01s0150g00170	VIT_07s0129g00170
	VIT_19s0014g04420	VIT_05s0124g00550	VIT_14s0006g01840
	VIT_06s0004g07880	VIT_07s0031g02410	VIT_18s0001g14500
	VIT_09s0018g01950	VIT_19s0090g01820	VIT_03s0038g00760
	VIT_06s0004g05850	VIT_07s0005g05320	VIT_08s0058g00970
	VIT_03s0017g02080	VIT_07s0191g00060	VIT_05s0020g02350
	VIT_13s0067g00580	VIT_05s0020g03320	VIT_09s0002g06790
	VIT_05s0077g00530	VIT_01s0011g00420	VIT_04s0023g02640
	VIT_02s0109g00310	VIT_13s0084g00700	VIT_19s0014g03300
	VIT_14s0006g00120	VIT_18s0089g01190	VIT_18s0075g00560
	VIT_16s0039g01690	VIT_09s0002g06290	VIT_13s0084g00420
	VIT_03s0038g01870	VIT_06s0009g03450	VIT_00s0309g00090
	VIT_01s0011g01060	VIT_06s0061g00460	VIT_18s0001g12090
	VIT_18s0001g12020	VIT_09s0018g00730	VIT_08s0007g07220
	VIT_03s0017g00680	VIT_17s0000g00870	VIT_14s0060g00920
	VIT_18s0076g00270	VIT_00s0480g00100	VIT_16s0050g00230
	VIT_11s0052g00510	VIT_19s0014g04730	VIT_09s0002g01800
	VIT_19s0014g01860	VIT_13s0064g01110	VIT_06s0009g02170
	VIT_07s0005g01960	VIT_19s0014g01280	VIT_08s0007g03320
	VIT_04s0044g00050	VIT_00s0415g00080	VIT_16s0050g02350
	VIT_00s0199g00190	VIT_00s2837g00010	VIT_02s0087g00130
	VIT_16s0098g01040	VIT_05s0077g02270	VIT_08s0058g00430
	VIT_09s0002g05220	VIT_03s0088g00990	VIT_13s0019g02630
	VIT_11s0037g00600	VIT_00s0183g00130	VIT_01s0011g06400
	VIT_18s0001g09100	VIT_02s0025g05170	VIT_00s0630g00010
	VIT_02s0025g01400	VIT_15s0045g00710	VIT_11s0016g03630
	VIT_17s0000g03010	VIT_11s0103g00110	VIT_17s0000g04670
	VIT_05s0094g00930	VIT_08s0007g03160	VIT_12s0035g01190
	VIT_07s0005g02410	VIT_14s0066g00270	VIT_10s0071g01070
	VIT_01s0011g04850	VIT_07s0151g00290	VIT_17s0000g07550
	VIT_09s0002g08220	VIT_13s0073g00560	VIT_00s0585g00030
	VIT_01s0010g01770	VIT_00s0194g00110	VIT_07s0005g06620
	VIT_12s0035g00010	VIT_09s0002g06320	VIT_08s0007g03640
	VIT_06s0061g00350	VIT_03s0017g01180	VIT_02s0154g00540
	VIT_17s0000g04130	VIT_04s0008g07250	VIT_07s0005g03980
	VIT_05s0124g00410	VIT_00s0332g00110	VIT_11s0078g00440
	VIT_08s0007g04520	VIT_00s1380g00030	VIT_11s0016g02840
	VIT_05s0020g02970	VIT_08s0007g07380	VIT_03s0063g00930
	VIT_19s0014g02370	VIT_01s0026g00670	VIT_03s0038g04290
	VIT_12s0034g01270	VIT_18s0041g00370	VIT_00s0335g00090
[truncated: 18,541 more rows]
