# Supplementary material for: RNA-Sequencing Reveals Biological Networks during Table Grapevine (‘Fujiminori’) Fruit Development
Source: PLoS One. 2017 Jan 24;12(1):e0170571. doi: 10.1371/journal.pone.0170571 (PMC5261597; doi:10.1371/journal.pone.0170571)
Supplement: S4 Table — (XLS) [file pone.0170571.s004.xls]

## Sheet: S4 Table
	KOG Class	Number
	Cytoskeleton	335
	Intracellular trafficking, secretion, and vesicular transport	548
	Defense mechanisms	151
	Replication, recombination and repair	231
	Secondary metabolites biosynthesis, transport and catabolism	901
	Energy production and conversion	465
	Nuclear structure	40
	RNA processing and modification	391
	Chromatin structure and dynamics	139
	Cell motility	2
	Cell wall/membrane/envelope biogenesis	148
	Function unknown	560
	Translation, ribosomal structure and biogenesis	631
	Extracellular structures	34
	Posttranslational modification, protein turnover, chaperones	1161
	Coenzyme transport and metabolism	131
	Transcription	548
	Cell cycle control, cell division, chromosome partitioning	232
	Amino acid transport and metabolism	538
	Carbohydrate transport and metabolism	544
	General function prediction only	1405
	Lipid transport and metabolism	512
	Nucleotide transport and metabolism	118
	Inorganic ion transport and metabolism	359
	Signal transduction mechanisms	1841
