# Supplementary material for: RNA-Sequencing Reveals Biological Networks during Table Grapevine (‘Fujiminori’) Fruit Development
Source: PLoS One. 2017 Jan 24;12(1):e0170571. doi: 10.1371/journal.pone.0170571 (PMC5261597; doi:10.1371/journal.pone.0170571)
Supplement: S5 Table — (XLS) [file pone.0170571.s005.xls]

## Sheet: S5 Table
	Transcript ID	Length	Function	read_65DAF	RPKM_65DAF	read_40DAF	RPKM_40DAF	log2(Fold_change) normalized	q-value(Benjamini et al. 1995)	p_value	Result
	VIT_02s0012g01370	510		0.5	0.045003	98	10.3626	-7.84715	7.87143e-24	2.14447e-24	down
	VIT_12s0035g02090	5674	probable leucine-rich repeat receptor-like protein kinase At5g49770-like	227	1.83645	615	5.84521	-1.67034	9.54891e-56	1.39036e-56	down
	VIT_08s0040g02510	1943		74	1.74824	268	7.43835	-2.08908	2.0674e-33	4.45677e-34	down
	VIT_14s0068g01570	770	glutaredoxin-C1-like	26	1.54997	87	6.09316	-1.97495	5.46756e-11	2.28691e-11	down
	VIT_07s0031g01910	546		292	24.5489	532	52.5452	-1.0979	3.93323e-26	1.01174e-26	down
	VIT_19s0014g03170	3171	WD repeat-containing protein 44-like	239	3.45974	562	9.55772	-1.466	1.8939e-42	3.45565e-43	down
	VIT_00s0615g00040	45		3	3.0602	19	22.7696	-2.89541	0.000157968	9.39728e-05	down
	VIT_07s0005g00880	1882	fumarate hydratase 1, mitochondrial-like	315	7.68303	615	17.6226	-1.19768	2.75635e-34	5.83373e-35	down
	VIT_01s0010g02890	2476	U-box domain-containing protein 6-like	126	2.33594	533	11.6089	-2.31316	1.0345e-73	1.17554e-74	down
	VIT_04s0210g00060	942		3	0.146188	302	17.289	-6.88589	7.88552e-76	8.74088e-77	down
	VIT_12s0055g01010	1215	peroxidase N1-like	0.5	0.0188901	220	9.76474	-9.0138	8.25225e-46	1.40471e-46	down
	VIT_14s0030g01480	2062		199	4.43002	407	10.6444	-1.26471	4.3053e-25	1.13556e-25	down
	VIT_01s0011g01630	4420	protein NAP1-like	169	1.75512	1174	14.3239	-3.02878	8.46749e-215	3.60047e-216	down
	VIT_15s0048g00560	1964	uncharacterized LOC100250589	94	2.19699	188	5.16215	-1.23245	7.53809e-12	3.03761e-12	down
	VIT_01s0146g00460	979	uncharacterized LOC100248893	58	2.71949	126	6.94068	-1.35174	1.89631e-09	8.48209e-10	down
	VIT_04s0008g01310	3416	serine/threonine-protein kinase CTR1-like	200	2.68753	792	12.5032	-2.21795	1.51607e-103	1.25952e-104	down
	VIT_08s0007g07560	2115	glucan endo-1,3-beta-glucosidase 8-like	180	3.90664	513	13.0804	-1.74341	1.53332e-49	2.44896e-50	down
	VIT_02s0012g01320	2494	transcription factor MYC2-like	1829	33.6635	6645	143.685	-2.09366	0	0	down
	VIT_14s0066g02080	1193		15	0.577155	139	6.28331	-3.4445	1.3074e-29	3.07936e-30	down
	VIT_02s0025g03000	1834	B3 domain-containing protein Os03g0120900-like	201	5.03081	59	1.73487	1.53596	9.90751e-15	3.58064e-15	up
	VIT_19s0027g00160	570		114	9.18061	32	3.02754	1.60044	2.27432e-09	1.02046e-09	up
	VIT_14s0083g01210	2718	receptor-like protein kinase FERONIA-like	157	2.6515	361	7.16262	-1.43368	7.10401e-27	1.79198e-27	down
	VIT_06s0009g01530	1138	putative methyltransferase DDB_G0268948-like	50	2.01683	165	7.81909	-1.95491	1.90413e-19	5.87979e-20	down
	VIT_14s0036g00050	723	asparagine synthetase B [glutamine-hydrolyzing]-like	533	33.84	225	16.7826	1.01177	7.82968e-20	2.39092e-20	up
	VIT_13s0175g00120	1278	ABSCISIC ACID-INSENSITIVE 5-like protein 2-like	453	16.2708	977	41.2267	-1.34129	8.32209e-64	1.07642e-64	down
	VIT_02s0025g00400	1360	uncharacterized LOC100246733	138	4.65781	519	20.5799	-2.14351	1.61971e-65	2.05285e-66	down
	VIT_02s0025g04590	1420	transcription factor TCP9-like	68	2.19817	179	6.79797	-1.6288	1.33635e-16	4.50618e-17	down
	VIT_07s0031g03000	583		633	49.8398	1712	158.361	-1.66785	1.39552e-152	8.3814e-154	down
	VIT_05s0049g00050	1843		519	12.9266	87	2.54571	2.3442	2.78038e-62	3.66865e-63	up
	VIT_14s0066g01130	817	universal stress protein A-like protein	2567	144.227	941	62.1129	1.21537	3.21929e-121	2.3687e-122	up
	VIT_14s0060g00420	1237	[Pyruvate dehydrogenase [lipoamide]] kinase, mitochondrial-like	243	9.01733	89	3.88003	1.21663	1.1235e-12	4.3852e-13	up
	VIT_08s0007g08260	1793	discs large homolog 1-like protein-like	343	8.78123	1646	49.5067	-2.49513	9.45294e-246	3.59207e-247	down
	VIT_03s0097g00550	4281	DNA polymerase V-like	378	4.05311	802	10.1028	-1.31766	3.11581e-51	4.87828e-52	down
	VIT_04s0008g07130	839	aspartic proteinase nepenthesin-2-like	0.5	0.0273558	397	25.5178	-9.86544	6.57708e-73	7.56387e-74	down
	VIT_04s0069g00920	1417	probable WRKY transcription factor 11-like	556	18.0114	1959	74.5554	-2.04941	2.37949e-230	9.4984e-232	down
	VIT_12s0134g00400	1167	uncharacterized LOC100252747	33	1.29803	144	6.65436	-2.35798	2.45113e-21	7.17708e-22	down
	VIT_05s0020g02720	1140	basic 7S globulin-like	240	9.6638	655	30.985	-1.68091	8.30611e-60	1.1396e-60	down
	VIT_14s0030g01950	1633	hydroxycinnamoyl-Coenzyme A shikimate/quinate hydroxycinnamoyltransferase-like	102	2.86718	205	6.7699	-1.2395	6.53643e-13	2.53009e-13	down
	VIT_01s0011g04680	1933	xylosyltransferase 2-like	148	3.51456	276	7.70002	-1.13152	7.9382e-15	2.85369e-15	down
	VIT_09s0002g00920	1956	transmembrane protein 87A-like	759	17.8121	2236	61.6478	-1.79119	1.0557e-219	4.44076e-221	down
	VIT_13s0156g00300	582		43	3.39146	89	8.24672	-1.28191	1.43002e-06	7.42864e-07	down
	VIT_08s0058g01210	652	non-specific lipid-transfer protein P5-like	866	60.9694	8065	667.07	-3.45168	0	0	down
	VIT_07s0129g00040	2036	peptidyl-prolyl cis-trans isomerase-like 2-like	76	1.71347	207	5.48286	-1.678	9.18933e-20	2.81409e-20	down
	VIT_13s0019g04200	2621	patatin group A-3-like	569	9.96521	1734	35.6777	-1.84005	5.18634e-177	2.71931e-178	down
	VIT_14s0066g00400	977	uncharacterized LOC100243977	62	2.91299	172	9.49398	-1.70451	5.53431e-17	1.84014e-17	down
	VIT_14s0060g00460	2331	probable receptor-like protein kinase At2g42960	367	7.22712	693	16.0327	-1.14952	4.05587e-36	8.32476e-37	down
	VIT_13s0047g00280	339		67	9.07228	127	20.2031	-1.15504	1.05844e-07	5.14985e-08	down
	VIT_14s0068g00720	3255	staphylococcal nuclease domain-containing protein 1-like	313	4.41402	808	13.3867	-1.60064	1.37282e-68	1.67409e-69	down
	VIT_00s0480g00040	1050		1050	45.903	4278	219.718	-2.25899	0	0	down
	VIT_09s0018g01290	716	uncharacterized LOC100255236	490	31.4141	1816	136.778	-2.12236	2.52071e-223	1.03845e-224	down
	VIT_04s0008g02390	2136	uncharacterized LOC100245643	498	10.7021	893	22.5457	-1.07496	1.47201e-41	2.72755e-42	down
	VIT_04s0023g00300	2326	leucine-rich repeat receptor-like protein CLAVATA2	110	2.17082	298	6.90909	-1.67025	1.06917e-27	2.64325e-28	down
	VIT_14s0066g02170	1183	prolyl 4-hydroxylase subunit alpha-1-like	2265	87.887	480	21.8812	2.00596	1.55443e-220	6.50312e-222	up
	VIT_14s0030g02300	6327		345	2.50301	1004	8.55757	-1.77354	5.65483e-98	4.92263e-99	down
	VIT_19s0014g03250	1799	lactase-phlorizin hydrolase-like	69	1.76059	187	5.60564	-1.67082	7.05418e-18	2.28782e-18	down
	VIT_17s0000g01830	4090	transcription factor GTE10-like	291	3.26596	546	7.19919	-1.14033	2.18026e-28	5.29357e-29	down
	VIT_04s0008g02820	1141	exostosin-1-like	563	22.6498	133	6.28609	1.84926	3.54479e-50	5.61467e-51	up
	VIT_07s0104g00190	491		96	8.97493	234	25.7009	-1.51785	2.3705e-19	7.33833e-20	down
	VIT_02s0033g00020	580		48	3.79887	98	9.11197	-1.26219	5.65296e-07	2.87205e-07	down
	VIT_02s0025g03370	3499	uncharacterized LOC100263296	137	1.79729	442	6.81228	-1.92232	8.53452e-49	1.38143e-49	down
	VIT_00s1322g00010	900		248	12.6488	551	33.0159	-1.38416	2.65852e-38	5.2284e-39	down
	VIT_11s0118g00220	3060	chloride channel ClC5	252	3.78025	456	8.03633	-1.08806	2.7985e-22	7.98202e-23	down
	VIT_06s0004g02810	1827	double-stranded RNA-binding protein 2-like	938	23.5671	1770	52.2455	-1.14853	4.57962e-90	4.32758e-91	down
	VIT_03s0038g02790	129		28	9.96345	222	92.8063	-3.21951	5.45778e-44	9.65176e-45	down
	VIT_06s0004g07120	408		67	7.538	459	60.669	-3.00871	3.37593e-84	3.39366e-85	down
	VIT_19s0014g04930	1856	(-)-germacrene D synthase	68	1.68179	391	11.3609	-2.75601	5.56297e-66	7.01247e-67	down
	VIT_09s0054g01450	99		56	25.9654	4	2.17891	3.57491	2.72541e-11	1.12477e-11	up
	VIT_08s0007g05920	1895	UDP-N-acetylglucosamine--dolichyl-phosphate N-acetylglucosaminephosphotransferase-like	158	3.82727	667	18.9815	-2.31021	8.88874e-92	8.24934e-93	down
	VIT_14s0108g01560	3230	alpha-1,4 glucan phosphorylase L isozyme, chloroplastic/amyloplastic-like	150	2.13172	517	8.63182	-2.01765	1.655e-60	2.25253e-61	down
	VIT_17s0000g08290	1358	dof zinc finger protein DOF5.6-like	4676	158.058	441	17.5127	3.17398	0	0	up
	VIT_06s0004g07270	747		67	4.11714	206	14.8717	-1.85286	2.19966e-22	6.25287e-23	down
	VIT_07s0129g00960	2841	probable receptor-like protein kinase At5g24010	400	6.46294	786	14.9199	-1.20697	5.69279e-44	1.007e-44	down
	VIT_11s0103g00520	578		123	9.76829	294	27.4305	-1.4896	2.34252e-23	6.47602e-24	down
	VIT_01s0137g00620	2482	DUF246 domain-containing protein At1g04910-like	452	8.35946	1191	25.8776	-1.63022	3.91991e-103	3.26375e-104	down
	VIT_19s0090g00510	844		193	10.4968	501	32.0118	-1.60865	2.45373e-43	4.39755e-44	down
	VIT_19s0140g00230	271		73	12.365	26	5.1739	1.25694	7.98236e-05	4.64322e-05	up
	VIT_18s0001g06090	1576	UDP-glycosyltransferase 85A1-like	12	0.349516	515	17.6224	-5.65591	1.17421e-132	7.9693e-134	down
	VIT_03s0091g00100	1650	methylthioribose kinase-like	309	8.59639	612	20.0024	-1.21837	5.00386e-35	1.04625e-35	down
	VIT_00s0203g00210	898		511	26.1208	43	2.5823	3.33847	1.41682e-87	1.37638e-88	up
	VIT_02s0087g01010	1341		31	1.06114	133	5.34856	-2.33353	1.40439e-19	4.31998e-20	down
	VIT_18s0001g08240	2779	receptor-like protein kinase HSL1-like	39	0.644195	359	6.96659	-3.43488	3.33912e-74	3.76385e-75	down
	VIT_08s0058g00320	3616	ubiquitin-activating enzyme E1 1-like	624	7.92132	1913	28.5299	-1.84866	2.12524e-196	1.00656e-197	down
	VIT_10s0042g01130	2269	uncharacterized LOC100263135	312	6.31192	653	15.52	-1.29798	4.98995e-41	9.3281e-42	down
	VIT_13s0158g00090	1006		2371	108.187	168	9.00587	3.58652	0	0	up
	VIT_00s2472g00010	638	enhancer of mRNA-decapping protein 4-like	64	4.60469	181	15.2993	-1.73229	3.47778e-18	1.11743e-18	down
	VIT_14s0066g00600	758	uncharacterized LOC100268049	90	5.45023	244	17.3594	-1.67133	6.13837e-23	1.71717e-23	down
	VIT_15s0024g00740	567		5	0.404789	58	5.51645	-3.7685	6.1012e-14	2.26646e-14	down
	VIT_14s0006g02320	547	nuclear transcription factor Y subunit C-4-like	14	1.17485	351	34.6046	-4.88042	1.7197e-88	1.65098e-89	down
	VIT_00s0586g00030	981	stem-specific protein TSJT1-like	17	0.795465	184	10.1149	-3.66854	1.26833e-40	2.39068e-41	down
	VIT_02s0025g03170	980		15	0.702598	128	7.04366	-3.32555	1.25739e-26	3.19014e-27	down
	VIT_15s0021g02110	567	ethylene-responsive transcription factor ERF034-like	7	0.566704	73	6.94311	-3.61491	9.65693e-17	3.23978e-17	down
	VIT_02s0012g00870	3459	uncharacterized LOC100250662	126	1.6721	371	5.78413	-1.79044	1.63478e-37	3.27552e-38	down
	VIT_01s0011g01690	1470	zinc finger protein ZPR1 homolog-like	181	5.65201	328	12.0329	-1.09015	1.94885e-16	6.60178e-17	down
	VIT_07s0005g02130	2066	uncharacterized LOC100264112	286	6.35444	930	24.2754	-1.93366	5.28678e-102	4.43563e-103	down
	VIT_07s0104g00260	1169	TVP38/TMEM64 family membrane protein slr0305-like	134	5.26177	262	12.0865	-1.19978	2.11938e-15	7.47567e-16	down
	VIT_15s0021g01160	2984	heterogeneous nuclear ribonucleoprotein-like	1526	23.4745	2648	47.8557	-1.02759	3.61001e-112	2.81117e-113	down
	VIT_14s0030g01270	2059	probable nucleolar protein 5-2-like	610	13.5992	1812	47.4587	-1.80315	6.77426e-180	3.49e-181	down
	VIT_12s0028g02500	1553	uncharacterized LOC100265975	177	5.2317	359	12.4663	-1.25268	5.59994e-22	1.60824e-22	down
	VIT_13s0019g00310	4560	ABC transporter B family member 20-like	174	1.75156	651	7.69893	-2.13602	1.72447e-81	1.78709e-82	down
	VIT_12s0059g01190	1086	homeobox protein SBH1-like	14	0.591752	320	15.8904	-4.74702	4.61284e-80	4.85617e-81	down
	VIT_07s0031g02040	1135	uncharacterized LOC100254260	408	16.5008	758	36.0154	-1.12607	3.82837e-38	7.56058e-39	down
	VIT_19s0014g03960	1163	uncharacterized LOC100246896	229	9.03852	600	27.8218	-1.62206	3.06905e-52	4.71677e-53	down
	VIT_01s0137g00240	1556	probable pectate lyase 5-like	6713	198.038	232	8.04068	4.62232	0	0	up
	VIT_09s0002g00650	829	uncharacterized LOC100261740	249	13.7875	91	5.91972	1.21976	5.26314e-13	2.02929e-13	up
	VIT_02s0025g00330	1521	uncharacterized LOC100248464	607	18.319	209	7.41023	1.30575	4.97088e-33	1.08295e-33	up
	VIT_02s0025g02620	2045	putative aminoacrylate hydrolase RutD-like	29	0.650948	234	6.17074	-3.24483	1.32737e-46	2.22946e-47	down
	VIT_14s0108g00400	1494	uncharacterized LOC100264446	130	3.99424	388	14.0054	-1.80999	9.71696e-40	1.85863e-40	down
	VIT_03s0063g02310	1630		269	7.57541	470	15.5498	-1.0375	2.61498e-21	7.66282e-22	down
	VIT_00s0264g00060	574	uncharacterized LOC100250649	1075	85.9682	296	27.8096	1.62822	2.14792e-79	2.27202e-80	up
	VIT_13s0074g00650	1531	uncharacterized LOC100267656	97	2.90829	202	7.11526	-1.29074	1.72743e-13	6.53023e-14	down
	VIT_05s0020g00630	3632	calmodulin-binding transcription activator 1-like	177	2.23701	443	6.57767	-1.556	1.00878e-36	2.04888e-37	down
	VIT_08s0058g00410	980		294	13.7709	2	0.110057	6.96723	9.01578e-63	1.18138e-63	up
	VIT_05s0077g01570	1159	major allergen Pru ar 1-like	651	25.7833	162	7.53782	1.77422	1.0834e-54	1.60172e-55	up
	VIT_08s0040g03250	1597	DNA topoisomerase 6 subunit A-like	864	24.8342	1494	50.4499	-1.02252	2.44164e-63	3.17263e-64	down
	VIT_09s0002g07120	1033	adenine phosphoribosyltransferase 2-like	267	11.8646	549	28.6607	-1.27241	1.09619e-33	2.35158e-34	down
	VIT_11s0016g02280	3073		143	2.13607	1035	18.1632	-3.08799	5.68419e-193	2.7363e-194	down
	VIT_18s0122g00160	4392	uncharacterized LOC100266746	321	3.35494	1390	17.0674	-2.34688	1.57721e-193	7.56371e-195	down
	VIT_12s0057g00590	3351	vacuolar protein sorting-associated protein 11 homolog	383	5.24645	1028	16.5437	-1.65687	2.95805e-91	2.76147e-92	down
	VIT_18s0001g06180	1108	uncharacterized LOC100242154	100	4.14287	184	8.95555	-1.11215	4.66916e-10	2.03165e-10	down
	VIT_05s0094g01560	1768	serine/threonine-protein kinase rio2-like	68	1.7655	202	6.16146	-1.80319	3.19562e-21	9.38326e-22	down
	VIT_14s0081g00630	2561	protein EIN4-like	282	5.05453	770	16.2142	-1.68161	4.0823e-70	4.86632e-71	down
	VIT_01s0010g02610	4360	uncharacterized LOC100244315	218	2.29515	710	8.78185	-1.93594	2.67334e-78	2.8742e-79	down
	VIT_14s0083g01150	1943	COBRA-like protein 4-like	3	0.0708745	359	9.96405	-7.13532	1.49547e-88	1.43434e-89	down
	VIT_07s0005g01440	2898	protein fat-free homolog	298	4.72019	984	18.311	-1.95579	1.76799e-109	1.40583e-110	down
	VIT_19s0090g01870	4564	ABC transporter C family member 3-like	52	0.522997	554	6.54604	-3.64575	3.93073e-119	2.94962e-120	down
	VIT_00s1569g00020	1246		177	6.52074	315	13.6335	-1.06405	2.82013e-15	9.99508e-16	down
	VIT_06s0004g04270	461	probable histone H2A.4-like	291	28.9757	869	101.656	-1.81078	2.08158e-87	2.02692e-88	down
	VIT_01s0127g00600	1807	probable nucleoredoxin 1-like	346	8.7894	1898	56.6438	-2.68808	0	0	down
	VIT_00s0184g00050	956	uncharacterized LOC100255733	55	2.64087	188	10.6051	-2.00567	1.10659e-22	3.1133e-23	down
	VIT_15s0046g01900	2374	ferric reduction oxidase 2-like	120	2.32029	231	5.24742	-1.1773	2.31791e-13	8.80689e-14	down
	VIT_04s0023g00850	1552	50S ribosomal protein L25-like	118	3.49005	323	11.2234	-1.68519	2.84952e-30	6.6133e-31	down
	VIT_08s0040g02610	1110	uncharacterized LOC100260270	2577	106.569	121	5.87864	4.18017	0	0	up
	VIT_05s0020g02690	2427	uncharacterized LOC100261454	606	11.4616	7831	174.005	-3.92425	0	0	down
	VIT_12s0055g00290	2996	UDP-glucose flavonoid 3-O-glucosyltransferase 6-like	168	2.574	606	10.908	-2.0833	1.28356e-73	1.46031e-74	down
	VIT_06s0009g02520	2856		150	2.41087	433	8.17606	-1.76185	1.25411e-42	2.28082e-43	down
	VIT_14s0006g01410	1643	probable fructokinase-2-like	415	11.5945	881	28.917	-1.31848	3.37155e-56	4.86445e-57	down
	VIT_15s0048g00850	2081	uncharacterized LOC100254100	323	7.12479	679	17.5959	-1.30432	6.37277e-43	1.15231e-43	down
	VIT_09s0002g06010	1143	acyl-protein thioesterase 2-like	34	1.36544	800	37.7449	-4.78884	6.54041e-199	3.03795e-200	down
	VIT_13s0067g03380	3571		140	1.79962	341	5.14966	-1.51679	1.42742e-27	3.54199e-28	down
	VIT_08s0040g00870	2820		1258	20.4773	2909	55.63	-1.44184	4.21505e-209	1.83849e-210	down
	VIT_04s0023g00530	370	auxin-induced protein 10A5-like	169	20.9665	6	0.874508	4.58347	2.98307e-36	6.10375e-37	up
	VIT_11s0016g03870	3431	membrane-bound transcription factor peptidase, site 1	182	2.43496	632	9.93369	-2.02843	3.5819e-74	4.04242e-75	down
	VIT_17s0000g01500	1956	SWI/SNF complex component SNF12 homolog	189	4.43542	436	12.0208	-1.43839	2.48241e-32	5.47843e-33	down
	VIT_13s0074g00150	2178	dihydrolipoyllysine-residue acetyltransferase component 1 of pyruvate dehydrogenase complex, mitochondrial-like	167	3.51965	355	8.78992	-1.32042	1.72338e-23	4.74234e-24	down
	VIT_16s0013g00070	562	uncharacterized LOC100852902	152	12.4151	32	3.07063	2.01548	4.13405e-16	1.41949e-16	up
	VIT_08s0058g01300	3165	B3 domain-containing protein Os07g0679700-like	234	3.39378	655	11.1605	-1.71743	1.31206e-61	1.7558e-62	down
	VIT_09s0002g03690	875	uncharacterized LOC100248099	2639	138.444	847	52.2023	1.40711	5.95942e-156	3.50842e-157	up
	VIT_13s0019g04410	1736	dolichyl-diphosphooligosaccharide--protein glycosyltransferase subunit 1-like	706	18.6679	1236	38.3957	-1.04038	4.11972e-54	6.15088e-55	down
	VIT_13s0067g02280	822	transcription factor bHLH61-like	10	0.558431	82	5.37968	-3.26807	2.74718e-17	9.05398e-18	down
	VIT_13s0019g02530	2241	cucumisin-like	0.5	0.0102416	227	5.46259	-9.05899	5.75307e-47	9.61167e-48	down
	VIT_19s0177g00140	1327	thiazole biosynthetic enzyme, chloroplastic-like	58259	2015.27	21818	886.663	1.18452	0	0	up
	VIT_08s0007g07000	737	disease resistance response protein 206-like	2	0.124567	93	6.80503	-5.7716	4.79531e-25	1.26678e-25	down
	VIT_08s0032g00190	1549	F-box/LRR-repeat protein At3g48880-like	39	1.15573	159	5.53554	-2.25993	2.52397e-22	7.18919e-23	down
	VIT_05s0094g01630	1765	nucleoside-triphosphatase-like	367	9.54471	939	28.6903	-1.58779	1.38127e-78	1.47874e-79	down
	VIT_12s0028g01220	1008	E3 ubiquitin ligase BIG BROTHER-related-like	338	15.3921	686	36.701	-1.25363	7.77603e-41	1.45825e-41	down
	VIT_17s0000g07280	2156	histone deacetylase 5-like	273	5.8124	687	17.1839	-1.56385	1.28765e-56	1.8484e-57	down
	VIT_00s0742g00040	296		36	5.5828	82	14.9395	-1.42007	5.45208e-07	2.76626e-07	down
	VIT_18s0001g01020	1922	V-type proton ATPase subunit B 1-like	1372	32.7674	2820	79.1243	-1.27186	1.52018e-167	8.39417e-169	down
	VIT_10s0092g00640	932	uncharacterized LOC100254564	414	20.3904	1542	89.2242	-2.12955	1.28646e-190	6.2634e-192	down
	VIT_07s0129g01050	1304	sucrose responsive element binding protein	1360	47.8743	2991	123.695	-1.36947	6.04686e-199	2.80594e-200	down
	VIT_16s0050g01580	1640	UDP-glycosyltransferase 88A1-like	224	6.26968	482	15.8496	-1.33798	4.91266e-32	1.09225e-32	down
	VIT_00s0279g00050	741		40	2.4779	92	6.69552	-1.43408	8.61644e-08	4.17226e-08	down
	VIT_16s0039g00010	2690	ABC transporter G family member 11-like	239	4.07837	732	14.6748	-1.84728	7.7535e-76	8.591e-77	down
	VIT_00s1194g00010	1939	mitogen-activated protein kinase kinase kinase ANP1-like	107	2.53307	192	5.33996	-1.07594	5.84338e-10	2.55273e-10	down
	VIT_18s0001g06580	785	blue copper protein-like	124	7.25093	1045	71.7895	-3.30754	4.71907e-207	2.07557e-208	down
	VIT_05s0094g01150	1297	NADP-dependent alkenal double bond reductase P1-like	93	3.29143	213	8.85633	-1.428	2.6475e-16	9.03379e-17	down
	VIT_09s0002g08340	807		67	3.81103	179	11.9617	-1.65017	6.88228e-17	2.29745e-17	down
	VIT_13s0019g04350	2639	endoplasmic reticulum metallopeptidase 1-like	157	2.73087	435	8.88923	-1.7027	6.99517e-41	1.31085e-41	down
	VIT_08s0007g00730	2956	uncharacterized LOC100266615	111	1.72369	554	10.1069	-2.55177	1.27267e-85	1.25785e-86	down
	VIT_07s0031g02550	2177	ABC transporter G family member 5-like	6	0.126513	1956	48.4535	-8.58117	0	0	down
	VIT_03s0038g02390	826	ubiquitin-conjugating enzyme E2 28-like	43	2.38963	170	11.099	-2.21557	3.07631e-23	8.53274e-24	down
	VIT_08s0058g01010	1001	uncharacterized LOC100253378	65	2.98072	243	13.0914	-2.13489	3.12911e-31	7.09999e-32	down
	VIT_03s0038g03040	1985		167	3.86187	289	7.85148	-1.02367	2.47973e-13	9.42853e-14	down
	VIT_01s0011g05610	807	uncharacterized LOC100242160	71	4.03856	379	25.3268	-2.64875	2.09075e-61	2.80645e-62	down
	VIT_19s0014g01900	3881	protein transport protein Sec24-like At3g07100-like	397	4.69557	1561	21.6907	-2.2077	9.02347e-202	4.08828e-203	down
	VIT_04s0043g00760	3369	probable UDP-N-acetylglucosamine--peptide N-acetylglucosaminyltransferase SEC-like	837	11.4042	1588	25.4193	-1.15636	8.31908e-82	8.57555e-83	down
	VIT_19s0014g02970	2166	choline transporter-like protein 2	128	2.71264	331	8.24108	-1.60313	6.04167e-29	1.44812e-29	down
	VIT_12s0035g00720	1547	magnesium transporter NIPA2-like	603	17.8924	1277	44.5159	-1.31497	1.53733e-80	1.6086e-81	down
	VIT_12s0134g00420	2737	uncharacterized LOC100257895	217	3.63937	499	9.83196	-1.43379	1.20744e-36	2.45513e-37	down
	VIT_12s0035g02010	766		2973	178.159	7151	503.445	-1.49867	0	0	down
	VIT_00s0475g00050	765	uncharacterized LOC100242843	28	1.68011	75	5.28706	-1.65391	8.0178e-08	3.87542e-08	down
	VIT_19s0085g00890	1425	myb family transcription factor APL-like	54	1.73948	202	7.64453	-2.13577	3.36154e-26	8.62379e-27	down
	VIT_18s0001g05710	1240	lipase 3-like	282	10.4392	633	27.5294	-1.39896	1.71422e-44	2.99313e-45	down
	VIT_04s0008g05530	1181		15	0.583019	199	9.08694	-3.96218	4.22417e-46	7.15765e-47	down
	VIT_03s0063g02360	710	organ-specific protein S2-like	9	0.581869	2445	185.71	-8.31814	0	0	down
	VIT_06s0004g00430	931	hypothetical protein	16	0.788881	89	5.15531	-2.70818	9.06958e-16	3.1581e-16	down
	VIT_07s0005g03230	1040	ethylene-responsive transcription factor 1B-like	26	1.14758	1613	83.6403	-6.18754	0	0	down
	VIT_04s0044g01860	2140	uncharacterized LOC100249991	1190	25.5255	138	3.4776	2.87578	2.14329e-176	1.1316e-177	up
	VIT_18s0001g09080	264	uncharacterized LOC100255829	815	141.708	257	52.4981	1.43259	2.33083e-50	3.68334e-51	up
	VIT_11s0016g00470	2764	sucrose synthase-like	4345	72.1594	8012	156.321	-1.11525	0	0	down
	VIT_04s0008g04270	1951	serine/threonine protein phosphatase 2A 57 kDa regulatory subunit B' iota isoform-like	186	4.3762	383	10.5866	-1.27449	5.82829e-24	1.58252e-24	down
	VIT_00s0684g00030	1073	senescence-associated protein DIN1-like	135	5.77531	295	14.8264	-1.3602	1.33459e-20	3.97816e-21	down
	VIT_07s0130g00080	1423	uncharacterized LOC100259625	138	4.45159	251	9.51225	-1.09546	5.66851e-13	2.1887e-13	down
	VIT_10s0003g04120	2602	probable beta-1,3-galactosyltransferase 20-like	126	2.22282	380	7.87573	-1.82502	2.24013e-39	4.31963e-40	down
	VIT_15s0048g02740	1771	CBL-interacting protein kinase 12	261	6.76493	657	20.006	-1.56429	3.17999e-54	4.73622e-55	down
	VIT_06s0009g01020	2127	outer envelope protein 61, chloroplastic-like	129	2.78396	464	11.7643	-2.0792	1.54007e-56	2.21286e-57	down
	VIT_09s0002g07940	1222	pyrophosphate-energized vacuolar membrane proton pump 1-like	133	4.99599	276	12.1801	-1.28569	7.40483e-18	2.40256e-18	down
	VIT_07s0129g01040	2740	probable cadmium/zinc-transporting ATPase HMA1, chloroplastic-like	102	1.7088	319	6.27848	-1.87743	1.61368e-34	3.40424e-35	down
	VIT_14s0068g01970	1022	uncharacterized LOC100265182	38	1.70677	170	8.97041	-2.39391	2.24813e-25	5.88756e-26	down
	VIT_07s0129g00590	2832	U-box domain-containing protein 4-like	1295	20.9903	2313	44.045	-1.06926	1.21058e-104	9.95226e-106	down
	VIT_00s1663g00010	342		154	20.6698	22	3.46905	2.57491	1.7861e-21	5.20533e-22	up
	VIT_13s0064g01210	822	zinc finger A20 and AN1 domain-containing stress-associated protein 8-like	27877	1556.74	11225	736.426	1.07991	0	0	up
	VIT_05s0049g01430	959	uncharacterized LOC100242675	66	3.15912	134	7.5353	-1.25414	5.18143e-09	2.3627e-09	down
	VIT_01s0244g00070	1913	uncharacterized LOC100260846	264	6.33476	598	16.8578	-1.41205	1.09203e-42	1.98455e-43	down
	VIT_01s0010g00560	1881	uncharacterized LOC100247891	90	2.19632	216	6.19269	-1.49548	1.33405e-17	4.35827e-18	down
	VIT_06s0004g07220	1740		18	0.474859	164	5.08287	-3.42007	1.67106e-34	3.52606e-35	down
	VIT_09s0002g01630	1720	stomatin-like protein 2	71	1.89483	261	8.18326	-2.1106	5.52145e-33	1.20466e-33	down
	VIT_08s0040g02250	617	uncharacterized LOC100251731	29	2.15752	94	8.21594	-1.92905	1.89064e-11	7.76031e-12	down
	VIT_18s0001g03200	1082	transmembrane emp24 domain-containing protein 10-like	544	23.0788	955	47.5982	-1.04434	2.27569e-42	4.16058e-43	down
	VIT_14s0060g01160	3254	uncharacterized LOC100264846	167	2.35581	691	11.4518	-2.28128	1.27179e-93	1.15881e-94	down
	VIT_08s0040g01190	1244		10764	397.187	2772	120.168	1.72477	0	0	up
	VIT_14s0066g02620	1521	probable RNA 3'-terminal phosphate cyclase-like protein	173	5.22106	510	18.0824	-1.79217	3.93275e-51	6.16451e-52	down
	VIT_15s0046g01040	2203		209	4.35485	1097	26.8538	-2.62443	1.32837e-173	7.0984e-175	down
	VIT_06s0004g05340	1161		203	8.02611	348	16.1645	-1.01005	1.78095e-15	6.26404e-16	down
	VIT_09s0002g04820	234		53	10.3968	149	34.3388	-1.72369	4.21064e-15	1.49906e-15	down
	VIT_16s0100g00940	1371	stilbene synthase 4-like	19	0.636147	128	5.03485	-2.98452	2.92212e-24	7.88617e-25	down
	VIT_01s0026g01480	3071	AMP deaminase-like	140	2.09262	313	5.49641	-1.39318	1.53812e-22	4.34986e-23	down
	VIT_00s1306g00010	3176	uncharacterized LOC100854548	100	1.44531	1173	19.9174	-3.78458	1.19046e-257	4.33338e-259	down
	VIT_01s0011g05540	3872	uncharacterized LOC100262719	155	1.83754	501	6.97777	-1.92499	3.11617e-55	4.5757e-56	down
	VIT_14s0060g00290	617	anaphase-promoting complex subunit 11-like	50	3.71986	106	9.26478	-1.31651	7.25116e-08	3.49725e-08	down
	VIT_11s0016g04610	1340	uncharacterized LOC100245744	117	4.00795	252	10.1417	-1.33936	2.10999e-17	6.92794e-18	down
	VIT_08s0040g02800	2997	phosphatidate phosphatase LPIN3-like	40	0.612653	392	7.05365	-3.52523	1.46467e-82	1.49511e-83	down
	VIT_00s1203g00010	696	auxin response factor 6-like	32	2.11048	90	6.97345	-1.7243	1.26394e-09	5.60359e-10	down
	VIT_06s0004g07500	2001	probable WRKY transcription factor 33-like	707	16.2186	1394	37.569	-1.21189	1.9218e-77	2.08462e-78	down
	VIT_19s0138g00090	461		18	1.79231	52	6.08299	-1.76296	3.19319e-06	1.69176e-06	down
	VIT_00s2269g00010	1868	U-box domain-containing protein 4-like	4131	101.513	7048	203.471	-1.00317	3.82984e-285	1.22618e-286	down
	VIT_14s0081g00190	472		242	23.535	21	2.39934	3.2941	1.03353e-41	1.91035e-42	up
	VIT_16s0098g01240	903		180	9.15011	374	22.3356	-1.28749	8.8224e-24	2.40757e-24	down
	VIT_06s0004g00200	2893	uncharacterized LOC100253534	1535	24.3557	6361	118.575	-2.28346	0	0	down
	VIT_14s0068g01470	2078		108	2.38572	267	6.92915	-1.53825	2.63703e-22	7.51545e-23	down
	VIT_03s0038g01830	1873	uncharacterized LOC100245206	14	0.343109	321	9.24233	-4.75152	2.46528e-80	2.58407e-81	down
	VIT_18s0089g01030	627	dehydration-responsive element-binding protein 3-like	6507	476.381	1660	142.776	1.73836	0	0	up
	VIT_14s0066g00790	3090	zinc finger CCCH domain-containing protein 41-like	218	3.23847	556	9.70355	-1.5832	6.99989e-47	1.17139e-47	down
	VIT_04s0023g01890	1270	late embryogenesis abundant protein D-29-like	93	3.3614	287	12.1869	-1.85819	8.904e-31	2.04066e-31	down
	VIT_18s0122g01270	1423	probable serine/threonine-protein kinase Cx32, chloroplastic-like	89	2.87096	159	6.02569	-1.06959	2.17708e-08	1.02187e-08	down
	VIT_00s0558g00030	1802	lysosomal Pro-X carboxypeptidase-like	432	11.0045	779	23.3129	-1.08304	7.47742e-37	1.51427e-37	down
	VIT_11s0078g00420	731		47	2.95136	122	9.0003	-1.60859	1.55051e-11	6.33588e-12	down
	VIT_14s0171g00130	922	ribulose-phosphate 3-epimerase, cytoplasmic isoform-like	214	10.6543	428	25.0338	-1.23245	2.51036e-25	6.57946e-26	down
	VIT_16s0050g02460	1533	probable beta-1,3-galactosyltransferase 11-like	208	6.2282	438	15.408	-1.30679	3.08486e-28	7.51244e-29	down
	VIT_11s0016g02200	3104	beta-galactosidase-like	1132	16.7404	351	6.09817	1.45689	3.60788e-71	4.22664e-72	up
	VIT_18s0122g00620	1174	Rossmann-fold NAD(P)-binding domain-containing protein-like	284	11.1043	1183	54.3414	-2.29093	3.16979e-160	1.81255e-161	down
	VIT_00s0317g00100	4061	splicing factor 3B subunit 3-like	308	3.48144	1244	16.5197	-2.24643	1.71741e-164	9.59301e-166	down
	VIT_12s0028g03720	4429		264	2.73615	728	8.86421	-1.69585	3.81536e-67	4.74328e-68	down
	VIT_05s0029g00240	1601	selenium-binding protein 1-like	296	8.48676	1189	40.0502	-2.23852	1.33119e-156	7.81266e-158	down
	VIT_18s0001g14280	819	ER lumen protein retaining receptor-like	21	1.177	87	5.72862	-2.28307	6.0576e-13	2.34101e-13	down
	VIT_18s0041g02170	1425	uncharacterized LOC100241456	154	4.96075	269	10.1801	-1.03712	9.66704e-13	3.7635e-13	down
	VIT_18s0001g01610	974	17.6 kDa class I heat shock protein 3-like	258	12.1591	41	2.27007	2.42123	8.38355e-33	1.83446e-33	up
	VIT_18s0001g10580	1773	uncharacterized LOC100266116	7	0.18123	255	7.75614	-5.41944	4.19439e-66	5.27963e-67	down
	VIT_13s0019g05120	1290	cysteine proteinase 15A-like	742	26.4031	2760	115.381	-2.12762	0	0	down
	VIT_02s0025g04540	2374	SPX domain-containing membrane protein At4g22990-like	49	0.947451	984	22.3526	-4.56025	6.48955e-240	2.51935e-241	down
	VIT_10s0003g02680	3498	phytochrome E	73	0.957954	543	8.37133	-3.12743	5.39606e-103	4.50513e-104	down
	VIT_05s0077g01450	1155	GATA transcription factor 16-like	132	5.24606	378	17.6492	-1.75029	4.70313e-37	9.49647e-38	down
	VIT_13s0019g03000	752	18.2 kDa class I heat shock protein-like	340	20.754	766	54.932	-1.40425	7.32794e-54	1.0981e-54	down
	VIT_10s0071g00840	1675	uncharacterized LOC100252690	18443	505.427	6718	216.292	1.22452	0	0	up
	VIT_14s0068g00890	2205	calcium-binding mitochondrial carrier protein SCaMC-1-like	89	1.85278	261	6.38332	-1.78462	1.13994e-26	2.88956e-27	down
	VIT_08s0040g03380	1842	UNC93-like protein-like	287	7.1521	528	15.4582	-1.11193	1.86623e-26	4.757e-27	down
	VIT_18s0001g07170	3613		256	3.25247	467	6.97049	-1.09972	3.69287e-23	1.02699e-23	down
	VIT_15s0046g03200	1952	DEAD-box ATP-dependent RNA helicase 8-like	539	12.6751	1356	37.4623	-1.56345	1.92593e-110	1.51998e-111	down
	VIT_01s0011g06330	1800	65-kDa microtubule-associated protein 6-like	43	1.09657	407	12.1937	-3.47507	1.00383e-84	1.00222e-85	down
	VIT_11s0118g00280	1655		116	3.21737	216	7.03834	-1.12935	7.5628e-12	3.04861e-12	down
	VIT_14s0068g01840	711	uncharacterized LOC100261671	1379	89.0299	393	29.8083	1.57858	4.22793e-97	3.71525e-98	up
	VIT_12s0059g00430	533	uncharacterized LOC100255025	234	20.1526	24	2.42828	3.05296	8.57576e-38	1.70575e-38	up
	VIT_14s0066g01640	1665	auxin-induced protein 5NG4-like	110	3.03263	231	7.4819	-1.30283	1.9124e-15	6.73336e-16	down
	VIT_06s0004g08150	1695	trans-cinnamate 4-monooxygenase-like	1441	39.0244	5200	165.443	-2.08389	0	0	down
	VIT_01s0011g05960	2821	alpha,alpha-trehalose-phosphate synthase [UDP-forming] 6-like	784	12.7572	1365	26.0942	-1.03242	6.86254e-59	9.5314e-60	down
	VIT_01s0010g01230	2250	uncharacterized LOC100247878	142	2.89699	295	7.07056	-1.28727	4.96281e-19	1.55333e-19	down
	VIT_16s0100g01000	1400	stilbene synthase 4-like	79	2.59024	191	7.35732	-1.50609	7.23982e-16	2.51236e-16	down
	VIT_14s0006g01570	3670	protease Do-like 7-like	208	2.60159	716	10.5211	-2.01582	3.43448e-83	3.48546e-84	down
	VIT_00s0868g00030	546	uncharacterized LOC100247731	90	7.56643	5	0.493846	3.93748	1.70544e-18	5.43607e-19	up
	VIT_01s0026g01550	1343	homeobox-leucine zipper protein HAT5-like	124	4.23826	615	24.6953	-2.54269	1.54778e-94	1.39898e-95	down
	VIT_06s0004g04320	1282		116	4.15347	380	15.9849	-1.94432	9.17699e-43	1.66355e-43	down
	VIT_12s0057g00300	1284	uncharacterized LOC100242621	146	5.2195	259	10.878	-1.05943	1.04758e-12	4.0846e-13	down
	VIT_17s0000g03110	1475	uncharacterized LOC100262884	101	3.14319	240	8.77473	-1.48112	3.72447e-19	1.16012e-19	down
	VIT_19s0177g00230	711	uncharacterized LOC100258838	603	38.9304	18	1.36527	4.83364	1.92107e-128	1.34506e-129	up
	VIT_12s0028g03740	626		226	16.572	419	36.0956	-1.12307	1.36734e-21	3.97431e-22	down
	VIT_17s0000g09190	891		2185	112.568	685	41.4598	1.44101	5.26988e-134	3.54294e-135	up
	VIT_03s0063g01560	1854	cytochrome P450 82C4-like	34	0.841803	355	10.326	-3.61666	2.4218e-76	2.65906e-77	down
	VIT_10s0116g00940	2624	uncharacterized LOC100257332	474	8.29194	1167	23.984	-1.53229	1.71147e-92	1.57507e-93	down
	VIT_05s0020g00470	3922	uncharacterized LOC100252874	417	4.88056	1620	22.2752	-2.19032	2.52481e-207	1.10932e-208	down
	VIT_17s0000g05790	1281	2-aminoethanethiol dioxygenase-like	2076	74.3909	511	21.5123	1.78997	1.03052e-173	5.50209e-175	up
	VIT_02s0087g00590	697	50S ribosomal protein L30-like	638	42.0174	237	18.3371	1.19622	2.23862e-30	5.18068e-31	up
	VIT_12s0059g00300	1803	transcription initiation factor TFIID subunit 6-like	237	6.03384	410	12.2632	-1.02318	2.31481e-18	7.40907e-19	down
	VIT_04s0008g05780	2372	transcription initiation factor TFIID subunit 5-like	115	2.22548	257	5.84296	-1.39258	9.91286e-19	3.13571e-19	down
	VIT_01s0011g06150	3172	probable receptor protein kinase TMK1-like	1319	19.0877	2269	38.5759	-1.01506	2.1695e-94	1.9639e-95	down
	VIT_08s0040g01140	1911	serine carboxypeptidase-like 45-like	53	1.27308	410	11.5701	-3.184	2.43858e-79	2.58393e-80	down
	VIT_09s0002g07210	1760	chaperone protein DnaJ-like	130	3.39057	280	8.57946	-1.33936	3.41919e-19	1.06441e-19	down
	VIT_11s0149g00050	1892	hexose transporter 7	3525	85.5223	897	25.5673	1.742	2.60307e-283	8.44112e-285	up
	VIT_19s0014g02860	1818	uncharacterized LOC100253729	7212	182.097	2528	74.989	1.27996	0	0	up
	VIT_17s0000g01290	1303	UDP-arabinopyranose mutase 1-like	754	26.5625	2494	103.221	-1.95827	3.93538e-276	1.32647e-277	down
	VIT_08s0040g01250	2294	calcium/calmodulin-dependent serine/threonine-protein kinase 1-like	203	4.06204	489	11.4956	-1.5008	2.23883e-38	4.39791e-39	down
	VIT_13s0047g01120	1469		55	1.71863	176	6.46108	-1.91052	4.49668e-20	1.36204e-20	down
	VIT_04s0008g07370	567	uncharacterized LOC100263835	16	1.29532	53	5.04089	-1.96037	4.0947e-07	2.06502e-07	down
	VIT_05s0077g01730	3132		157	2.30101	318	5.47545	-1.25071	1.42559e-19	4.38648e-20	down
	VIT_00s0194g00140	1888		45	1.09409	274	7.82642	-2.83862	4.93092e-48	8.0827e-49	down
	VIT_14s0006g02140	1731	UDP-glycosyltransferase 89A2-like	240	6.36437	604	18.8172	-1.56396	6.09759e-50	9.69711e-51	down
	VIT_13s0019g01690	2028	ubiquitin carboxyl-terminal hydrolase 24-like	290	6.56404	575	15.2902	-1.21995	4.69945e-33	1.02317e-33	down
	VIT_08s0007g03630	1705	uncharacterized LOC100240971	102	2.74611	797	25.2086	-3.19846	1.12408e-153	6.71524e-155	down
	VIT_04s0008g01610	733	18.8 kDa class II heat shock protein-like	1695	106.147	6	0.44143	7.90966	0	0	up
	VIT_19s0027g00700	1268	Lojap-related-like	266	9.6295	105	4.46565	1.10859	4.95875e-12	1.98305e-12	up
	VIT_06s0009g01570	2711	serrate RNA effector molecule-like	430	7.28082	751	14.9391	-1.03692	3.17648e-33	6.8825e-34	down
	VIT_08s0007g07180	3194	eukaryotic translation initiation factor 3 subunit C-like	1776	25.524	3575	60.3609	-1.24176	2.54074e-204	1.13141e-205	down
	VIT_11s0037g00530	3149	cellulose synthase A catalytic subunit 7 [UDP-forming]-like	18	0.262386	1083	18.5469	-6.14334	1.13319e-276	3.80921e-278	down
	VIT_14s0066g01140	807	uncharacterized LOC100247380	161	9.15785	5	0.334126	4.77654	4.03486e-35	8.41985e-36	up
	VIT_01s0137g00610	2603		132	2.32778	383	7.93485	-1.76925	4.51069e-38	8.91838e-39	down
	VIT_18s0001g13000	1902	AP-4 complex subunit mu-1-like	487	11.7533	948	26.8789	-1.19341	7.60141e-52	1.17519e-52	down
	VIT_10s0003g02900	816	chlorophyll a-b binding protein 40, chloroplastic-like	2946	165.723	6497	429.375	-1.37346	0	0	down
	VIT_13s0074g00140	644	60S ribosomal protein L24-like	640	45.6179	1203	100.738	-1.14294	3.64304e-61	4.90841e-62	down
	VIT_11s0118g00590	1905	uncharacterized LOC100267143	14258	343.562	1896	53.6732	2.6783	0	0	up
	VIT_07s0191g00170	2338	LMBR1 domain-containing protein 2 homolog A-like	107	2.10078	217	5.00529	-1.25253	8.53832e-14	3.18915e-14	down
	VIT_16s0022g00630	683	protein PAM68, chloroplastic-like	406	27.2864	167	13.1859	1.04919	2.7679e-16	9.4484e-17	up
	VIT_18s0001g07290	4283	uncharacterized LOC100254008	131	1.40399	682	8.58718	-2.61265	7.42688e-108	5.99374e-109	down
	VIT_11s0078g00310	1828	isoamylase 1, chloroplastic-like	128	3.21422	256	7.55228	-1.23245	1.12807e-15	3.93936e-16	down
	VIT_07s0191g00220	752	uncharacterized LOC100251922	208	12.6966	484	34.709	-1.45087	3.39085e-36	6.94431e-37	down
	VIT_06s0004g04370	345	histone H4-like	10	1.33052	68	10.6293	-2.99798	1.50064e-13	5.65989e-14	down
	VIT_02s0033g00010	549		42	3.51171	126	12.3769	-1.81741	7.36723e-14	2.74551e-14	down
	VIT_08s0058g00120	611	uncharacterized LOC100265996	86	6.46098	7	0.617833	3.38646	5.20235e-16	1.79653e-16	up
	VIT_05s0020g02080	1633	uncharacterized LOC100259554	140	3.93535	246	8.12388	-1.04568	6.68083e-12	2.68576e-12	down
	VIT_05s0020g03380	2576	serine/threonine-protein kinase WNK1-like	28	0.498946	287	6.00828	-3.59	1.22638e-61	1.63891e-62	down
	VIT_10s0003g01290	456		28	2.81861	89	10.5254	-1.90082	1.01799e-10	4.30558e-11	down
	VIT_01s0011g02500	828	uncharacterized LOC100254256	19	1.05333	177	11.5281	-3.45212	2.0808e-37	4.17776e-38	down
	VIT_17s0000g01110	1316	uncharacterized LOC100249014	1111	38.7525	4240	173.75	-2.16465	0	0	down
	VIT_03s0038g04420	1301	chaperone protein dnaJ 10-like	464	16.3713	803	33.2853	-1.02372	1.00701e-34	2.11796e-35	down
	VIT_08s0007g01460	2540	peptidyl-prolyl isomerase PASTICCINO1-like	182	3.28912	394	8.36521	-1.3467	1.1062e-26	2.803e-27	down
	VIT_14s0006g02490	2632	uncharacterized LOC100246403	258	4.49961	711	14.5679	-1.69492	1.47699e-65	1.86926e-66	down
	VIT_18s0001g02700	2176	chlorophyllide a oxygenase, chloroplastic-like	55	1.16023	229	5.67533	-2.29029	4.65765e-32	1.03481e-32	down
	VIT_06s0004g04570	1475	actin-like	189	5.88181	399	14.588	-1.31045	5.9998e-26	1.55017e-26	down
	VIT_01s0011g05810	2153	adagio protein 3-like	940	20.0413	279	6.98835	1.51995	4.3632e-63	5.68342e-64	up
	VIT_10s0116g00560	1550		379	11.224	4986	173.474	-3.95006	0	0	down
	VIT_14s0066g02410	1937	betaine aldehyde dehydrogenase 1, chloroplastic-like	39	0.924222	318	8.85344	-3.25993	4.18483e-63	5.44917e-64	down
	VIT_04s0008g02040	1707	guanine nucleotide-binding protein alpha-1 subunit-like	187	5.02863	417	13.174	-1.38945	1.79457e-29	4.24321e-30	down
	VIT_07s0005g01710	1324	probable WRKY transcription factor 23-like	12346	428.035	1780	72.5014	2.56165	0	0	up
	VIT_11s0016g05110	1449	protein brittle-1, chloroplastic/amyloplastic-like	53	1.67899	409	15.2219	-3.18048	4.51044e-79	4.79988e-80	down
	VIT_15s0048g02840	2024	CDPK-related protein kinase-like	241	5.46573	512	13.6419	-1.31956	2.94354e-33	6.37509e-34	down
	VIT_04s0008g05800	3313		220	3.04819	675	10.9874	-1.84983	3.65425e-70	4.35105e-71	down
	VIT_01s0146g00070	1221	hydroxysteroid 11-beta-dehydrogenase 1-like protein	1116	41.9556	6745	297.907	-2.82793	0	0	down
	VIT_09s0002g01590	1496	nuclear transcription factor Y subunit A-3-like	19	0.582993	143	5.15488	-3.14439	3.11383e-28	7.58866e-29	down
	VIT_14s0006g01430	1981	pentatricopeptide repeat-containing protein At1g77360, mitochondrial-like	109	2.52571	240	6.53343	-1.37115	3.3945e-17	1.12153e-17	down
	VIT_00s0283g00030	1914	calnexin homolog	400	9.59311	5200	146.513	-3.93288	0	0	down
	VIT_09s0070g00580	1635	diaminopimelate decarboxylase 2, chloroplastic-like	277	7.77684	569	18.7676	-1.27099	8.30091e-35	1.74131e-35	down
	VIT_01s0011g05280	2452	uncharacterized LOC100264607	612	11.457	1144	25.1605	-1.13493	1.36791e-57	1.9355e-58	down
	VIT_19s0015g00160	2540	uncharacterized LOC100265203	232	4.19272	472	10.0213	-1.25711	1.25128e-28	3.0192e-29	down
	VIT_13s0019g03350	1467	sedoheptulose-1,7-bisphosphatase, chloroplastic-like	736	23.0297	1698	62.4197	-1.4385	3.93744e-122	2.87013e-123	down
	VIT_05s0049g00290	464	uncharacterized LOC100855395	57	5.63895	107	12.436	-1.14102	1.42743e-06	7.41323e-07	down
	VIT_09s0096g00060	275	flavoprotein wrbA-like	51	8.51293	10	1.96102	2.11805	1.49286e-06	7.75919e-07	up
	VIT_17s0000g07800	973	uncharacterized LOC100250132	396	18.682	112	6.20754	1.58956	4.15247e-29	9.91889e-30	up
	VIT_05s0049g01000	799	chromatin modification-related protein eaf6-like	669	38.4345	268	18.0885	1.08733	1.82963e-27	4.55089e-28	up
	VIT_00s0479g00020	460	transcription factor bHLH36-like	7	0.698524	114	13.3648	-4.25798	4.57512e-28	1.12001e-28	down
	VIT_01s0026g02740	981	uncharacterized LOC100241338	122	5.70863	33	1.81409	1.6539	2.32073e-10	9.95811e-11	up
	VIT_19s0135g00190	899		150	7.65902	325	19.4957	-1.34792	2.85117e-22	8.13615e-23	down
	VIT_09s0002g00180	1302	uncharacterized LOC100256558	59	2.08009	126	5.21884	-1.32708	3.2185e-09	1.45306e-09	down
	VIT_18s0072g00110	1269	uncharacterized LOC100854917	768	27.7806	1905	80.9558	-1.54306	9.27653e-152	5.62227e-153	down
	VIT_18s0001g09180	2607	uncharacterized LOC100854438	243	4.27865	501	10.3636	-1.2763	5.33718e-31	1.21686e-31	down
	VIT_18s0001g05060	1680	2,3-bisphosphoglycerate-dependent phosphoglycerate mutase-like	67	1.83066	248	7.9608	-2.12055	1.37588e-31	3.09801e-32	down
	VIT_05s0020g03130	787	mavicyanin-like	142	8.28238	774	53.0372	-2.67889	1.43084e-125	1.02142e-126	down
	VIT_06s0004g06860	5665	clathrin heavy chain 2-like	1600	12.9647	3909	37.2118	-1.52117	9.06659e-304	2.7413e-305	down
	VIT_01s0010g01430	2790	uncharacterized LOC100247873	132	2.17176	569	10.9982	-2.34034	1.09761e-79	1.15852e-80	down
	VIT_18s0001g07070	1674	serine/threonine-protein kinase PEPKR2-like	119	3.26312	264	8.50478	-1.38202	5.34604e-19	1.6745e-19	down
	VIT_19s0015g01340	1591	cytochrome c oxidase assembly protein COX15-like	207	5.9723	481	16.3038	-1.44885	6.58341e-36	1.35637e-36	down
	VIT_01s0011g02310	1473		1546	48.1779	231	8.45714	2.51013	4.93303e-198	2.30261e-199	up
	VIT_04s0008g01260	1492	zinc transporter 4, chloroplastic-like	344	10.5835	720	26.0242	-1.29803	4.22094e-45	7.28712e-46	down
	VIT_17s0000g01280	800	WRKY-type DNA binding protein 1	73	4.18865	199	13.4146	-1.67925	4.55055e-19	1.42284e-19	down
	VIT_07s0005g01650	3906	nodal modulator 1-like	210	2.46791	1128	15.5737	-2.65775	6.4533e-181	3.30697e-182	down
	VIT_13s0067g03650	338	histone H4-like	1619	219.873	603	96.2088	1.19243	1.1427e-74	1.28283e-75	up
	VIT_06s0080g00810	1615	capsanthin/capsorubin synthase, chromoplast-like	11	0.312652	774	25.8454	-6.3692	7.1796e-197	3.38403e-198	down
	VIT_03s0017g00530	3586		159	2.0353	414	6.22593	-1.61305	3.52986e-36	7.23223e-37	down
	VIT_08s0007g04370	2202	uncharacterized LOC100245238	326	6.79582	595	14.5718	-1.10046	3.57763e-29	8.52782e-30	down
	VIT_14s0108g00060	2239	uncharacterized LOC100249048	558	11.4399	1869	45.0163	-1.97637	1.01026e-209	4.37877e-211	down
	VIT_01s0010g03630	1483	F-box protein At1g67340-like	226	6.99534	667	24.2549	-1.79381	1.51878e-66	1.89995e-67	down
	VIT_17s0000g05410	2339	probable beta-1,3-galactosyltransferase 19-like	70	1.37375	475	10.9516	-2.99495	1.03296e-86	1.01291e-87	down
	VIT_16s0050g01590	1502	UDP-glycosyltransferase 88A1-like	86	2.62827	161	5.78057	-1.1371	3.10619e-09	1.40051e-09	down
	VIT_05s0020g00450	2500	DNA (cytosine-5)-methyltransferase DRM2-like	205	3.76405	644	13.8919	-1.88388	1.20818e-68	1.47111e-69	down
	VIT_00s1466g00010	462		627	62.297	73	8.52109	2.87005	2.49951e-93	2.28546e-94	up
	VIT_00s0475g00010	1433	probable galacturonosyltransferase 4-like	53	1.69774	335	12.607	-2.89254	1.59097e-59	2.19008e-60	down
	VIT_10s0116g00530	1258	thiazole biosynthetic enzyme, chloroplastic-like	4713	171.972	440	18.8619	3.18863	0	0	up
	VIT_17s0000g01400	2066	probable inactive purple acid phosphatase 27-like	102	2.26627	296	7.72637	-1.76947	9.91911e-30	2.33175e-30	down
	VIT_18s0001g14650	532		44	3.79649	96	9.73137	-1.35798	1.56194e-07	7.67953e-08	down
	VIT_18s0001g07370	3895	ubiquitin carboxyl-terminal hydrolase 16-like	278	3.27626	788	10.9102	-1.73556	6.35305e-75	7.11472e-76	down
	VIT_00s0203g00100	2233	uncharacterized LOC100244896	144	2.96016	436	10.5296	-1.8307	3.63915e-45	6.27605e-46	down
	VIT_06s0004g04110	1154	uncharacterized LOC100244942	347	13.8027	35	1.6356	3.07706	8.49668e-56	1.2356e-56	up
	VIT_19s0015g01020	1976	G-box-binding factor 4-like	144	3.34516	1465	39.9821	-3.57921	0	0	down
	VIT_04s0008g02920	1121	desiccation-related protein PCC13-62-like	2127	87.097	5108	245.731	-1.49638	0	0	down
	VIT_04s0023g00830	1864	calreticulin-3-like	680	16.7457	2480	71.7497	-2.09918	2.23904e-300	6.86183e-302	down
	VIT_14s0066g01200	2187	uncharacterized LOC100252584	176	3.69407	429	10.5785	-1.51785	2.24746e-34	4.75052e-35	down
	VIT_13s0019g02200	1552	protein phosphatase 2C 37-like	8625	255.099	2805	97.4665	1.38808	0	0	up
	VIT_08s0007g07570	2833	uncharacterized LOC100253711	515	8.34453	1165	22.1765	-1.41013	9.84258e-82	1.0155e-82	down
	VIT_06s0009g03810	2834	nuclear cap-binding protein subunit 1-like	184	2.9803	548	10.4279	-1.80692	1.89633e-55	2.775e-56	down
	VIT_16s0050g01390	582		66	5.2055	15	1.3899	1.90506	3.10676e-07	1.55402e-07	up
	VIT_14s0171g00430	1157	prohibitin-1, mitochondrial-like	728	28.8828	1450	67.5848	-1.22649	5.1966e-82	5.34256e-83	down
	VIT_18s0001g12660	1749	tubby-like F-box protein 5	72	1.88966	242	7.46174	-1.98138	2.21052e-28	5.36804e-29	down
	VIT_17s0000g01390	2932	serine/threonine-protein kinase RIO1-like	149	2.33273	376	6.91573	-1.56787	1.05791e-31	2.3719e-32	down
	VIT_18s0001g08620	741		48	2.97348	186	13.5366	-2.18664	6.49197e-25	1.72091e-25	down
	VIT_07s0205g00030	2805		32	0.523671	345	6.63286	-3.6629	6.44191e-75	7.21718e-76	down
	VIT_05s0049g01790	642	60S ribosomal protein L23-like	68364	4888.03	22584	1897.06	1.36549	0	0	up
	VIT_11s0037g00290	777	early nodulin-like protein 1	2	0.118155	1524	105.774	-9.80609	9.80987e-279	3.27518e-280	down
	VIT_18s0001g14520	687	uncharacterized LOC100245337	4368	291.855	1032	81.0098	1.84908	0	0	up
	VIT_07s0005g02070	492	protein NIM1-INTERACTING 1-like	173	16.1407	68	7.45346	1.11472	2.5548e-08	1.20313e-08	up
	VIT_01s0011g00160	1295	alpha-1,4-glucan-protein synthase [UDP-forming] 2-like	487	17.2624	1231	51.2628	-1.57028	5.2718e-101	4.47122e-102	down
	VIT_00s0317g00110	1319	monoglyceride lipase-like	501	17.4355	920	37.6147	-1.10927	6.15289e-45	1.06534e-45	down
	VIT_06s0004g02890	1886	protein disulfide isomerase-like 1-4	1077	26.2129	3380	96.6472	-1.88245	0	0	down
	VIT_16s0098g00320	1989	splicing factor 3A subunit 3-like	103	2.37708	437	11.8484	-2.31743	8.31607e-61	1.12577e-61	down
	VIT_18s0001g06400	771	uncharacterized LOC100245494	100	5.9537	205	14.3388	-1.26807	2.47409e-13	9.40593e-14	down
	VIT_06s0004g07670	1399		89	2.92021	278	10.7162	-1.87565	3.22975e-30	7.5083e-31	down
	VIT_05s0020g01540	1875	probable histone-arginine methyltransferase 1.4-like	221	5.41044	414	11.9073	-1.13803	8.85469e-22	2.55914e-22	down
	VIT_09s0070g00890	379		3	0.363349	47	6.68764	-4.20207	2.95697e-12	1.17246e-12	down
	VIT_04s0008g02840	675	protein AIG2-like	399	27.1338	159	12.703	1.09492	4.38251e-17	1.45316e-17	up
	VIT_13s0019g02330	1399		8759	287.394	21340	822.605	-1.51717	0	0	down
	VIT_18s0001g12880	1668	jasmonate O-methyltransferase-like	225	6.19196	450	14.5489	-1.23245	1.46415e-26	3.72272e-27	down
	VIT_05s0029g00220	509		31581	2848.06	12554	1330.08	1.09846	0	0	up
	VIT_02s0087g00400	1546	protein notum homolog-like	4464	132.543	8492	296.22	-1.16021	0	0	down
	VIT_16s0050g00490	4423	tripeptidyl peptidase II	110	1.14161	974	11.8756	-3.37886	1.50448e-196	7.11182e-198	down
	VIT_08s0040g02350	579		18	1.42704	79	7.35805	-2.3663	2.47213e-12	9.77673e-13	down
	VIT_05s0062g01160	1944	probable pectinesterase/pectinesterase inhibitor 35-like	0.5	0.0118063	437	12.1227	-10.0039	1.49736e-78	1.6037e-79	down
	VIT_04s0008g01880	1826	cytokinin dehydrogenase 7-like	143	3.59482	403	11.902	-1.72721	1.02449e-38	1.99984e-39	down
	VIT_06s0004g03290	489		18	1.68968	50	5.51411	-1.70638	8.21688e-06	4.46909e-06	down
	VIT_10s0003g03930	2312	probable inositol transporter 2-like	241	4.78488	1771	41.309	-3.1099	0	0	down
	VIT_08s0007g00360	2290	uncharacterized LOC100256181	204	4.08918	451	10.6208	-1.377	2.36323e-31	5.34817e-32	down
	VIT_04s0008g03080	887	endonuclease V-like	175	9.05641	40	2.43193	1.89684	4.90226e-17	1.62819e-17	up
	VIT_08s0007g02420	2180		265	5.57996	19	0.470015	3.56948	1.60325e-48	2.60898e-49	up
	VIT_01s0010g02030	375	defensin-like protein	105592	12925.3	3173	456.303	4.82406	0	0	up
	VIT_00s0590g00020	1374		39	1.30292	131	5.14161	-1.98047	5.8906e-16	2.03676e-16	down
	VIT_04s0023g02750	2500	uncharacterized LOC100264247	571	10.4843	1153	24.8716	-1.24628	4.05091e-67	5.03797e-68	down
	VIT_07s0031g02720	2451		101	1.89156	239	5.25859	-1.4751	5.65526e-19	1.77316e-19	down
	VIT_16s0039g02670	1294	translocase of chloroplast 34, chloroplastic-like	81	2.87337	251	10.4605	-1.86414	3.39351e-27	8.4857e-28	down
	VIT_11s0016g05840	815	repetitive proline-rich cell wall protein 1-like	28	1.57704	1596	105.606	-6.06534	0	0	down
	VIT_18s0001g08540	1118	uncharacterized LOC100248937	112	4.59852	296	14.2779	-1.63454	1.0046e-26	2.54189e-27	down
	VIT_13s0019g01010	1225	xanthoxin dehydrogenase-like	3554	133.175	1241	54.6324	1.2855	1.24211e-182	6.29706e-184	up
	VIT_16s0098g01120	358		101	12.9503	265	39.9188	-1.62408	7.43251e-24	2.02353e-24	down
	VIT_10s0003g00170	1509		249	7.57446	524	18.7265	-1.30587	1.75107e-33	3.77007e-34	down
	VIT_12s0035g02180	2551	endoglucanase 25-like	4358	78.4184	12227	258.478	-1.72078	0	0	down
	VIT_13s0067g03050	3123	probably inactive leucine-rich repeat receptor-like protein kinase At3g28040-like	24	0.352761	469	8.0987	-4.52093	1.49438e-114	1.14459e-115	down
	VIT_02s0025g02820	1808	uncharacterized LOC100247984	768	19.4986	1320	39.3722	-1.0138	2.37299e-55	3.47901e-56	down
	VIT_06s0004g01270	5895	callose synthase 3-like	912	7.10154	1629	14.9022	-1.06933	4.37172e-74	4.94177e-75	down
	VIT_13s0067g01120	1866	omega-3 fatty acid desaturase, chloroplastic-like	80	1.96798	1134	32.773	-4.05772	1.84934e-260	6.63887e-262	down
	VIT_01s0026g00430	393		61	7.1249	134	18.3877	-1.3678	3.95732e-10	1.7165e-10	down
	VIT_07s0005g00120	650		210	14.8302	83	6.88619	1.10676	9.73188e-10	4.29234e-10	up
	VIT_19s0014g01850	1892	uncharacterized LOC100264059	511	12.3977	900	25.6529	-1.04905	2.72618e-40	5.16723e-41	down
	VIT_04s0023g00160	1172	uncharacterized LOC100261651	75	2.93748	128	5.88975	-1.00363	2.0549e-06	1.07696e-06	down
	VIT_09s0002g01360	1192		119	4.5826	258	11.6723	-1.34885	5.75023e-18	1.86071e-18	down
	VIT_15s0024g00700	2142	lysyl-tRNA synthetase-like	451	9.66493	832	20.9468	-1.1159	3.76881e-41	7.02639e-42	down
	VIT_07s0031g01890	249		0.5	0.0921748	234	50.6793	-9.10281	4.09821e-48	6.71211e-49	down
	VIT_14s0083g00220	2115	uncharacterized LOC100247996	119	2.58272	245	6.24698	-1.27427	8.54806e-16	2.97416e-16	down
	VIT_11s0016g05460	1770	uncharacterized LOC100266313	184	4.77184	493	15.0206	-1.65433	2.33865e-44	4.09517e-45	down
	VIT_12s0059g01310	636	small ubiquitin-related modifier 2-like	18102	1306.5	6671	565.651	1.20773	0	0	up
	VIT_02s0025g03570	850	putative Holliday junction resolvase-like	1190	64.2643	178	11.2932	2.50857	1.33666e-152	8.02179e-154	up
	VIT_07s0005g00290	1237	universal stress protein MJ0531-like	8781	325.848	2642	115.18	1.50031	0	0	up
	VIT_11s0016g00530	1009	2Fe-2S ferredoxin-like	45	2.04721	131	7.00156	-1.77402	6.25542e-14	2.3256e-14	down
	VIT_19s0014g00320	2877		151	2.40923	563	10.5532	-2.13103	1.89345e-70	2.24931e-71	down
	VIT_14s0068g01000	1757	uncharacterized LOC100241226	229	5.98281	440	13.505	-1.1746	3.42317e-24	9.25091e-25	down
	VIT_00s0183g00050	913		26	1.30721	94	5.55228	-2.08659	1.5078e-12	5.91551e-13	down
	VIT_07s0104g00600	1652		537	14.9213	1113	36.3329	-1.2839	7.42365e-68	9.13759e-69	down
	VIT_18s0001g13560	1992		215	4.95439	812	21.9827	-2.14959	4.00048e-102	3.35459e-103	down
	VIT_12s0057g01290	3299	uncharacterized LOC100245992	277	3.85424	894	14.614	-1.92283	2.20911e-97	1.93417e-98	down
	VIT_03s0038g02510	1444	glycerate dehydrogenase-like	4751	151.029	1527	57.0277	1.40509	3.13301e-279	1.04314e-280	up
	VIT_14s0128g00310	894	uncharacterized LOC100254480	241	12.3743	87	5.24803	1.2375	6.87413e-13	2.66206e-13	up
	VIT_05s0077g01710	2302	WD repeat-containing protein 43-like	69	1.37589	281	6.58287	-2.25835	2.10858e-38	4.1382e-39	down
	VIT_18s0001g08250	1391	tubulin alpha-1 chain-like	2869	94.6771	5089	197.297	-1.05928	2.29863e-225	9.35409e-227	down
	VIT_04s0023g03470	910	chaperone protein dnaJ 11, chloroplastic-like	2960	149.311	1014	60.0912	1.31309	2.30828e-157	1.34944e-158	up
	VIT_04s0008g04920	1299	gibberellin 3-beta-dioxygenase 4-like	316	11.1666	2346	97.3942	-3.12465	0	0	down
	VIT_03s0038g04450	1245	ocs element-binding factor 1-like	1180	43.5065	2737	118.555	-1.44625	1.03501e-197	4.83587e-199	down
	VIT_09s0002g02470	2191	serine/threonine protein phosphatase 2A 55 kDa regulatory subunit B beta isoform-like	377	7.89842	653	16.0726	-1.02496	1.53396e-28	3.71037e-29	down
	VIT_00s0445g00060	696	UPF0559 protein-like	135	8.90361	295	22.8574	-1.3602	1.33459e-20	3.97816e-21	down
	VIT_12s0028g02180	3031	PEP carboxylase	937	14.1904	9155	162.887	-3.52088	0	0	down
	VIT_13s0074g00770	483	copper transport protein ATOX1-like	12176	1157.17	3225	360.078	1.68422	0	0	up
	VIT_16s0100g00740	772	uncharacterized LOC100241934	166	9.87034	55	3.84202	1.36123	1.52156e-10	6.47679e-11	up
	VIT_05s0020g01960	2124	nhx1 antiporter	1148	24.8101	290	7.36305	1.75255	7.54835e-94	6.87091e-95	up
	VIT_14s0171g00300	1632	4-coumarate--CoA ligase-like 9	258	7.25673	516	17.0508	-1.23245	2.92252e-30	6.7874e-31	down
	VIT_03s0038g04500	2281	bifunctional dihydrofolate reductase-thymidylate synthase-like	435	8.75398	1309	30.9477	-1.82182	3.98608e-132	2.71625e-133	down
	VIT_18s0086g00520	601		1575	120.295	3	0.269191	8.80373	1.025e-279	3.39403e-281	up
	VIT_18s0001g10560	3258	protein WEAK CHLOROPLAST MOVEMENT UNDER BLUE LIGHT 1-like	229	3.22646	543	8.988	-1.47805	1.51483e-41	2.80827e-42	down
	VIT_18s0001g15570	3888	uncharacterized LOC100267803	211	2.49114	808	11.2073	-2.16956	8.50183e-103	7.10589e-104	down
	VIT_04s0008g04290	3817	uncharacterized LOC100267937	115	1.38298	585	8.2651	-2.57925	2.08781e-91	1.94334e-92	down
	VIT_08s0007g08220	304		99	14.9487	287	50.9123	-1.768	7.79151e-29	1.87164e-29	down
	VIT_06s0004g00950	2936	E3 ubiquitin-protein ligase BRE1-like 2-like	199	3.11128	568	10.4329	-1.74557	8.3689e-55	1.23498e-55	down
	VIT_08s0007g03940	1218	histone deacetylase HDT1-like	277	10.4394	514	22.7578	-1.12433	3.13297e-26	8.03312e-27	down
	VIT_15s0021g00540	700	putative invertase inhibitor-like	2653	173.973	185	14.2524	3.60958	0	0	up
	VIT_01s0011g03840	891	uncharacterized LOC100250702	51	2.62745	787	47.6334	-4.18024	3.31618e-184	1.67058e-185	down
	VIT_04s0008g02520	1499	G-type lectin S-receptor-like serine/threonine-protein kinase At1g34300-like	89	2.7254	297	10.6849	-1.97103	2.67146e-34	5.65161e-35	down
	VIT_14s0081g00320	2944	uncharacterized LOC100258654	172	2.68184	529	9.69019	-1.8533	2.05977e-55	3.01698e-56	down
	VIT_13s0084g00130	1205	probable carboxylesterase 6-like	459	17.4851	817	36.5636	-1.06429	1.52833e-37	3.06015e-38	down
	VIT_11s0016g03280	1576	protein phosphatase 1 regulatory subunit pprA-like	264	7.68934	480	16.4248	-1.09494	1.31302e-23	3.59933e-24	down
	VIT_02s0025g01490	1153	probable 26S proteasome non-ATPase regulatory subunit 7-like	45	1.79153	360	16.8379	-3.23245	9.49862e-71	1.11754e-71	down
	VIT_08s0056g01670	1768	BTB/POZ and MATH domain-containing protein 4-like	134	3.47908	299	9.12018	-1.39036	1.57936e-21	4.59632e-22	down
	VIT_05s0049g00720	1028		72	3.215	570	29.9017	-3.21734	8.08434e-111	6.37295e-112	down
	VIT_08s0058g00620	2229	uncharacterized LOC100267149	84	1.72986	385	9.31462	-2.42884	1.04684e-56	1.49842e-57	down
	VIT_13s0019g02140	1065	tropinone reductase homolog At1g07440-like	1	0.0431014	308	15.5961	-8.49923	1.65956e-67	2.04878e-68	down
	VIT_05s0094g00330	1454	chitinase 5-like	13242	418.052	35	1.29813	8.33111	0	0	up
	VIT_12s0059g01670	1288	ribonuclease Z, chloroplastic-like	83	2.95804	145	6.07109	-1.03731	1.94468e-07	9.61727e-08	down
	VIT_18s0001g12120	1488	G-box-binding factor 1-like	115	3.54761	327	11.8511	-1.7401	5.5734e-32	1.24094e-32	down
	VIT_11s0078g00460	1675		44	1.20581	160	5.15133	-2.09494	1.50126e-20	4.48355e-21	down
	VIT_18s0001g11290	1859	probable thylakoidal processing peptidase 2, chloroplastic-like	768	18.9637	1595	46.2696	-1.28682	5.17804e-97	4.56197e-98	down
	VIT_04s0008g01300	3507	glycine dehydrogenase [decarboxylating], mitochondrial-like	172	2.2513	627	9.64153	-2.0985	8.05292e-77	8.81242e-78	down
	VIT_03s0088g00260	1620	serine carboxypeptidase-like 18	108	3.0602	392	13.0492	-2.09227	2.40349e-48	3.91782e-49	down
	VIT_07s0005g01630	1983	pentatricopeptide repeat-containing protein At1g02370, mitochondrial-like	55	1.27316	229	6.22769	-2.29029	4.65765e-32	1.03481e-32	down
	VIT_19s0015g00340	745	uncharacterized LOC100265302	192	11.83	332	24.0323	-1.02252	4.23545e-15	1.50828e-15	down
	VIT_01s0026g00500	534		24	2.06306	56	5.65537	-1.45484	2.71459e-05	1.52926e-05	down
	VIT_16s0100g00580	426	nitrogen regulatory protein P-II homolog	174	18.7491	3765	476.617	-4.66794	0	0	down
	VIT_12s0034g00210	1114		157	6.46928	329	15.9267	-1.29977	2.25973e-21	6.6094e-22	down
	VIT_00s1306g00020	293		74	11.5933	316	58.1613	-2.32677	1.51987e-44	2.65032e-45	down
	VIT_02s0025g03280	1711	aminopeptidase N-like	2985	80.0822	5282	166.48	-1.0558	1.26907e-232	5.01369e-234	down
	VIT_14s0068g01400	799	UPF0497 membrane protein 7	424	24.3591	101	6.81693	1.83726	8.52011e-38	1.69429e-38	up
	VIT_01s0011g05060	650	MLP-like protein 34	2	0.14124	68	5.6417	-5.31991	1.48296e-18	4.71641e-19	down
	VIT_01s0011g04860	2591	auxin efflux carrier component 3-like	64	1.13385	780	16.2346	-3.83978	2.1044e-173	1.12645e-174	down
	VIT_03s0038g03840	916	ser/Thr-rich protein T10 in DGCR region-like	85	4.25956	159	9.36087	-1.13594	4.01775e-09	1.8239e-09	down
	VIT_08s0007g07550	1140	GATA transcription factor 9-like	138	5.55668	662	31.3161	-2.49461	1.58936e-99	1.36397e-100	down
	VIT_12s0028g00370	1057		195	8.46839	335	17.0917	-1.01313	5.15357e-15	1.84159e-15	down
	VIT_14s0108g00740	700	gibberellin-regulated protein 4-like	2015	132.135	685	52.7724	1.32416	6.86877e-109	5.49627e-110	up
	VIT_18s0001g07210	278		17	2.80702	86	16.6828	-2.57125	1.62928e-14	5.93112e-15	down
	VIT_01s0244g00010	1406	transcription factor bHLH76-like	5021	163.925	1722	66.0484	1.31144	1.29829e-265	4.53024e-267	up
	VIT_14s0006g02530	602	non-specific lipid-transfer protein 2-like	390	29.7378	1258	112.693	-1.92203	1.82616e-136	1.20521e-137	down
	VIT_14s0060g02190	961	uncharacterized LOC100244341	41	1.9584	125	7.01457	-1.84068	5.59806e-14	2.0784e-14	down
	VIT_01s0127g00230	2197	protein NSP-INTERACTING KINASE 3-like	144	3.00867	322	7.90388	-1.39344	3.71974e-23	1.0348e-23	down
	VIT_03s0091g00660	2287	uncharacterized LOC100242868	32	0.642281	288	6.79111	-3.40237	2.43688e-59	3.36567e-60	down
	VIT_16s0039g01170	2318	phenylalanine ammonia-lyase-like	137	2.71299	326	7.58435	-1.48314	1.34611e-25	3.50438e-26	down
	VIT_01s0137g00540	1811	cytochrome P450 71B34-like	86	2.17982	208	6.19383	-1.50662	3.60128e-17	1.19083e-17	down
	VIT_19s0015g00450	2902		145	2.29357	748	13.9001	-2.59943	1.57215e-117	1.18907e-118	down
	VIT_09s0002g04700	2002	uncharacterized LOC100244623	101	2.31579	358	9.64347	-2.05805	2.25079e-43	4.03076e-44	down
	VIT_04s0023g03830	5795	E3 ubiquitin-protein ligase UPL3-like	442	3.50115	1188	11.0555	-1.65886	1.93039e-105	1.58169e-106	down
	VIT_12s0028g01390	1033	uncharacterized LOC100267696	2199	97.7161	854	44.5833	1.13209	5.04353e-93	4.63005e-94	up
	VIT_02s0025g03420	2991	uncharacterized LOC100247977	43	0.659923	308	5.55327	-3.07297	4.67091e-58	6.57063e-59	down
	VIT_10s0003g04630	2872	serine/threonine-protein phosphatase 6 regulatory subunit 3-like	313	5.00266	796	14.9466	-1.57905	2.68173e-66	3.36456e-67	down
	VIT_05s0020g03890	6239		190	1.39791	874	7.55459	-2.43408	2.06465e-127	1.4569e-128	down
	VIT_08s0040g01730	4294	ethylene-insensitive protein 2-like	985	10.5297	1753	22.0158	-1.06408	5.33233e-79	5.67937e-80	down
	VIT_19s0014g04420	453	sensor protein rcsC-like	10	1.01331	137	16.3094	-4.00855	2.24752e-32	4.95594e-33	down
	VIT_06s0004g07880	808	EPIDERMAL PATTERNING FACTOR-like protein 4	22	1.24984	451	30.1009	-4.59	6.69583e-111	5.27226e-112	down
	VIT_16s0039g01690	2915	transducin beta-like protein 3-like	75	1.18104	308	5.69805	-2.27041	3.13915e-42	5.75355e-43	down
	VIT_18s0001g12020	1240	protein BRASSINAZOLE-RESISTANT 1-like	230	8.51427	586	25.4853	-1.58171	2.84674e-49	4.56233e-50	down
	VIT_18s0076g00270	456	uncharacterized LOC100853310	25	2.51661	92	10.8802	-2.11215	1.76151e-12	6.93138e-13	down
	VIT_11s0052g00510	1892	uncharacterized LOC100247924	379	9.19516	830	23.6576	-1.36336	9.48816e-56	1.38108e-56	down
	VIT_05s0094g00930	1772	acyl-coenzyme A thioesterase 9, mitochondrial-like	66	1.70971	236	7.18229	-2.07069	2.89405e-29	6.88255e-30	down
	VIT_01s0011g04850	2308	uncharacterized LOC100853946	136	2.70486	315	7.36019	-1.44419	7.27947e-24	1.9812e-24	down
	VIT_09s0002g08220	680		145	9.78815	42	3.33085	1.55515	3.69895e-11	1.53702e-11	up
	VIT_01s0010g01770	2665		815	14.0379	1750	35.4124	-1.33493	1.86772e-112	1.45272e-113	down
	VIT_06s0061g00350	2516	ABC transporter G family member 3-like	255	4.65233	457	9.79535	-1.07414	6.86351e-22	1.97583e-22	down
	VIT_17s0000g04130	1213	uncharacterized LOC100245771	36	1.36233	204	9.06951	-2.73495	8.62973e-35	1.81187e-35	down
	VIT_05s0124g00410	1780	uncharacterized LOC100244691	194	5.00292	385	11.6642	-1.22125	1.31585e-22	3.71288e-23	down
	VIT_00s0558g00020	4022	putative nuclear matrix constituent protein 1-like protein-like	247	2.81901	752	10.083	-1.83867	2.18427e-77	2.37232e-78	down
	VIT_17s0000g02140	4071	uncharacterized LOC100262718	1186	13.3729	427	5.65641	1.24135	1.42153e-58	1.98735e-59	up
	VIT_03s0063g01960	618		133	9.87881	246	21.4665	-1.11968	3.75383e-13	1.43827e-13	down
	VIT_01s0011g00590	2199	triose phosphate/phosphate translocator, chloroplastic-like	98	2.0457	894	21.9243	-3.42187	2.2473e-182	1.14084e-183	down
	VIT_00s0505g00040	6409		487	3.48803	1761	14.8178	-2.08685	5.06486e-212	2.17214e-213	down
	VIT_13s0019g00500	1376	auxin-induced protein 5NG4-like	39	1.30103	230	9.01413	-2.79253	6.93871e-40	1.32373e-40	down
	VIT_02s0025g01300	547	uncharacterized LOC100258722	22	1.84619	157	15.4784	-3.06763	3.3589e-30	7.81161e-31	down
	VIT_12s0028g03140	1777	DDB1- and CUL4-associated factor 13-like	173	4.46889	321	9.74164	-1.12425	7.18548e-17	2.39997e-17	down
	VIT_04s0008g06220	764	40S ribosomal protein S11-like	40413	2428.11	15862	1119.64	1.1168	0	0	up
	VIT_08s0056g00700	3326	uncharacterized LOC100258658	75	1.0351	474	7.68547	-2.89237	1.14149e-83	1.15166e-84	down
	VIT_15s0045g01090	2194		225	4.70747	533	13.101	-1.47666	9.47373e-41	1.78138e-41	down
	VIT_07s0005g02220	827	chlorophyll a-b binding protein 1B, chloroplastic-like	1865	103.518	4167	271.727	-1.39228	9.7746e-284	3.16519e-285	down
	VIT_08s0007g05750	2099	probable methyltransferase PMT7-like	180	3.93642	481	12.358	-1.65049	3.57134e-43	6.42336e-44	down
	VIT_06s0004g03070	2140	uncharacterized LOC100248459	199	4.26855	352	8.8704	-1.05525	1.04726e-16	3.51749e-17	down
	VIT_00s1312g00010	1237	transcription factor bHLH93-like	26	0.964817	646	28.1629	-4.8674	1.0596e-161	6.01545e-163	down
	VIT_00s2594g00010	428		10	1.0725	115	14.49	-3.75601	2.64195e-26	6.76325e-27	down
	VIT_18s0001g02570	1721	IAA-amino acid hydrolase ILR1-like 6-like	422	11.2557	1487	46.5956	-2.04953	3.76056e-175	1.99407e-176	down
	VIT_18s0001g09360	2731	subtilisin-like protease-like	206	3.46248	3158	62.3598	-4.17074	0	0	down
	VIT_02s0033g00410	811		178	10.0749	5	0.332478	4.92136	4.75677e-39	9.23328e-40	up
	VIT_16s0050g00830	1466	BAHD acyltransferase DCR-like	505	15.8124	3109	114.367	-2.85454	0	0	down
	VIT_19s0015g00530	1355	fasciclin-like arabinogalactan protein 1-like	110	3.72645	937	37.2919	-3.32299	1.6146e-186	8.04533e-188	down
	VIT_18s0122g01010	2021	probable protein phosphatase 2C 27-like	399	9.0625	693	18.4919	-1.02891	2.1696e-30	5.01995e-31	down
	VIT_12s0059g02150	3387	aconitate hydratase, cytoplasmic-like	158	2.14133	626	9.96721	-2.21868	3.83067e-82	3.92778e-83	down
	VIT_07s0031g02350	3416	auxilin-related protein 2-like	915	12.2955	1942	30.6581	-1.31814	2.79041e-122	2.03275e-123	down
	VIT_07s0005g00830	2312		48	0.953004	8490	198.031	-7.69903	0	0	down
	VIT_00s0820g00020	604		5	0.379992	57	5.08923	-3.74341	1.15307e-13	4.32604e-14	down
	VIT_18s0001g03370	3995	DIS3-like exonuclease 2-like	148	1.70054	673	9.08474	-2.41745	1.28758e-97	1.12439e-98	down
	VIT_02s0025g04200	830	CASP-like protein At4g11655	494	27.3206	138	8.96634	1.6074	1.51254e-36	3.08035e-37	up
	VIT_18s0001g09470	2552	aspartic proteinase-like protein 2	200	3.59742	357	7.544	-1.06837	3.04125e-17	1.00301e-17	down
	VIT_01s0137g00600	3152		359	5.22817	863	14.7652	-1.49782	1.62361e-66	2.03183e-67	down
	VIT_00s0333g00050	523	putative lipid-transfer protein DIR1-like	3	0.263306	97	10.0019	-5.2474	7.52558e-26	1.94644e-26	down
	VIT_15s0048g00530	965	uncharacterized LOC100260776	174	8.27682	332	18.5535	-1.16454	2.42675e-18	7.77069e-19	down
	VIT_04s0044g00150	1283	WUSCHEL-related homeobox 13-like	90	3.22001	290	12.1895	-1.9205	1.96551e-32	4.326e-33	down
	VIT_17s0000g08370	2282	probable inactive poly [ADP-ribose] polymerase SRO2-like	668	13.437	32	0.756221	4.15126	6.60218e-133	4.47482e-134	up
	VIT_08s0040g00800	1444	auxin-induced protein 5NG4-like	259	8.2333	17	0.634887	3.6969	1.14643e-48	1.85985e-49	up
	VIT_14s0068g00410	1592	ribosome biogenesis protein WDR12 homolog-like	156	4.49804	357	12.0932	-1.42682	2.07013e-26	5.28429e-27	down
	VIT_14s0060g00360	1913	isopenicillin N epimerase-like	6439	154.506	1576	44.4279	1.79812	0	0	up
	VIT_11s0016g05000	725	uncharacterized LOC100259374	202	12.7895	401	29.8278	-1.22169	1.66837e-23	4.58793e-24	down
	VIT_18s0001g14440	924	chaperone protein dnaJ 11, chloroplastic-like	1175	58.3724	397	23.1704	1.333	1.11148e-64	1.42088e-65	up
	VIT_19s0014g02130	521	uncharacterized LOC100853518	39	3.43612	351	36.3315	-3.40237	4.98292e-72	5.7806e-73	down
	VIT_16s0039g01580	1701	uncharacterized LOC100251027	5228	141.082	2130	67.5289	1.06296	2.50894e-198	1.16881e-199	up
	VIT_04s0023g02380	2735	disease resistance RPP13-like protein 4	147	2.46718	291	5.73786	-1.21765	2.48952e-17	8.19113e-18	down
	VIT_07s0005g05100	1620	transcription factor PIF1-like	24	0.680045	277	9.22102	-3.76122	1.53481e-61	2.05529e-62	down
	VIT_07s0191g00190	1936	riboflavin biosynthesis protein ribBA, chloroplastic-like	94	2.22876	240	6.68529	-1.58475	5.09409e-21	1.50205e-21	down
	VIT_01s0011g05390	891		18	0.927334	1045	63.2489	-6.09181	2.85918e-267	9.88536e-269	down
	VIT_08s0040g01130	1554	serine carboxypeptidase-like 46-like	39	1.15201	400	13.8811	-3.5909	2.11262e-85	2.09188e-86	down
	VIT_04s0008g05220	3785	cellulose synthase A catalytic subunit 1 [UDP-forming]-like	5735	69.5519	21906	312.113	-2.16591	0	0	down
	VIT_14s0066g01810	1961	uncharacterized LOC100249226	41	0.959727	287	7.89257	-3.0398	1.18561e-53	1.78261e-54	down
	VIT_13s0067g01070	2776	zinc finger CCCH domain-containing protein 29-like	1629	26.9366	3817	74.151	-1.4609	1.90628e-279	6.32089e-281	down
	VIT_18s0122g01170	1263	12-oxophytodienoate reductase 2-like	330	11.9937	57	2.43381	2.30099	3.08724e-39	5.96721e-40	up
	VIT_12s0059g01250	1908	endoglucanase 11-like	229	5.50933	2988	84.4533	-3.93821	0	0	down
	VIT_12s0028g01550	1130	protein SYM1-like	107	4.34657	240	11.4537	-1.39787	1.13872e-17	3.71391e-18	down
	VIT_00s0505g00050	206		18	4.01094	45	11.7804	-1.55437	8.04955e-05	4.68304e-05	down
	VIT_08s0032g00010	333		4	0.551388	41	6.63978	-3.59	6.49905e-10	2.84584e-10	down
	VIT_18s0001g14500	2754	endoplasmin homolog-like	816	13.6009	6809	133.332	-3.29325	0	0	down
	VIT_08s0058g00970	1157	cationic peroxidase 1-like	163	6.46689	313	14.589	-1.17374	1.44208e-17	4.71581e-18	down
	VIT_19s0014g03300	1463	NAC domain-containing protein 29-like	8276	259.667	3380	124.591	1.05947	0	0	up
	VIT_01s0011g02620	495		4	0.370934	57	6.20989	-4.06534	2.4084e-14	8.81851e-15	down
	VIT_16s0050g02350	3396	uncharacterized LOC100257019	141	1.90587	327	5.19271	-1.44604	9.06915e-25	2.41444e-25	down
	VIT_08s0058g00430	996	ferritin-3, chloroplastic-like	204	9.40183	1	0.0541446	7.43998	1.33153e-42	2.42283e-43	up
	VIT_01s0011g06400	1586	uncharacterized LOC100262958	2417	69.9544	610	20.7415	1.75389	1.82949e-196	8.65655e-198	up
	VIT_11s0078g00440	3637		234	2.95334	699	10.3645	-1.81123	1.37777e-70	1.62979e-71	down
	VIT_00s0301g00110	1254	nuclease S1-like	162	5.93006	394	16.9439	-1.51465	1.38232e-31	3.11313e-32	down
	VIT_19s0015g00470	2294	threonyl-tRNA synthetase, mitochondrial-like	278	5.56279	676	15.8916	-1.51438	3.16272e-53	4.78272e-54	down
	VIT_12s0028g03580	4486	L-type lectin-domain containing receptor kinase VII.1-like	219	2.24092	459	5.51782	-1.30001	2.66288e-29	6.32427e-30	down
	VIT_03s0063g02260	6287	phosphatidylinositol 4-kinase alpha-like	550	4.01569	1072	9.1953	-1.19525	1.3585e-58	1.89861e-59	down
	VIT_07s0005g02280	1781	probable sugar phosphate/phosphate translocator At3g17430-like	77	1.98458	184	5.57145	-1.48922	4.23461e-15	1.50779e-15	down
	VIT_00s0181g00220	2158	uncharacterized LOC100256775	113	2.40363	339	8.47155	-1.81741	4.47502e-35	9.34654e-36	down
	VIT_09s0002g04210	2403	proline-rich receptor-like protein kinase PERK1	266	5.08124	490	10.9966	-1.1138	1.03729e-24	2.76767e-25	down
	VIT_08s0007g03280	989	1-(5-phosphoribosyl)-5-[(5-phosphoribosylamino)methylideneamino] imidazole-4-carboxamide isomerase, chloroplastic-like	43	1.99578	139	7.57937	-1.92512	2.80558e-16	9.58088e-17	down
	VIT_09s0002g06280	1406		151	4.92984	442	16.9532	-1.78194	3.75209e-44	6.61135e-45	down
	VIT_11s0016g04340	1466	uncharacterized LOC100256125	119	3.7261	224	8.24002	-1.14498	1.74275e-12	6.85477e-13	down
	VIT_01s0010g03920	1577	uncharacterized LOC100248973	480	13.9718	893	30.5375	-1.12807	8.05368e-45	1.39776e-45	down
	VIT_05s0020g02050	2972		85	1.31284	340	6.16942	-2.23245	1.48364e-45	2.53903e-46	down
	VIT_19s0090g01820	2121	DUF21 domain-containing protein At1g55930, chloroplastic-like	77	1.66645	244	6.20388	-1.8964	4.60794e-27	1.15625e-27	down
	VIT_13s0084g00700	800	DNA-directed RNA polymerase III subunit RPC9-like	45	2.58205	77	5.19057	-1.00738	0.000245166	0.000148051	down
	VIT_14s0083g01100	1352	alpha-1,4-glucan-protein synthase [UDP-forming] 2-like	6	0.203712	847	33.7848	-7.3737	8.26569e-204	3.6921e-205	down
	VIT_00s0480g00100	715	polyphenol oxidase, chloroplastic-like	11	0.706201	97	7.31611	-3.37293	9.99645e-21	2.97131e-21	down
	VIT_00s0415g00080	2395	probable beta-D-xylosidase 6-like	114	2.18495	397	8.93921	-2.03255	3.31079e-47	5.51018e-48	down
	VIT_03s0088g00990	1698	DUF21 domain-containing protein At2g14520-like	356	9.62396	610	19.3734	-1.00938	4.07846e-26	1.04965e-26	down
	VIT_11s0103g00110	291		21	3.31259	44	8.15406	-1.29956	0.000692841	0.000435703	down
	VIT_08s0007g03160	2028	signal recognition particle 54 kDa protein, chloroplastic-like	84	1.90131	288	7.65842	-2.01005	3.92466e-34	8.33688e-35	down
	VIT_14s0066g00270	3247	probable methyltransferase PMT9-like	214	3.02533	563	9.35062	-1.62797	2.3923e-49	3.82745e-50	down
	VIT_00s0332g00110	1960	photosystem II reaction center subunit X	113	2.64645	216	5.94309	-1.16715	2.01801e-12	7.95774e-13	down
	VIT_18s0041g00370	506		105	9.52533	1591	169.564	-4.15392	0	0	down
	VIT_02s0033g01070	1172		2804	109.823	29	1.3344	6.36284	0	0	up
	VIT_04s0008g03010	1969	aspartyl-tRNA synthetase, cytoplasmic-like	861	20.0724	2084	57.0777	-1.50772	2.20624e-160	1.26057e-161	down
	VIT_02s0154g00480	912	23.6 kDa heat shock protein, mitochondrial-like	26	1.30864	196	11.5898	-3.14672	3.14035e-38	6.18316e-39	down
	VIT_14s0108g01020	1185	expansin-A1-like	560	21.6926	143	6.50777	1.73697	6.77181e-46	1.15085e-46	up
	VIT_00s0391g00060	644	uncharacterized LOC100244969	97	6.91397	170	14.2357	-1.04192	1.45629e-08	6.7763e-09	down
	VIT_01s0011g06270	2897	uncharacterized LOC100252594	348	5.51407	955	17.7774	-1.68886	3.6119e-87	3.52695e-88	down
	VIT_16s0050g01710	585		1	0.0784667	89	8.20443	-6.70818	1.72275e-23	4.73943e-24	down
	VIT_00s0253g00040	1690	L-ascorbate oxidase homolog	195	5.2965	31	0.989212	2.42069	4.11027e-25	1.08337e-25	up
	VIT_18s0001g07280	2279	glucose-6-phosphate isomerase-like	1085	21.8538	2099	49.6687	-1.18445	7.0286e-112	5.48292e-113	down
	VIT_14s0128g00710	3423	mannosylglycoprotein endo-beta-mannosidase-like	230	3.08434	918	14.4627	-2.22931	1.40624e-120	1.04047e-121	down
	VIT_18s0001g06520	2782	isoamylase 3, chloroplastic-like	104	1.716	524	10.1575	-2.56543	1.56777e-81	1.62255e-82	down
	VIT_04s0023g01110	1500	uncharacterized LOC100240998	44115	1350.01	6277	225.671	2.58068	0	0	up
	VIT_10s0003g02070	940	agamous	934	45.61	3169	181.806	-1.99498	0	0	down
	VIT_08s0032g01110	956	putative axial regulator YABBY 2-like	279	13.3964	667	37.6255	-1.48987	2.5821e-51	4.02971e-52	down
	VIT_07s0031g02250	872	RING-H2 finger protein ATL80-like	4118	216.776	1000	61.844	1.8095	0	0	up
	VIT_14s0068g00160	544	hypothetical protein	944	79.6553	2437	241.586	-1.60069	2.3446e-204	1.043e-205	down
	VIT_05s0094g01190	1723		342	9.11134	82	2.56651	1.82786	1.54808e-30	3.56918e-31	up
	VIT_07s0031g02140	1455	proton-coupled amino acid transporter 1-like	1052	33.189	5313	196.921	-2.56884	0	0	down
	VIT_06s0009g03780	1277	uncharacterized LOC100255039	107	3.84622	201	8.48828	-1.14203	2.72607e-11	1.12516e-11	down
	VIT_04s0008g00710	1945	uncharacterized LOC100252590	453	10.691	795	22.0426	-1.04389	1.81682e-35	3.76642e-36	down
	VIT_00s0733g00010	1405		328	10.7162	1126	43.2192	-2.01188	8.60048e-130	5.97458e-131	down
	VIT_09s0002g01120	3594	exportin-T-like	111	1.41771	338	5.07169	-1.83891	1.60297e-35	3.32016e-36	down
	VIT_08s0007g08020	457	uncharacterized LOC100255628	1066	107.074	123	14.5145	2.88303	1.56438e-158	9.04548e-160	up
	VIT_02s0025g03600	895	probable phospholipid hydroperoxide glutathione peroxidase 6, mitochondrial-like	4825	247.466	1628	98.0947	1.33498	2.34527e-262	8.35492e-264	up
	VIT_13s0064g00410	1242		40	1.47836	151	6.55646	-2.14892	4.62336e-20	1.40105e-20	down
	VIT_01s0010g02260	1439	probable carboxylesterase 11-like	1921	61.2785	652	24.4344	1.32647	3.84978e-104	3.18602e-105	up
	VIT_18s0089g00010	2937	probable LRR receptor-like serine/threonine-protein kinase At4g08850-like	573	8.95555	2492	45.7571	-2.35314	0	0	down
	VIT_08s0007g02760	1525	IAA-amino acid hydrolase ILR1-like	684	20.5886	2122	75.0395	-1.8658	1.87953e-220	7.87179e-222	down
	VIT_09s0002g06300	1320	F-box/kelch-repeat protein At3g61590-like	45	1.56488	312	12.7466	-3.02599	5.77627e-58	8.13347e-59	down
	VIT_03s0038g00940	761	auxin-induced protein 6B-like	745	44.9379	86	6.09436	2.88239	3.95201e-111	3.09735e-112	up
	VIT_06s0009g03600	1471	uncharacterized LOC100258543	86	2.68366	259	9.49514	-1.82299	3.19761e-27	7.99292e-28	down
	VIT_06s0004g05120	1778	uncharacterized LOC100253567	2045	52.7962	424	12.8602	2.03752	2.79146e-203	1.25326e-204	up
	VIT_00s0386g00010	612	agamous-like MADS-box protein AGL61	3	0.225015	102	8.988	-5.31991	3.56952e-27	8.93154e-28	down
	VIT_19s0027g00520	1848	uncharacterized LOC100261226	53	1.31648	277	8.08336	-2.61827	1.0923e-44	1.90073e-45	down
	VIT_04s0023g00580	491	auxin-induced protein 15A-like	358	33.469	626	68.7555	-1.03865	5.44777e-28	1.33613e-28	down
	VIT_08s0040g01950	1875	uncharacterized LOC100265508	5535	135.506	299	8.59972	3.97792	0	0	up
	VIT_18s0072g01080	1927	uncharacterized LOC100255442	297	7.07483	569	15.9237	-1.17041	1.00071e-30	2.29577e-31	down
	VIT_11s0016g04050	1298		119	4.20837	297	12.3395	-1.55195	5.7449e-25	1.52104e-25	down
	VIT_14s0060g01820	713	uncharacterized LOC100256166	1	0.0643801	79	5.97519	-6.53623	3.76479e-21	1.107e-21	down
	VIT_01s0150g00090	4368	protein MEI2-like 4-like	162	1.70245	684	8.44477	-2.31045	4.26784e-94	3.87507e-95	down
	VIT_14s0066g01230	1558	uncharacterized LOC100243971	271	7.98442	464	16.0607	-1.00828	3.80377e-20	1.15077e-20	down
	VIT_13s0156g00110	1660	ATPase family gene 2 protein-like	50	1.38262	189	6.14	-2.15083	8.33521e-25	2.216e-25	down
	VIT_07s0005g03930	1039	DAG protein, chloroplastic-like	504	22.2667	881	45.7272	-1.03816	8.02121e-39	1.56248e-39	down
	VIT_08s0007g01370	1117	uncharacterized LOC100240776	1234	50.7111	437	21.0981	1.26519	1.09055e-62	1.42949e-63	up
	VIT_18s0001g07320	1214	probable mitochondrial 2-oxoglutarate/malate carrier protein-like	698	26.3924	1327	58.9477	-1.15931	7.46021e-69	9.0497e-70	down
	VIT_06s0004g06750	3223	U-box domain-containing protein 43-like	175	2.49241	407	6.81002	-1.45012	1.26205e-30	2.90165e-31	down
	VIT_18s0072g00380	879	putative transcription factor	610770	31895.6	190816	11706.9	1.446	0	0	up
	VIT_19s0014g01470	2827		107	1.7374	469	8.94667	-2.36442	1.0529e-66	1.31571e-67	down
	VIT_07s0005g04630	2832	uncharacterized LOC100246400	212	3.43624	488	9.29268	-1.43526	6.42244e-36	1.32291e-36	down
	VIT_05s0051g00080	795	F-box protein PP2-B10-like	21	1.21253	139	9.42892	-2.95907	5.01945e-26	1.29412e-26	down
	VIT_00s0805g00010	274	calmodulin-binding transcription activator 2-like	6	1.00518	57	11.2186	-3.48037	5.23509e-13	2.01764e-13	down
	VIT_06s0009g00370	1458	E3 ubiquitin-protein ligase PUB24-like	31	0.97599	520	19.2336	-4.30062	5.9372e-124	4.2763e-125	down
	VIT_16s0039g01070	876	glutathione transferase GST 23-like	53	2.77724	196	12.0661	-2.11923	3.17373e-25	8.33765e-26	down
	VIT_05s0102g00480	6219		427	3.15173	2321	20.1265	-2.67488	0	0	down
	VIT_02s0025g03380	1195	short-chain dehydrogenase TIC 32, chloroplastic-like	209	8.02823	706	31.8604	-1.98861	1.25844e-80	1.31562e-81	down
	VIT_14s0006g01790	1767	beta-glucosidase 44-like	22	0.571515	220	6.7143	-3.55437	3.29927e-47	5.48949e-48	down
	VIT_09s0002g00330	2024	pectinesterase	3743	84.8889	1052	28.0298	1.59862	2.4986e-266	8.69574e-268	up
	VIT_02s0025g04280	724	thaumatin-like protein	7092	449.647	270	20.1113	4.48272	0	0	up
	VIT_15s0048g01340	2404		745	14.2254	1318	29.5662	-1.05548	5.8892e-59	8.17414e-60	down
	VIT_12s0028g03090	4716		87	0.846812	508	5.80904	-2.77819	4.932e-86	4.85654e-87	down
	VIT_18s0001g13880	1875	zinc finger CCCH domain-containing protein 6-like	446	10.9188	775	22.2902	-1.0296	7.30237e-34	1.56086e-34	down
	VIT_07s0031g01710	571		709	56.9969	22	2.07779	4.77777	3.14315e-150	1.91647e-151	up
	VIT_07s0031g01210	2288	uncharacterized LOC100252593	94	1.88588	275	6.48173	-1.78114	5.88112e-28	1.44402e-28	down
	VIT_00s1707g00010	644		23	1.63939	165	13.817	-3.07521	9.69223e-32	2.1704e-32	down
	VIT_19s0015g01810	4283	uncharacterized LOC100263414	229	2.45431	777	9.78334	-1.99501	5.65477e-89	5.41071e-90	down
	VIT_02s0012g01300	1161	uncharacterized LOC100254052	68	2.68855	149	6.92099	-1.36415	4.39136e-11	1.83035e-11	down
	VIT_04s0008g06000	1017	ethylene-responsive transcription factor ERF003-like	8282	373.814	311	16.4913	4.50255	0	0	up
	VIT_11s0065g00470	1715	serine/threonine-protein kinase At5g01020-like	467	12.4995	906	28.4891	-1.18853	2.71721e-49	4.35225e-50	down
	VIT_09s0002g04580	2067	uncharacterized LOC100251435	663	14.7236	219	5.71371	1.36563	1.99148e-38	3.90474e-39	up
	VIT_09s0002g04810	2952	coatomer subunit beta'-2-like	453	7.04406	1646	30.0696	-2.09383	4.23777e-199	1.9626e-200	down
	VIT_05s0094g00280	926	chitinase 5-like	1867	92.5496	2	0.116475	9.63406	1.06208e-297	3.27912e-299	up
	VIT_03s0017g01710	313	uncharacterized LOC100253491	228	33.4374	63	10.8545	1.62316	8.28994e-18	2.69428e-18	up
	VIT_00s0391g00020	1268	protein CbbY-like	83	3.00469	166	7.05998	-1.23245	1.30876e-10	5.56023e-11	down
	VIT_14s0219g00110	889	uncharacterized LOC100256024	2207	113.957	928	56.2938	1.01744	1.14284e-78	1.22192e-79	up
	VIT_00s0669g00010	828	E3 ubiquitin-protein ligase CHIP-like	128	7.09612	324	21.1023	-1.5723	1.304e-27	3.23096e-28	down
	VIT_14s0006g02720	2291	plastid hexose transporter	1636	32.7793	2810	66.1448	-1.01284	3.429e-116	2.61227e-117	down
	VIT_07s0005g02730	879	uncharacterized LOC100250300	353	18.4343	86	5.27623	1.80481	5.89303e-31	1.34467e-31	up
	VIT_05s0020g01420	502	uncharacterized LOC100259559	19	1.73737	154	16.5437	-3.2513	3.52924e-31	8.01755e-32	down
	VIT_17s0000g05360	799	germin-like protein subfamily T member 2-like	155	8.90484	329	22.2057	-1.31826	8.14926e-22	2.35303e-22	down
	VIT_18s0166g00190	1386	U-box domain-containing protein 27-like	192	6.35886	589	22.9175	-1.84961	2.20051e-61	2.95478e-62	down
	VIT_08s0056g00230	1769	uncharacterized LOC100257044	155	4.02203	279	8.50532	-1.08044	5.46018e-14	2.02621e-14	down
	VIT_14s0066g01440	1471	homeobox-leucine zipper protein HAT5-like	240	7.48928	618	22.6564	-1.59702	1.32841e-52	2.02948e-53	down
	VIT_07s0005g03730	2346	serine/threonine-protein phosphatase 2A regulatory subunit B'' subunit alpha-like	136	2.66105	413	9.49372	-1.83498	5.4643e-43	9.87043e-44	down
	VIT_01s0010g01390	1773	BTB/POZ domain-containing protein At3g19850-like	521	13.4887	2679	81.4851	-2.59478	0	0	down
	VIT_05s0020g01220	2439	ubiquitin-like-specific protease ESD4-like	111	2.08907	243	5.3729	-1.36284	3.02569e-17	9.97738e-18	down
	VIT_18s0001g12070	739	photosystem II protein M	397	24.6597	874	63.7795	-1.37094	4.03436e-59	5.57938e-60	down
	VIT_05s0029g00420	1668	UDP-glucuronate 4-epimerase 6-like	5047	138.892	12563	406.174	-1.54813	0	0	down
	VIT_00s1034g00010	417		62	6.82491	151	19.5279	-1.51665	6.22595e-13	2.4082e-13	down
	VIT_01s0011g02880	1940	uncharacterized LOC100249149	143	3.38357	450	12.5091	-1.88636	1.90224e-48	3.09901e-49	down
	VIT_10s0003g00360	1711		107	2.87062	340	10.7163	-1.90037	2.73398e-37	5.49792e-38	down
	VIT_06s0004g02940	2728	zinc finger CCCH domain-containing protein 24-like	286	4.81242	568	11.2284	-1.22232	9.17325e-33	2.00894e-33	down
	VIT_01s0146g00360	1453	zinc finger protein CONSTANS-LIKE 14-like	16	0.50547	175	6.49511	-3.68366	8.19637e-39	1.59753e-39	down
	VIT_11s0016g00520	1033	uncharacterized LOC100266455	39	1.73303	179	9.34474	-2.43086	4.19815e-27	1.05284e-27	down
	VIT_19s0090g01070	1706	glucan endo-1,3-beta-glucosidase 13-like	214	5.75806	428	13.5294	-1.23245	2.51036e-25	6.57946e-26	down
	VIT_13s0019g02070	3742	probable phosphoribosylformylglycinamidine synthase, chloroplastic/mitochondrial-like	491	6.02309	1213	17.4812	-1.53723	1.54352e-96	1.36622e-97	down
	VIT_10s0116g00400	1859	SEC14 cytosolic factor-like	406	10.0251	1074	31.1558	-1.63589	1.3864e-93	1.26387e-94	down
	VIT_03s0038g03860	1175	uncharacterized LOC100853859	6276	245.181	2383	109.371	1.16462	1.81887e-275	6.15568e-277	up
	VIT_18s0001g07200	2026	transcription factor bHLH145-like	150	3.39855	573	15.2521	-2.16602	3.95385e-73	4.53262e-74	down
	VIT_13s0067g01980	349	glu S.griseus protease inhibitor-like	2631	346.048	905	139.842	1.30718	4.90715e-139	3.18253e-140	up
	VIT_17s0000g06710	3453	probable LRR receptor-like serine/threonine-protein kinase At1g74360-like	255	3.38989	909	14.1965	-2.06623	1.19259e-108	9.57017e-110	down
	VIT_16s0013g00480	776		1406	83.1697	470	32.6626	1.34842	1.73347e-78	1.85896e-79	up
	VIT_15s0046g02930	1961	uncharacterized LOC100265498	382	8.94185	882	24.2552	-1.43965	3.96191e-64	5.10099e-65	down
	VIT_01s0011g00610	810	uncharacterized LOC100853084	272	15.4144	657	43.7416	-1.50473	2.70214e-51	4.22198e-52	down
	VIT_01s0011g03050	1583	probable galacturonosyltransferase-like 3	181	5.24855	461	15.7049	-1.58122	4.93551e-39	9.58248e-40	down
	VIT_11s0016g05900	2069	putative clathrin assembly protein At5g35200-like	246	5.45778	511	13.3191	-1.28711	5.44842e-32	1.21261e-32	down
	VIT_01s0011g04620	2249	uncharacterized LOC100254373	70	1.42873	233	5.58703	-1.96735	3.91553e-27	9.80894e-28	down
	VIT_09s0070g00160	1539	CBL-interacting protein kinase 02	4661	139.021	11422	400.238	-1.52555	0	0	down
	VIT_12s0059g00370	658	uncharacterized LOC100243037	366	25.5327	45	3.68809	2.7914	1.57685e-53	2.37661e-54	up
	VIT_11s0065g00340	3379	superkiller viralicidic activity 2-like 2-like	145	1.9698	419	6.68714	-1.76334	2.4367e-41	4.53286e-42	down
	VIT_18s0122g01370	2873	pre-rRNA-processing protein TSR1 homolog-like	282	4.50562	641	12.032	-1.41707	6.77487e-46	1.15168e-46	down
	VIT_14s0030g01440	3390	serine/threonine-protein kinase CTR1-like	243	3.29039	796	12.6627	-1.94426	4.05563e-88	3.90281e-89	down
	VIT_01s0011g02390	662	RING-H2 finger protein ATL47-like	80	5.54719	0.5	0.0407311	7.08948	6.42976e-18	2.08237e-18	up
	VIT_01s0011g03700	1296	uncharacterized LOC100268132	9704	343.706	3180	132.323	1.37711	0	0	up
	VIT_02s0012g01000	1466	eyes absent homolog 2-like	172	5.38562	355	13.059	-1.27786	2.1539e-22	6.11984e-23	down
	VIT_08s0040g01940	1893	E3 ubiquitin-protein ligase MGRN1-like	19394	470.282	7065	201.269	1.2244	0	0	up
	VIT_18s0122g00510	2114	pyrophosphate--fructose 6-phosphate 1-phosphotransferase subunit alpha-like	3103	67.378	6233	159.003	-1.23871	0	0	down
	VIT_04s0008g00780	696		129	8.50789	253	19.6031	-1.20421	5.38533e-15	1.92686e-15	down
	VIT_00s0204g00070	449		32	3.27149	57	6.84609	-1.06534	0.000989471	0.000631101	down
	VIT_04s0008g03060	6052		229	1.73691	1069	9.52562	-2.45529	4.02783e-157	2.35654e-158	down
	VIT_02s0033g00540	750	uncharacterized LOC100853517	233	14.2605	24	1.7257	3.04678	1.43748e-37	2.87692e-38	up
	VIT_14s0083g00840	1260	GDSL esterase/lipase 7-like	13	0.473603	270	11.556	-4.60882	5.06863e-67	6.31292e-68	down
	VIT_18s0001g12690	942	isoflavone reductase-like protein 4	130	6.33481	1145	65.5494	-3.37121	2.05798e-230	8.19619e-232	down
	VIT_14s0083g01030	962	FUL-like protein	72	3.43557	292	16.369	-2.25234	9.94053e-40	1.90275e-40	down
	VIT_05s0020g01170	769	translationally-controlled tumor protein homolog-like	418412	24975.8	159233	11166.6	1.16134	0	0	up
	VIT_06s0004g03580	3633	uncharacterized LOC100267264	180	2.2743	859	12.7509	-2.48711	2.3764e-128	1.66603e-129	down
	VIT_07s0005g05010	599		15	1.14949	69	6.21207	-2.43408	2.95328e-11	1.22077e-11	down
	VIT_06s0004g04580	2887	U-box domain-containing protein 33-like	250	3.97498	818	15.2799	-1.94262	2.02657e-90	1.90949e-91	down
	VIT_08s0007g08520	486	uncharacterized LOC100267578	429	40.5193	1048	116.289	-1.52103	2.62074e-82	2.67759e-83	down
	VIT_13s0019g03490	1010	zinc finger CCCH domain-containing protein 11-like	163	7.40811	400	21.3576	-1.52757	1.97109e-32	4.34008e-33	down
	VIT_04s0023g01760	774	methyltransferase-like protein 21B-like	43	2.55017	181	12.6111	-2.30603	8.06458e-26	2.08696e-26	down
	VIT_19s0015g01200	1131	probable calcium-binding protein CML21-like	59	2.39459	197	9.3933	-1.97185	3.26788e-23	9.07156e-24	down
	VIT_04s0008g03880	3066	beta-adaptin-like protein A	519	7.77028	1456	25.6096	-1.72065	9.74668e-136	6.45921e-137	down
	VIT_03s0038g02150	1043	uncharacterized LOC100248720	65	2.86069	151	7.80741	-1.44848	3.68133e-12	1.46413e-12	down
	VIT_17s0000g02470	943	thaumatin-like protein-like	113	5.50058	1538	87.9547	-3.99911	0	0	down
	VIT_04s0043g00340	1590	transcription repressor KAN1-like	71	2.04976	260	8.81842	-2.10507	9.3034e-33	2.03829e-33	down
	VIT_17s0000g03280	668	non-specific lipid-transfer protein 2-like	52241	3589.85	4643	374.832	3.25961	0	0	up
	VIT_08s0007g02040	1110	uncharacterized LOC100261363	65	2.68802	170	8.25924	-1.61947	1.03154e-15	3.59944e-16	down
	VIT_04s0023g01640	479		114	10.9247	421	47.3981	-2.11723	1.36212e-52	2.08159e-53	down
	VIT_06s0009g00450	1574	aluminum-activated malate transporter 2-like	8	0.233306	185	6.33843	-4.76383	6.67458e-47	1.11634e-47	down
	VIT_11s0016g00640	4352	auxin response factor 19-like	200	2.10951	420	5.20445	-1.30283	5.18926e-27	1.30472e-27	down
	VIT_11s0016g02040	744	30S ribosomal protein S16-like	91	5.61448	184	13.337	-1.24821	7.82736e-12	3.15632e-12	down
	VIT_08s0056g01520	1747	xylosyltransferase 1-like	65	1.7079	166	5.12424	-1.58512	6.0643e-15	2.17257e-15	down
	VIT_05s0020g03090	3026	chloride channel ClC6	140	2.12374	422	7.52069	-1.82426	1.47927e-43	2.63897e-44	down
	VIT_13s0067g02240	1068	uncharacterized LOC100243287	186	7.99435	424	21.4096	-1.42121	6.12447e-31	1.39804e-31	down
	VIT_02s0087g00460	3444	rop guanine nucleotide exchange factor 1-like	187	2.49241	430	6.73317	-1.43374	9.31529e-32	2.08429e-32	down
	VIT_08s0007g06160	1657	transcription factor HBP-1b(c1)-like	85	2.35471	313	10.1868	-2.11307	2.38202e-39	4.59432e-40	down
	VIT_08s0040g00380	1940	probable S-acyltransferase At5g05070-like	552	13.0611	214	5.94876	1.13461	1.98962e-24	5.34684e-25	up
	VIT_06s0004g01750	1348	DNA-damage-repair/toleration protein DRT100-like	159	5.41438	4724	188.988	-5.12536	0	0	down
	VIT_05s0077g00030	1610	ammonium transporter 1 member 1-like	1458	41.5693	3875	129.796	-1.64265	0	0	down
	VIT_05s0029g01370	1694	uncharacterized LOC100248761	438	11.8687	913	29.0651	-1.29213	1.91931e-56	2.76216e-57	down
	VIT_06s0009g02110	1036	F-box/kelch-repeat protein At5g26960-like	149	6.60188	374	19.4682	-1.56017	2.51915e-31	5.70446e-32	down
	VIT_05s0077g00510	2581	neutral invertase	149	2.64996	621	12.9753	-2.29173	9.99534e-85	9.9748e-86	down
	VIT_00s0373g00030	2525		22	0.399947	489	10.4439	-4.7067	2.58879e-121	1.90361e-122	down
	VIT_17s0000g07470	2636	microtubule-associated protein TORTIFOLIA1-like	437	7.60987	1659	33.9403	-2.15705	2.68235e-208	1.17364e-209	down
	VIT_15s0046g02390	2308	probable anion transporter 2, chloroplastic-like	106	2.1082	712	16.6364	-2.98026	9.3747e-129	6.55951e-130	down
	VIT_12s0142g00340	1827	probable galacturonosyltransferase 15-like	269	6.75858	732	21.6066	-1.67668	1.89174e-66	2.36911e-67	down
	VIT_08s0007g08690	3356	villin-2-like	845	11.5578	2279	36.6216	-1.66382	5.02986e-202	2.27659e-203	down
	VIT_01s0011g04820	955	chaperone protein DnaJ-like	91	4.37401	286	16.1502	-1.88452	3.08259e-31	6.99161e-32	down
	VIT_08s0007g04700	2961	phosphatidylinositol-4-phosphate 5-kinase 9-like	167	2.58893	653	11.8929	-2.19968	9.69775e-85	9.66896e-86	down
	VIT_12s0028g00610	2155	aspartic proteinase nepenthesin-2-like	152	3.23771	528	13.213	-2.02891	3.33226e-62	4.41055e-63	down
	VIT_06s0004g00600	1963	uncharacterized LOC100253639	656	15.34	1786	49.0654	-1.67741	2.07182e-160	1.18187e-161	down
	VIT_05s0077g00730	1205	probable WRKY transcription factor 48-like	3896	148.413	1070	47.8863	1.63194	1.7284e-285	5.52582e-287	up
	VIT_08s0007g00690	1761	laccase-17-like	17	0.44313	863	26.4281	-5.8982	1.8061e-221	7.49827e-223	down
	VIT_10s0003g01500	1258	uncharacterized LOC100254917	803	29.3006	295	12.6461	1.21224	1.14507e-38	2.23628e-39	up
	VIT_06s0004g00840	1199		113	4.32614	421	18.9355	-2.12994	5.55395e-53	8.4419e-54	down
	VIT_00s0187g00150	2889	E3 ubiquitin-protein ligase UPL5-like	410	6.51445	889	16.5947	-1.349	1.1082e-58	1.54576e-59	down
	VIT_07s0255g00050	3205	uncharacterized LOC100852514	226	3.23684	519	8.7328	-1.43186	5.51004e-38	1.09068e-38	down
	VIT_02s0154g00300	713	14 kDa proline-rich protein DC2.15-like	1	0.0643801	241	18.2281	-8.14533	4.29215e-55	6.31227e-56	down
	VIT_18s0001g12340	907	uncharacterized LOC100264357	235	11.8933	588	34.961	-1.5556	2.76936e-48	4.51674e-49	down
	VIT_14s0066g01350	265		5724	991.506	2061	419.417	1.24123	6.92243e-278	2.32065e-279	up
	VIT_11s0052g00930	1819	uncharacterized LOC100256524	82	2.0693	205	6.07765	-1.55437	1.12261e-17	3.66084e-18	down
	VIT_17s0000g07370	1832	uncharacterized LOC100253457	120	3.00675	221	6.50551	-1.11346	7.5552e-12	3.0452e-12	down
	VIT_05s0020g02830	738	uncharacterized LOC100854649	433	26.9323	93	6.79581	1.98662	1.12702e-42	2.04866e-43	up
	VIT_01s0127g00560	1947		2601	61.3219	6559	181.671	-1.56685	0	0	down
	VIT_16s0013g01110	2139		80	1.7168	249	6.27773	-1.87052	4.1467e-27	1.03956e-27	down
	VIT_00s0333g00070	1489		54	1.66472	157	5.68616	-1.77218	2.04113e-16	6.92743e-17	down
	VIT_08s0007g07110	1990	uncharacterized LOC100267519	64	1.47628	229	6.20579	-2.07165	1.87828e-28	4.55695e-29	down
	VIT_12s0035g00650	977		61	2.866	4599	253.854	-6.46881	0	0	down
	VIT_17s0000g09470	956	high-affinity nitrate transporter 3.2-like	204	9.79521	437	24.6512	-1.33151	5.79152e-29	1.38764e-29	down
	VIT_15s0046g03650	995		371	17.1156	127	6.88327	1.31415	6.75173e-21	1.99946e-21	up
	VIT_01s0011g03580	1196	uncharacterized LOC100266248	321	12.3201	625	28.1814	-1.19373	1.19806e-34	2.52252e-35	down
	VIT_04s0008g04970	2411	probable 1-deoxy-D-xylulose-5-phosphate synthase, chloroplastic-like	214	4.07435	372	8.3207	-1.03014	5.95829e-17	1.98329e-17	down
	VIT_00s0253g00060	1267	uncharacterized LOC100244391	12	0.434756	158	6.72504	-3.95126	8.08556e-37	1.63927e-37	down
	VIT_01s0026g01490	2090	nitrate transporter 1.7-like	59	1.29583	201	5.18638	-2.00085	4.35187e-24	1.17796e-24	down
	VIT_13s0067g02930	1166	expansin-like	42911	1689.32	89	4.11629	8.68088	0	0	up
	VIT_11s0103g00250	1203	methyltransferase WBSCR22-like	164	6.25777	420	18.8277	-1.58914	6.27278e-36	1.2918e-36	down
	VIT_00s1003g00010	604		162	12.3117	294	26.2497	-1.09227	6.54061e-15	2.3453e-15	down
	VIT_18s0001g01030	1595	probable nucleoredoxin 2-like	3084	88.7555	1298	43.8862	1.01607	3.47837e-109	2.77062e-110	up
	VIT_08s0040g01690	543		15	1.26804	77	7.64725	-2.59234	3.08769e-13	1.17902e-13	down
	VIT_05s0102g00090	1392	biotin synthase-like	111	3.66037	301	11.6612	-1.67165	5.40099e-28	1.32416e-28	down
	VIT_10s0071g01120	1344	alpha-galactosidase-like	683	23.3272	137	5.49713	2.08526	9.23536e-71	1.08614e-71	up
	VIT_01s0011g04190	664	uncharacterized LOC100855409	73	5.04657	23	1.86799	1.43382	1.20591e-05	6.61253e-06	up
	VIT_04s0023g03550	1547	thaumatin-like protein 1	2976	88.3047	594	20.7067	2.09239	1.5646e-305	4.70917e-307	up
	VIT_17s0000g05600	1145	momilactone A synthase-like	42	1.68378	301	14.1767	-3.07375	8.84794e-57	1.26445e-57	down
	VIT_02s0087g00840	2137	ABC transporter G family member 14-like	25	0.537003	470	11.8606	-4.46511	3.59476e-114	2.76318e-115	down
	VIT_00s0510g00050	1171	aspartic proteinase-like protein 1-like	182	7.13437	696	32.0529	-2.16759	1.26144e-88	1.20872e-89	down
	VIT_00s0768g00010	434	uncharacterized LOC100852712	21	2.22111	46	5.71587	-1.36369	0.000311594	0.000189753	down
	VIT_00s0246g00230	1363		92	3.09837	212	8.38792	-1.4368	2.26508e-16	7.70148e-17	down
	VIT_17s0053g00590	1562	uncharacterized LOC100246194	5	0.146937	236	8.14789	-5.79316	1.65237e-61	2.21499e-62	down
	VIT_07s0005g04290	1508		279	8.49267	696	24.8898	-1.55127	1.10359e-56	1.58167e-57	down
	VIT_06s0009g00980	1050	probable carboxylesterase 15-like	2820	123.282	843	43.2965	1.50965	6.71709e-185	3.37158e-186	up
	VIT_03s0063g00590	349	uncharacterized LOC100854943	29	3.81429	56	8.6532	-1.18182	0.000375271	0.000230424	down
	VIT_01s0011g03830	1881	uncharacterized LOC100247470	192	4.68548	418	11.984	-1.35484	1.77818e-28	4.31246e-29	down
	VIT_01s0026g01790	1974	protein IQ-DOMAIN 31-like	73	1.69753	359	9.80758	-2.53046	1.93463e-55	2.83192e-56	down
	VIT_11s0016g00910	2364		337	6.54371	599	13.6645	-1.06225	8.52575e-28	2.10155e-28	down
	VIT_13s0067g02250	1437	uncharacterized LOC100250159	203	6.48456	457	17.1504	-1.40316	1.24114e-32	2.72207e-33	down
	VIT_07s0005g02480	1895	uncharacterized LOC100247039	136	3.29436	908	25.8399	-2.97153	2.10037e-163	1.18281e-164	down
	VIT_17s0000g04840	1506	uncharacterized LOC100259380	155	4.72442	448	16.0423	-1.76368	4.05779e-44	7.15371e-45	down
	VIT_04s0008g02340	2724	uncharacterized LOC100259275	267	4.49931	522	10.3342	-1.19966	2.23375e-29	5.29488e-30	down
	VIT_14s0068g00510	733		1929	120.801	109	8.01931	3.91301	0	0	up
	VIT_03s0038g00030	3089	DNA repair and recombination protein RAD54-like	284	4.22029	640	11.1732	-1.40463	3.08129e-45	5.30975e-46	down
	VIT_05s0077g01530	717	major allergen Pru ar 1-like	324	20.7428	39	2.93332	2.822	4.66616e-48	7.64657e-49	up
	VIT_09s0054g00290	420		19	2.07657	44	5.6496	-1.44395	0.000229017	0.000138017	down
	VIT_14s0060g00830	825	protein ECHIDNA-like	3683	204.922	1433	93.6713	1.1294	2.13831e-154	1.26863e-155	up
	VIT_06s0004g00070	744	uncharacterized LOC100267326	222	13.6969	7	0.507387	4.75462	7.58722e-48	1.24715e-48	up
	VIT_03s0063g01150	1292	gibberellin 20 oxidase 1-like	106	3.76604	983	41.0304	-3.44557	1.59437e-201	7.23819e-203	down
	VIT_01s0011g02720	401	uncharacterized LOC100252449	256	29.3047	4049	544.525	-4.2158	0	0	down
	VIT_02s0012g00400	1088	S-norcoclaurine synthase 1-like	12	0.506283	217	10.7559	-4.40903	4.12709e-53	6.25237e-54	down
	VIT_00s0615g00010	1088	probable mannitol dehydrogenase-like	417	17.5934	62	3.0731	2.51726	1.62835e-54	2.41557e-55	up
	VIT_05s0102g01190	1404	calreticulin-3-like	103	3.36753	215	8.25821	-1.29414	2.503e-14	9.17176e-15	down
	VIT_10s0116g00100	2388	protein STRUBBELIG-RECEPTOR FAMILY 8-like	81	1.55701	754	17.0275	-3.45102	4.70083e-155	2.78035e-156	down
	VIT_18s0001g15580	2157	uncharacterized LOC100245489	123	2.61756	482	12.0507	-2.20282	5.30455e-63	6.91687e-64	down
	VIT_07s0005g02230	1510	S-adenosylmethionine synthetase 5	1283	39.0024	2644	94.4276	-1.27565	6.94532e-158	4.04126e-159	down
	VIT_18s0001g09110	1567	F-box/kelch-repeat protein At5g43190-like	2360	69.1328	301	10.3589	2.73851	0	0	up
	VIT_03s0038g03820	2391		107	2.05421	262	5.9093	-1.5244	1.22054e-21	3.54039e-22	down
	VIT_08s0040g02840	2284	ABC transporter G family member 2-like	71	1.42693	243	5.73752	-2.00751	5.79248e-29	1.3876e-29	down
	VIT_08s0007g08680	1723		76	2.02474	868	27.1674	-3.74607	1.29394e-189	6.36482e-191	down
	VIT_13s0019g03040	1605	UDP-glycosyltransferase 85A1-like	33	0.943801	459	15.4224	-4.0304	1.04516e-105	8.55409e-107	down
	VIT_07s0129g00250	2233	BTB/POZ domain-containing protein NPY2-like	28	0.575587	220	5.3131	-3.20645	1.8739e-43	3.34982e-44	down
	VIT_01s0011g03060	2304	Di-glucose binding protein with Leucine-rich repeat domain-like	167	3.32717	388	9.08163	-1.44865	3.23552e-29	7.70348e-30	down
	VIT_02s0025g00110	2621	DNA repair helicase XPB1-like	323	5.65688	858	17.6537	-1.64189	2.06478e-75	2.29818e-76	down
	VIT_18s0001g01960	1961	probable receptor-like protein kinase At1g11050	9	0.210672	242	6.65506	-4.98138	8.84241e-62	1.18006e-62	down
	VIT_18s0041g01090	1404	F-box/kelch-repeat protein At3g23880-like	85	2.77903	407	15.633	-2.49194	1.27607e-61	1.70589e-62	down
	VIT_10s0003g03910	2043	transcription factor TCP2-like	73	1.6402	268	7.07426	-2.10871	8.5241e-34	1.82551e-34	down
	VIT_16s0100g00470	1917	uncharacterized LOC100260667	642	15.3728	1988	55.9253	-1.86312	3.36484e-206	1.48917e-207	down
	VIT_10s0003g01080	659	50S ribosomal protein L34, chloroplastic-like	942	65.6156	379	31.0147	1.08108	8.70797e-38	1.73245e-38	up
	VIT_03s0038g02570	3978	probable ubiquitin-conjugating enzyme E2 23-like	393	4.53492	791	10.7232	-1.24159	3.40334e-46	5.75125e-47	down
	VIT_18s0001g06750	1407	hydroxysteroid 11-beta-dehydrogenase 1-like protein	3092	100.876	7408	283.937	-1.49299	0	0	down
	VIT_01s0011g00780	2655	probable methyltransferase PMT5-like	152	2.62797	297	6.03262	-1.19884	2.90758e-17	9.58658e-18	down
	VIT_18s0001g15120	1122	uncharacterized LOC100243726	113	4.62303	335	16.1015	-1.80028	3.02423e-34	6.41173e-35	down
	VIT_18s0117g00220	1873	deoxyguanosine kinase-like	232	5.6858	658	18.9453	-1.73641	8.01818e-63	1.04993e-63	down
	VIT_06s0004g08330	2518		73	1.33079	766	16.4054	-3.62382	1.57852e-163	8.8677e-165	down
	VIT_13s0019g00860	809	15.7 kDa heat shock protein, peroxisomal-like	86	4.87968	179	11.9322	-1.29	4.3523e-12	1.73714e-12	down
	VIT_17s0000g02190	1350	surfeit locus protein 1-like	57	1.93813	129	5.15312	-1.41078	3.29344e-10	1.42267e-10	down
	VIT_10s0003g01790	1396	BES1/BZR1 homolog protein 4-like	96	3.15666	189	7.30114	-1.20973	1.34352e-11	5.47656e-12	down
	VIT_01s0146g00530	323		141	20.0382	26	4.34095	2.20667	1.03404e-16	3.47262e-17	up
	VIT_03s0038g04080	1894	glutamyl-tRNA synthetase, chloroplastic/mitochondrial-like	209	5.06533	457	13.0122	-1.36114	3.21594e-31	7.29846e-32	down
	VIT_18s0001g08340	965		65	3.09191	208	11.6239	-1.91052	1.74449e-23	4.80282e-24	down
	VIT_12s0035g01740	3115	dynamin-2B-like	172	2.53461	848	14.6809	-2.5341	2.09088e-129	1.45822e-130	down
	VIT_18s0001g01800	1718	uncharacterized LOC100256296	77	2.05735	299	9.38561	-2.18966	2.6222e-39	5.06116e-40	down
	VIT_00s0225g00010	1239	uncharacterized LOC100264929	3865	143.192	1242	54.0586	1.40536	1.99338e-227	8.07547e-229	up
	VIT_00s0259g00050	255		4	0.720048	55	11.6315	-4.0138	8.6354e-14	3.22738e-14	down
	VIT_10s0003g04880	1313	ferredoxin--NADP reductase, root isozyme, chloroplastic-like	720	25.1715	1424	58.487	-1.21633	1.57245e-79	1.66043e-80	down
	VIT_09s0002g00830	4409	uncharacterized LOC100265246	114	1.18688	451	5.51634	-2.21654	1.75937e-59	2.4235e-60	down
	VIT_18s0122g00410	4688	uncharacterized LOC100853356	127	1.24353	553	6.36139	-2.3549	4.80033e-78	5.17195e-79	down
	VIT_18s0122g00830	3058	uncharacterized LOC100244427	170	2.55184	297	5.23761	-1.03737	6.12436e-14	2.27548e-14	down
	VIT_09s0054g00800	785	reticulon-like protein B22	52	3.04071	125	8.58726	-1.49779	9.57495e-11	4.04864e-11	down
	VIT_11s0052g01650	826	pathogenesis-related protein PR-1-like	1	0.0555727	716	46.7463	-9.71626	3.00294e-133	2.0271e-134	down
	VIT_06s0004g08050	1843	uncharacterized LOC100244907	391	9.73852	850	24.8718	-1.35274	2.13184e-56	3.06997e-57	down
	VIT_07s0005g04940	3340	uncharacterized LOC100241277	209	2.87238	1163	18.7779	-2.70872	2.67095e-190	1.3065e-191	down
	VIT_14s0060g01300	686	universal stress protein YxiE-like	1997	133.627	550	43.2367	1.62789	2.19151e-146	1.36625e-147	up
	VIT_08s0056g01700	2104	uncharacterized LOC100258741	119	2.59623	266	6.81789	-1.39291	2.40156e-19	7.43775e-20	down
	VIT_04s0043g00220	2019	probable polyamine oxidase 4-like	134	3.04656	387	10.3369	-1.76255	2.92629e-38	5.75635e-39	down
	VIT_03s0038g00660	917	uncharacterized LOC100255572	333	16.6693	68	3.99902	2.05947	1.20252e-34	2.53246e-35	up
	VIT_07s0005g03110	2169	nephrocystin-3-like	61	1.29096	270	6.71303	-2.37852	3.1247e-39	6.04176e-40	down
	VIT_14s0006g02800	1000	uncharacterized LOC100253235	52	2.38696	205	11.0552	-2.21149	1.08771e-27	2.6901e-28	down
	VIT_05s0051g00640	1818	purple acid phosphatase 23-like	343	8.66047	124	3.67826	1.23542	9.34805e-18	3.04244e-18	up
	VIT_19s0014g03920	2876	ubiquitin carboxyl-terminal hydrolase 14-like	379	6.04911	819	15.3571	-1.34411	7.15351e-54	1.07164e-54	down
	VIT_10s0116g01780	1338	peroxidase 42-like	10939	375.286	59096	2381.86	-2.66602	0	0	down
	VIT_02s0012g01260	1182	uncharacterized LOC100262636	53	2.05826	139	6.34179	-1.62347	4.01158e-13	1.53812e-13	down
	VIT_07s0005g03400	1642	11S globulin subunit beta-like	602	16.8292	2197	72.1558	-2.10014	2.21024e-266	7.6821e-268	down
	VIT_16s0039g02550	712	uncharacterized LOC100247770	1023	65.9534	2907	220.181	-1.73917	6.58882e-274	2.24191e-275	down
	VIT_18s0001g13030	276		91	15.1347	866	169.209	-3.48287	3.28285e-179	1.69578e-180	down
	VIT_12s0057g00230	3120	vacuolar protein sorting-associated protein 18 homolog-like	191	2.81009	354	6.11875	-1.12262	1.96372e-18	6.27278e-19	down
	VIT_04s0008g01370	1926	peptidyl-prolyl cis-trans isomerase CWC27 homolog	117	2.7885	267	7.476	-1.42278	5.27682e-20	1.60245e-20	down
	VIT_14s0066g01650	1372	auxin-induced protein 5NG4-like	1083	36.234	2068	81.2851	-1.16565	1.67309e-107	1.35482e-108	down
	VIT_16s0039g00150	1277		30	1.07838	135	5.70108	-2.40237	1.68353e-20	5.03444e-21	down
	VIT_19s0015g00430	2331	uncharacterized LOC100249691	306	6.02588	798	18.4618	-1.6153	1.23165e-68	1.50025e-69	down
	VIT_18s0157g00090	1607	tryptophan aminotransferase-related protein 4-like	57	1.62817	201	6.7452	-2.05061	7.95518e-25	2.1146e-25	down
	VIT_11s0016g01430	651		162	11.4229	326	27.0054	-1.24132	8.20336e-20	2.50803e-20	down
	VIT_18s0166g00310	857		56	2.9995	126	7.92874	-1.40237	6.38641e-10	2.79345e-10	down
	VIT_05s0020g04440	1856	uncharacterized LOC100256346	559	13.8253	1194	34.6929	-1.32733	1.8241e-76	2.0003e-77	down
	VIT_13s0019g00900	628		195	14.2533	350	30.0554	-1.07633	4.03316e-17	1.33567e-17	down
	VIT_18s0001g00360	980	phosphoprotein ECPP44-like	81734	3828.41	26078	1435.04	1.41566	0	0	up
	VIT_14s0066g01190	1062	uncharacterized LOC100254241	856	36.9991	108	5.4842	2.75413	9.20484e-122	6.73494e-123	up
	VIT_05s0020g01580	2043	sucrose nonfermenting 4-like protein	145	3.25792	343	9.05399	-1.4746	1.20685e-26	3.06081e-27	down
	VIT_08s0007g08480	3248	zinc-metallopeptidase, peroxisomal-like	82	1.15888	368	6.11007	-2.39846	1.71152e-53	2.58116e-54	down
	VIT_16s0022g00480	1529	luc7-like protein 3-like	210	6.30454	373	13.1558	-1.06123	8.87605e-18	2.88598e-18	down
	VIT_18s0089g00410	3283	sucrose-phosphate synthase 1	1513	21.1548	179	2.94033	2.84694	1.0799e-221	4.47347e-223	up
	VIT_14s0006g02570	1460		199	6.25665	1703	62.9037	-3.32968	0	0	down
	VIT_01s0026g00980	1657	probable galacturonosyltransferase-like 9-like	1018	28.2011	417	13.5715	1.05517	3.35654e-39	6.49999e-40	up
	VIT_14s0066g01600	705		1014	66.0222	68	5.20157	3.66593	1.12887e-185	5.64562e-187	up
	VIT_18s0001g15520	1358	uncharacterized LOC100260945	6	0.202812	161	6.39353	-4.9784	1.52578e-41	2.82926e-42	down
	VIT_06s0004g00440	783	arabinogalactan peptide 14-like	51704	3031.12	7633	525.712	2.52751	0	0	up
	VIT_06s0061g01050	2069	serine/threonine-protein kinase SRPK-like	165	3.66071	390	10.1653	-1.47345	4.43526e-30	1.03392e-30	down
	VIT_04s0044g01670	2720	probable methyltransferase PMT26-like	110	1.85637	1463	29.0061	-3.9658	0	0	down
	VIT_08s0105g00430	1671	omega-3 fatty acid desaturase, chloroplastic-like	527	14.4769	1053	33.9834	-1.23108	2.89485e-60	3.94926e-61	down
	VIT_13s0019g00740	1246	uncharacterized LOC100256399	19	0.699966	210	9.08899	-3.69876	1.94344e-46	3.27354e-47	down
	VIT_18s0072g00800	424	histone H3.2-like	46	4.98005	93	11.8285	-1.24804	1.39252e-06	7.22846e-07	down
	VIT_00s0323g00100	2039	vacuolar-processing enzyme-like	1909	42.9764	7856	207.778	-2.27342	0	0	down
	VIT_08s0040g00630	1974	uncharacterized LOC100248215	284	6.60408	833	22.7569	-1.78487	3.24026e-82	3.31648e-83	down
	VIT_05s0020g01780	3917	putative chromatin-remodeling complex ATPase chain-like	255	2.98833	1263	17.3886	-2.54073	1.04169e-192	5.02411e-194	down
	VIT_09s0002g03680	2720	uncharacterized LOC100253221	331	5.58599	1338	26.5278	-2.24762	6.00832e-177	3.15303e-178	down
	VIT_04s0008g05770	1763	CBL-interacting serine/threonine-protein kinase 25-like	3838	99.9296	641	19.6074	2.34951	0	0	up
	VIT_13s0064g01100	377	uncharacterized LOC100256779	31	3.77452	80	11.4436	-1.60018	6.16831e-08	2.96231e-08	down
	VIT_04s0023g02120	1745	GTPase Era-like	106	2.78838	231	7.13889	-1.35627	2.39574e-16	8.15285e-17	down
	VIT_07s0141g00820	673		33	2.25082	91	7.2919	-1.69585	1.60208e-09	7.13929e-10	down
	VIT_07s0031g01320	1388	transcription factor TGA1-like	88	2.91028	436	16.9399	-2.5412	2.33038e-67	2.8833e-68	down
	VIT_06s0080g00090	1698	cytochrome P450 94A1-like	130	3.51437	999	31.728	-3.17442	4.91301e-191	2.3875e-192	down
	VIT_18s0001g15390	924	peroxidase 43-like	142	7.05436	676	39.4538	-2.48358	4.23807e-101	3.58866e-102	down
	VIT_19s0014g03720	1194	uncharacterized LOC100267563	168	6.45872	655	29.5836	-2.19548	8.49844e-85	8.46157e-86	down
	VIT_11s0016g01720	1728	threonine synthase, chloroplastic-like	275	7.30517	648	20.223	-1.46901	7.0097e-49	1.13205e-49	down
	VIT_18s0001g10440	3069	THO complex subunit 5 homolog	884	13.222	1845	32.4201	-1.29395	5.5733e-113	4.31711e-114	down
	VIT_06s0004g05310	430		397	42.3802	792	99.3279	-1.22881	1.58231e-45	2.71078e-46	down
	VIT_19s0015g01890	4298	receptor-like protein kinase BRI1-like 3-like	194	2.07194	488	6.12305	-1.56327	1.38912e-40	2.62026e-41	down
	VIT_04s0008g02440	1208	uncharacterized LOC100259361	153	5.81388	297	13.2588	-1.18938	4.6032e-17	1.52718e-17	down
	VIT_09s0002g08330	792		49	2.83996	259	17.6355	-2.63454	3.78006e-42	6.9386e-43	down
	VIT_03s0088g00730	317		25	3.62011	103	17.5223	-2.27509	4.96753e-15	1.77352e-15	down
	VIT_18s0001g06330	963	14-3-3 protein	2952	140.712	5657	316.792	-1.17079	4.28522e-294	1.33479e-295	down
	VIT_09s0002g00670	431	uncharacterized LOC100853427	0.5	0.0532518	111	13.8887	-8.02686	2.18279e-26	5.57886e-27	down
	VIT_17s0000g04160	1843	uncharacterized LOC100256061	172	4.28395	361	10.5632	-1.30204	2.21087e-23	6.10601e-24	down
	VIT_00s0800g00020	230		4	0.798314	43	10.0822	-3.65871	1.82514e-10	7.78697e-11	down
	VIT_08s0007g08410	1117	4,5-DOPA dioxygenase extradiol-like protein	860	35.3416	1467	70.8258	-1.00291	2.634e-60	3.5898e-61	down
	VIT_07s0005g05780	1076	pantoate--beta-alanine ligase-like	32	1.36515	238	11.9283	-3.12726	7.0257e-46	1.19464e-46	down
	VIT_18s0001g12360	742		105	6.49571	487	35.3948	-2.44598	5.96228e-72	6.93307e-73	down
	VIT_05s0020g00870	1656	uncharacterized LOC100853208	170	4.71227	301	9.80213	-1.05667	1.67177e-14	6.08846e-15	down
	VIT_19s0014g01330	3403	peptide-N4-(N-acetyl-beta-glucosaminyl)asparagine amidase A-like	360	4.85604	715	11.3307	-1.22239	6.62208e-41	1.24034e-41	down
	VIT_16s0115g00170	487	uncharacterized LOC100247337	750	70.6926	239	26.4657	1.41743	9.88383e-46	1.6856e-46	up
	VIT_12s0035g01700	2419	pentatricopeptide repeat-containing protein At1g10270-like	337	6.39492	977	21.7808	-1.76806	5.68233e-95	5.10748e-96	down
	VIT_01s0010g01760	1593	uncharacterized LOC100251322	97	2.7951	193	6.53365	-1.22499	5.00165e-12	2.00043e-12	down
	VIT_07s0031g00800	1099	cyclin-dependent kinase inhibitor 1-like	1091	45.5689	255	12.5129	1.86464	4.54311e-97	3.99636e-98	up
	VIT_03s0038g02090	1274	PI-PLC X-box domain-containing protein DDB_G0293730-like	1412	50.8753	2640	111.75	-1.13524	2.76974e-131	1.90131e-132	down
	VIT_09s0002g01420	2538	uncharacterized LOC100248501	242	4.37689	668	14.1938	-1.69729	8.60658e-62	1.1482e-62	down
	VIT_04s0008g01430	2858	puromycin-sensitive aminopeptidase-like	1784	28.6533	3360	63.4003	-1.14579	3.0482e-169	1.67063e-170	down
	VIT_02s0241g00100	857	uncharacterized LOC100249883	166	8.89137	52	3.27218	1.44215	2.14926e-11	8.83852e-12	up
	VIT_18s0072g01050	1581	uncharacterized LOC100252172	98	2.84535	232	7.91353	-1.47572	1.81392e-18	5.78682e-19	down
	VIT_13s0019g01520	615	uncharacterized LOC100249909	10	0.746391	869	76.2007	-6.67373	3.08948e-218	1.3038e-219	down
	VIT_00s0434g00090	586	aspartic proteinase-like protein 1-like	34	2.66332	193	17.7613	-2.73744	5.12747e-33	1.11753e-33	down
	VIT_13s0067g01760	2582	ectonucleoside triphosphate diphosphohydrolase 1-like	129	2.29337	704	14.7038	-2.68065	2.12003e-114	1.62476e-115	down
	VIT_18s0001g12390	1674	glucan endo-1,3-beta-glucosidase 7-like	231	6.33429	474	15.2699	-1.26944	3.63002e-29	8.65767e-30	down
	VIT_05s0049g01410	2867	phosphate transporter PHO1-like	136	2.17747	333	6.2637	-1.52436	3.82026e-27	9.56853e-28	down
	VIT_08s0040g00480	1062	uncharacterized LOC100249911	238	10.2871	45	2.28509	2.17052	8.81181e-27	2.2264e-27	up
	VIT_03s0063g01880	2207	long chain acyl-CoA synthetase 2-like	35	0.727959	411	10.0428	-3.78616	4.39273e-91	4.11085e-92	down
	VIT_18s0001g14900	2154	uncharacterized LOC100243746	60	1.27864	252	6.30913	-2.30283	2.27848e-35	4.73074e-36	down
	VIT_10s0003g00010	825	30S ribosomal protein S5, chloroplastic-like	245	13.6318	458	29.9382	-1.13501	7.41583e-24	2.01865e-24	down
	VIT_09s0002g00540	1738	GDSL esterase/lipase 1-like	90	2.37703	566	17.5623	-2.88525	2.0377e-99	1.75152e-100	down
	VIT_07s0005g03220	625	ethylene-responsive transcription factor ERF098-like	24	1.76268	294	25.3677	-3.84715	3.1537e-66	3.96102e-67	down
	VIT_09s0002g09050	1105	uncharacterized LOC100266231	137	5.69115	239	11.6641	-1.03528	1.97103e-11	8.09746e-12	down
	VIT_01s0127g00470	1366	glycogenin-1-like	30	1.00812	128	5.05328	-2.32555	8.03944e-19	2.53612e-19	down
	VIT_15s0021g01340	1128	ELMO domain-containing protein A-like	139	5.65649	493	23.5696	-2.05895	2.94115e-59	4.06347e-60	down
	VIT_07s0031g02490	1836	farnesylcysteine lyase-like	412	10.3007	800	23.498	-1.1898	9.3284e-44	1.65819e-44	down
	VIT_05s0020g03980	1845	protein IQ-DOMAIN 14-like	273	6.79216	64	1.87067	1.86031	3.28869e-25	8.64267e-26	up
	VIT_04s0008g01120	744	glutaredoxin-C6-like	2363	145.792	695	50.3763	1.53309	1.16908e-158	6.75447e-160	up
	VIT_09s0002g07060	1741	PTI1-like tyrosine-protein kinase At3g15890	576	15.1868	1001	31.0063	-1.02975	2.30788e-43	4.13405e-44	down
	VIT_13s0320g00060	1666	uncharacterized LOC100247715	66	1.81849	678	21.9467	-3.59319	5.75719e-144	3.6155e-145	down
	VIT_09s0002g03540	1008	uncharacterized LOC100256666	380	17.3047	668	35.738	-1.04629	4.01918e-30	9.36004e-31	down
	VIT_18s0001g01600	2707	probable methyltransferase PMT10-like	270	4.57843	792	15.778	-1.78499	3.05166e-78	3.28233e-79	down
	VIT_03s0038g02520	1183	aquaporin PIP2;2	6053	234.87	22950	1046.19	-2.15522	0	0	down
	VIT_13s0158g00410	2685		144	2.46184	249	5.00114	-1.02252	1.21096e-11	4.92792e-12	down
	VIT_19s0177g00150	1106	DDRGK domain-containing protein 1-like	142	5.89352	268	13.0675	-1.14879	9.29845e-15	3.35288e-15	down
	VIT_01s0244g00130	1554	transcription factor ICE1-like	223	6.58712	391	13.5688	-1.04257	4.43486e-18	1.42859e-18	down
	VIT_05s0077g01200	3516	serine/threonine-protein phosphatase 4 regulatory subunit 3-like	117	1.52749	453	6.94806	-2.18545	9.98738e-59	1.3908e-59	down
	VIT_07s0104g01630	2797		23	0.377465	374	7.21097	-4.25578	5.07849e-89	4.85698e-90	down
	VIT_12s0035g00350	1708		501	13.4645	971	30.6581	-1.18711	1.22612e-52	1.87208e-53	down
	VIT_09s0018g01970	1268	uncharacterized LOC100260424	126	4.56134	264	11.2279	-1.29956	2.11123e-17	6.93297e-18	down
	VIT_14s0068g01120	3432	lysosomal alpha-mannosidase-like	194	2.59475	863	13.5606	-2.38575	6.04706e-123	4.38857e-124	down
	VIT_17s0000g09490	2165	uncharacterized LOC100243361	166	3.51959	865	21.5463	-2.61396	1.51749e-136	9.99415e-138	down
	VIT_10s0071g01060	1820	pyruvate kinase, cytosolic isozyme-like	7859	198.215	3053	90.4628	1.13167	0	0	up
	VIT_07s0031g02180	3080	uncharacterized LOC100249111	73	1.08796	287	5.02511	-2.20753	3.74922e-38	7.40255e-39	down
	VIT_03s0038g00880	1975	amidophosphoribosyltransferase, chloroplastic-like	4373	101.637	1706	46.5829	1.12556	4.14736e-182	2.10825e-183	up
	VIT_02s0025g00190	381		11	1.32528	39	5.52019	-2.05842	7.83978e-06	4.24555e-06	down
	VIT_11s0016g03820	1143	chloroplast processing peptidase-like	141	5.66258	277	13.0692	-1.20664	2.42419e-16	8.25299e-17	down
	VIT_11s0118g00480	1977	insulin-like growth factor-binding protein complex acid labile subunit-like	269	6.24578	461	12.575	-1.00961	4.58859e-20	1.3903e-20	down
	VIT_04s0008g02800	759	uncharacterized LOC100250771	121	7.31788	2	0.142103	5.68642	1.37137e-27	3.40103e-28	up
	VIT_01s0026g01240	2028	probable beta-1,3-galactosyltransferase 19-like	55	1.2449	202	5.37153	-2.1093	8.24133e-26	2.13383e-26	down
	VIT_12s0055g01000	952	peroxidase N1-like	0.5	0.0241087	449	25.4345	-10.043	3.22995e-80	3.39148e-81	down
	VIT_08s0040g00220	929		43	2.12468	93	5.39861	-1.34534	3.00785e-07	1.50358e-07	down
	VIT_19s0015g00130	1342	serine acetyltransferase 1, chloroplastic-like	748	25.5853	2535	101.868	-1.99332	3.03576e-287	9.66397e-289	down
	VIT_16s0039g01810	1524	N-alpha-acetyltransferase 60-like	327	9.84927	557	19.7099	-1.00083	1.20635e-23	3.30196e-24	down
	VIT_11s0016g01980	1129	uncharacterized LOC100256150	67	2.7241	141	6.73503	-1.30591	5.96567e-10	2.60724e-10	down
	VIT_09s0002g00690	1341	dnaJ homolog subfamily B member 7-like	259	8.86569	666	26.783	-1.59502	1.74513e-56	2.50829e-57	down
	VIT_18s0086g00680	766		535	32.0602	1	0.0704021	8.83095	1.69783e-95	1.51754e-96	up
	VIT_13s0019g02730	1887	uncharacterized LOC100256408	225	5.47334	544	15.5468	-1.50613	9.25265e-43	1.67811e-43	down
	VIT_17s0000g01920	3638	NF-X1-type zinc finger protein NFXL1-like	491	6.19527	1231	18.2478	-1.55848	6.49396e-100	5.5671e-101	down
	VIT_08s0007g02130	3050		452	6.80268	886	15.6656	-1.20343	3.60305e-49	5.79418e-50	down
	VIT_05s0020g04610	2562	probable LRR receptor-like serine/threonine-protein kinase At5g48740-like	358	6.41424	779	16.3973	-1.35411	7.0775e-52	1.09387e-52	down
	VIT_05s0020g03550	522	uncharacterized LOC100256251	1907	167.696	789	81.5119	1.04076	1.08987e-70	1.28575e-71	up
	VIT_03s0038g00610	5475		440	3.68901	1535	15.1195	-2.03511	3.91403e-179	2.02539e-180	down
	VIT_18s0001g07470	840		43	2.3498	96	6.1632	-1.39114	9.06751e-08	4.39461e-08	down
	VIT_01s0011g01280	2040	zinc transporter 5-like	137	3.0827	613	16.2048	-2.39416	4.81605e-88	4.64118e-89	down
	VIT_04s0023g01600	1729	uncharacterized LOC100253061	0.5	0.0132744	299	9.3259	-9.45645	2.09807e-58	2.93989e-59	down
	VIT_15s0048g01270	925	MADS-box protein 3	88	4.36699	284	16.5574	-1.92276	7.73769e-32	1.72777e-32	down
	VIT_01s0146g00090	1172		1236	48.4097	218	10.031	2.27083	3.99873e-141	2.55867e-142	up
	VIT_08s0105g00300	2048	phosphoinositide phospholipase C 2-like	339	7.59821	631	16.6155	-1.1288	4.31141e-32	9.56801e-33	down
	VIT_12s0055g01110	1098	chlorophyll a-b binding protein CP24 10A, chloroplastic-like	674	28.1773	1541	75.6858	-1.42549	1.85003e-109	1.47191e-110	down
	VIT_00s0285g00070	414		12	1.33052	130	16.9339	-3.66985	4.24659e-29	1.01476e-29	down
	VIT_03s0180g00130	2003	d-3-phosphoglycerate dehydrogenase, chloroplastic-like	1123	25.736	3201	86.1825	-1.74361	1.44877e-302	4.40685e-304	down
	VIT_02s0025g02540	483	uncharacterized LOC100242761	359	34.1184	44	4.9127	2.79596	1.28882e-52	1.9684e-53	up
	VIT_02s0025g04330	899	VVTL1	19387	989.902	231	13.8569	6.15861	0	0	up
	VIT_15s0046g01230	1396	uncharacterized LOC100263682	226	7.43129	648	25.0325	-1.75212	1.18236e-62	1.552e-63	down
	VIT_02s0025g04300	855	thaumatin-like protein	35225	1891.15	705	44.467	5.41039	0	0	up
	VIT_14s0068g00290	3688	LRR receptor-like serine/threonine-protein kinase RPK2-like	171	2.12837	422	6.17072	-1.53569	2.12476e-34	4.48825e-35	down
	VIT_06s0004g04070	1570	adenosine 3'-phospho 5'-phosphosulfate transporter 1-like	42	1.22798	160	5.49585	-2.16206	2.47677e-21	7.25327e-22	down
	VIT_04s0023g03920	1171	uncharacterized LOC100241024	126	4.93918	215	9.90138	-1.00336	6.0084e-10	2.62619e-10	down
	VIT_07s0005g01340	539	60S ribosomal protein L29-1-like	15	1.27745	361	36.1188	-4.82141	1.25189e-90	1.17728e-91	down
	VIT_15s0048g01880	1794	uncharacterized LOC100250612	359	9.18572	2220	66.7337	-2.86095	0	0	down
	VIT_10s0003g00180	916	protein DEHYDRATION-INDUCED 19-like	65	3.25731	117	6.88818	-1.08044	1.40546e-06	7.29785e-07	down
	VIT_18s0072g00880	1496	exosome complex component rrp45-like	73	2.23992	142	5.11884	-1.19237	7.59956e-09	3.49504e-09	down
	VIT_08s0007g07230	1423	Myb transcription factor	289	9.32254	722	27.3619	-1.55337	7.2483e-59	1.00738e-59	down
	VIT_16s0039g02220	3724	exportin-1-like	205	2.52689	830	12.0194	-2.24993	2.35061e-110	1.85623e-111	down
	VIT_11s0037g00180	1996	leucine aminopeptidase 2, chloroplastic-like	1796	41.3035	3803	102.75	-1.3148	2.10096e-237	8.22342e-239	down
	VIT_03s0097g00530	2340	heat shock 70 kDa protein, mitochondrial-like	1057	20.7348	2078	47.8899	-1.20767	3.3856e-114	2.60086e-115	down
	VIT_03s0017g01980	1392		1268	41.814	2559	99.1392	-1.24547	2.808e-147	1.7429e-148	down
	VIT_18s0001g13790	1763	cytochrome P450 83B1-like	343	8.93065	1372	41.9678	-2.23245	6.3348e-180	3.26071e-181	down
	VIT_15s0046g03150	1560	O-glucosyltransferase rumi-like	31	0.912176	306	10.5782	-3.53564	6.97172e-65	8.88699e-66	down
	VIT_07s0031g02200	1725	uncharacterized LOC100245595	480	12.773	4182	130.74	-3.35553	0	0	down
	VIT_13s0067g03000	3518	beta-galactosidase-like	364	4.74949	966	14.808	-1.64053	1.21878e-84	1.2185e-85	down
	VIT_08s0032g01170	1218	putative deoxyribonuclease TATDN1-like	98	3.69335	228	10.0949	-1.45063	9.59511e-18	3.12416e-18	down
	VIT_17s0000g02320	1467	prostaglandin E synthase 2-like	146	4.5684	378	13.8956	-1.60486	6.48998e-33	1.41775e-33	down
	VIT_01s0011g06140	1623	U-box domain-containing protein 21-like	479	13.5475	1674	55.6226	-2.03765	1.46149e-195	6.94865e-197	down
	VIT_12s0034g00130	1588	UDP-glucose flavonoid 3-O-glucosyltransferase 6-like	153	4.42265	433	14.7046	-1.73328	1.06896e-41	1.9773e-42	down
	VIT_10s0003g03050	326		19	2.67533	42	6.94778	-1.37684	0.000526947	0.000327516	down
	VIT_15s0046g01440	1977	common plant regulatory factor 1-like	138	3.20416	273	7.44681	-1.21668	2.54856e-16	8.68453e-17	down
	VIT_19s0085g01180	1969	zinc finger CCCH domain-containing protein 37-like	491	11.4466	1222	33.4688	-1.54789	3.19998e-98	2.78272e-99	down
	VIT_08s0007g03350	524	cytochrome b-c1 complex subunit 9-like	2832	248.087	1052	108.268	1.19624	2.51173e-130	1.73567e-131	up
	VIT_09s0002g05110	4682		623	6.10799	1468	16.9087	-1.46899	4.40767e-109	3.51687e-110	down
	VIT_06s0004g01840	573		77	6.16847	30	2.82346	1.12745	0.000207243	0.000124441	up
	VIT_15s0021g02200	2917	uncharacterized LOC100265039	134	2.10868	464	8.5782	-2.02434	1.14191e-54	1.68926e-55	down
	VIT_16s0039g00920	1919	cytochrome P450 89A2-like	357	8.53954	740	20.7956	-1.28405	1.44694e-45	2.4749e-46	down
	VIT_18s0001g02740	1022	photosystem II 22 kDa protein, chloroplastic-like	989	44.4208	1899	100.205	-1.17364	6.9402e-100	5.95282e-101	down
	VIT_05s0020g01970	1368	vesicle-associated protein 2-2-like	6	0.201329	242	9.5399	-5.56635	5.87704e-63	7.67142e-64	down
	VIT_14s0066g00670	1557	mitogen-activated protein kinase kinase 6-like	38	1.12031	174	6.02664	-2.42746	2.41676e-26	6.18235e-27	down
	VIT_13s0019g04260	1124	monoglyceride lipase-like	485	19.8069	1470	70.5286	-1.8322	2.23862e-149	1.37109e-150	down
	VIT_13s0019g00220	2654	flowering time control protein FY-like	117	2.02361	348	7.07119	-1.80502	1.1962e-35	2.4727e-36	down
	VIT_07s0031g00110	1183	uncharacterized LOC100259508	71	2.75496	1028	46.8622	-4.08832	2.93186e-237	1.15025e-238	down
	VIT_18s0001g05660	1981	tubulin-specific chaperone E-like	177	4.10138	460	12.5224	-1.61033	5.88533e-40	1.12089e-40	down
	VIT_11s0016g05410	2791	EIN3-binding F-box protein 1-like	1416	23.2887	4949	95.6251	-2.03776	0	0	down
	VIT_10s0092g00760	954		117	5.62962	220	12.4362	-1.14344	2.92297e-12	1.15878e-12	down
	VIT_05s0049g00520	716	proline-rich cell wall protein-like	122680	7865.06	215	16.1935	8.9239	0	0	up
	VIT_11s0016g04940	1761	zinc finger CCCH domain-containing protein 39-like	45	1.17299	233	7.13528	-2.60478	1.34095e-37	2.68252e-38	down
	VIT_14s0068g01250	484		35	3.31943	103	11.4764	-1.78966	2.40571e-11	9.90412e-12	down
	VIT_08s0056g01570	2725	5-methyltetrahydropteroyltriglutamate--homocysteine methyltransferase-like	7261	122.313	20287	401.482	-1.71476	0	0	down
	VIT_08s0007g00150	881	RING-H2 finger protein ATL33-like	212	11.0459	509	31.157	-1.49605	1.03631e-39	1.98506e-40	down
	VIT_02s0025g02750	4402	uncharacterized LOC100244469	167	1.74144	706	8.64906	-2.31227	3.60026e-97	3.15876e-98	down
	VIT_02s0025g00100	3034	beta-adaptin-like protein C	1047	15.8406	2434	43.2633	-1.44951	1.50525e-176	7.94044e-178	down
	VIT_18s0122g00710	1454	short-chain dehydrogenase/reductase family 42E member 1-like	761	24.0249	1297	48.105	-1.00166	2.30661e-53	3.48283e-54	down
	VIT_17s0000g09310	720		41	2.61392	95	7.1155	-1.44475	4.41002e-08	2.1046e-08	down
	VIT_01s0026g02620	1130	expansin-A1-like	4147	168.46	282	13.4581	3.64586	0	0	up
	VIT_18s0001g03910	3012	nitrate reductase [NADH]-like	26	0.396241	633	11.3335	-4.83807	3.60111e-158	2.09043e-159	down
	VIT_08s0058g00350	935	gamma-interferon-inducible lysosomal thiol reductase-like	24	1.17826	290	16.7263	-3.82739	4.01287e-65	5.10337e-66	down
	VIT_09s0002g04860	2840	probable ADP-ribosylation factor GTPase-activating protein AGD14-like	466	7.53198	1153	21.894	-1.53944	5.12267e-92	4.74482e-93	down
	VIT_00s0920g00020	1654	uncharacterized LOC100855126	17	0.471797	210	6.84697	-3.85923	8.83457e-48	1.45501e-48	down
	VIT_04s0008g02380	1543	F-box protein AFR-like	322	9.57925	1266	44.2468	-2.20759	7.38187e-164	4.14356e-165	down
	VIT_03s0017g00560	1950		68	1.60072	210	5.80763	-1.85923	6.81438e-23	1.90846e-23	down
	VIT_11s0016g03960	2492		84	1.54729	637	13.785	-3.15528	1.38013e-121	1.01233e-122	down
	VIT_06s0004g05230	2110	uncharacterized LOC100246732	459	9.98554	813	20.7789	-1.05721	5.65843e-37	1.14383e-37	down
	VIT_04s0023g01460	1559	pentatricopeptide repeat-containing protein At4g36680, mitochondrial-like	724	21.3174	1670	57.7677	-1.43823	4.17746e-120	3.10424e-121	down
	VIT_08s0058g01000	1688	aspartate aminotransferase, mitochondrial-like	1586	43.1293	326	10.415	2.05	3.63516e-159	2.09194e-160	up
	VIT_08s0056g01320	2517	exosome component 10-like	161	2.93619	748	16.0263	-2.44842	5.9921e-110	4.74552e-111	down
	VIT_19s0015g01300	1593	probable amino acid permease 7-like	2669	76.9085	112	3.79155	4.34228	0	0	up
	VIT_03s0038g02350	361		162	20.5991	279	41.6784	-1.01672	8.73304e-13	3.3947e-13	down
	VIT_04s0008g03710	651	uncharacterized LOC100854904	76	5.35888	158	13.0885	-1.2883	8.47873e-11	3.57659e-11	down
	VIT_19s0014g02250	816	protein yippee-like At5g53940-like	858	48.2657	300	19.8265	1.28357	5.80748e-45	1.00421e-45	up
	VIT_16s0098g01270	1430	vacuolar protein sorting-associated protein 26-like	356	11.4276	613	23.1174	-1.01645	1.5851e-26	4.03606e-27	down
	VIT_07s0104g01580	3591	homeobox protein LUMINIDEPENDENS-like	77	0.984276	363	5.45137	-2.46948	1.49984e-54	2.22424e-55	down
	VIT_04s0044g01190	1959		159	3.72567	369	10.158	-1.44704	8.30929e-28	2.04744e-28	down
	VIT_01s0011g01270	622	uncharacterized LOC100256132	529	39.0397	210	18.2072	1.10043	2.12405e-22	6.03408e-23	up
	VIT_19s0014g00710	2213		40	0.829698	238	5.79976	-2.80533	2.0459e-41	3.80307e-42	down
	VIT_05s0102g00590	2062		215	4.7862	394	10.3044	-1.1063	6.37075e-20	1.93901e-20	down
	VIT_00s2576g00010	708	phosphoenolpyruvate carboxykinase [ATP]-like	3293	213.501	1177	89.6515	1.25184	1.72362e-162	9.75364e-164	up
	VIT_19s0014g02930	1365	uncharacterized LOC100243517	84	2.8248	219	8.65219	-1.61491	8.59773e-20	2.62978e-20	down
	VIT_14s0060g01990	995	F-box protein PP2-B15-like	527	24.3125	65	3.52294	2.78685	2.30817e-76	2.53324e-77	up
	VIT_05s0124g00010	1962	clathrin interactor EPSIN 3-like	320	7.48673	554	15.2274	-1.02426	2.17366e-24	5.8454e-25	down
	VIT_01s0011g05830	2417	two-component response regulator ARR2-like	539	10.2365	1079	24.0746	-1.23378	6.27622e-62	8.35587e-63	down
	VIT_01s0011g03430	646	protein NIM1-INTERACTING 2-like	92	6.53727	168	14.0246	-1.1012	3.6718e-09	1.66241e-09	down
	VIT_01s0127g00490	1584	pantothenate kinase 2-like	329	9.53415	707	24.0701	-1.33607	2.8662e-46	4.83961e-47	down
	VIT_00s0225g00030	628		35	2.55829	105	9.01663	-1.81741	9.23839e-12	3.73797e-12	down
	VIT_06s0009g01760	2165	F-box/WD-40 repeat-containing protein At5g21040-like	231	4.89774	554	13.7996	-1.49444	4.88147e-43	8.80648e-44	down
	VIT_10s0116g01760	345		748	99.5231	128	20.0081	2.31445	7.42119e-88	7.17545e-89	up
	VIT_05s0020g04950	2753	CWF19-like protein 2-like	219	3.65157	519	10.1666	-1.47725	9.76364e-40	1.868e-40	down
	VIT_05s0020g02410	1522	calcium-binding protein 39-like	174	5.24778	331	11.7281	-1.16019	3.45422e-18	1.10955e-18	down
	VIT_03s0063g01890	2068	RING-H2 finger protein ATL65-like	75	1.66476	449	11.7087	-2.8142	3.40772e-77	3.712e-78	down
	VIT_15s0021g00220	4961	ABC transporter C family member 9-like	597	5.52391	1324	14.3924	-1.38155	6.43599e-90	6.09061e-91	down
	VIT_14s0068g01560	1954	uncharacterized LOC100249768	93	2.18474	247	6.8169	-1.64165	1.18745e-22	3.34514e-23	down
	VIT_05s0020g02320	3124	putative E3 ubiquitin-protein ligase RF298-like	246	3.61464	669	11.5486	-1.67579	8.44232e-61	1.14325e-61	down
	VIT_05s0020g02130	2482	probable 1-deoxy-D-xylulose-5-phosphate synthase, chloroplastic-like	784	14.4996	1736	37.7192	-1.37929	3.1586e-117	2.39185e-118	down
	VIT_14s0060g02440	2201	zinc finger protein MAGPIE-like	183	3.81656	451	11.0502	-1.53373	1.31167e-36	2.66826e-37	down
	VIT_00s1291g00010	2352	AP2-like ethylene-responsive transcription factor AIL6-like	6	0.1171	358	8.20843	-6.1313	2.77457e-92	2.55851e-93	down
	VIT_13s0084g00810	948	U-box domain-containing protein 4-like	464	22.4673	882	50.1735	-1.1591	3.40744e-46	5.76129e-47	down
	VIT_05s0077g01210	2090	dihydrolipoyl dehydrogenase-like	414	9.09275	1196	30.8602	-1.76296	1.57975e-115	1.20637e-116	down
	VIT_14s0060g00430	1525	uncharacterized LOC100259639	120	3.61204	322	11.3868	-1.65647	1.74002e-29	4.11263e-30	down
	VIT_01s0011g03550	442	CLAVATA3/ESR (CLE)-related protein 43-like	30	3.11559	55	6.7105	-1.10691	0.000841294	0.000533441	down
	VIT_01s0026g00140	3083	uncharacterized LOC100263874	118	1.75691	355	6.20968	-1.82148	8.8575e-37	1.79719e-37	down
	VIT_06s0004g08210	2102	probable inactive receptor kinase At5g58300-like	196	4.28021	391	10.0313	-1.22876	3.77642e-23	1.05091e-23	down
	VIT_05s0020g03590	1784	uncharacterized LOC100257987	37	0.952025	272	8.22221	-3.11045	5.40073e-52	8.33481e-53	down
	VIT_06s0080g00590	594	uncharacterized LOC100265664	65	5.02306	164	14.8892	-1.56763	1.45587e-14	5.28886e-15	down
	VIT_04s0008g01070	2003	uncharacterized LOC100250890	234	5.36261	535	14.4041	-1.42548	7.3153e-39	1.42397e-39	down
	VIT_00s0229g00110	7103		241	1.55746	1106	8.39707	-2.43069	1.18294e-160	6.74269e-162	down
	VIT_08s0007g08130	1805	adenylosuccinate synthetase 2, chloroplastic-like	737	18.7427	1266	37.8243	-1.01299	4.51708e-53	6.84938e-54	down
	VIT_01s0011g06050	1217	protein vip1-like	173	6.52525	475	21.0483	-1.6896	4.7568e-44	8.40125e-45	down
	VIT_05s0077g02080	1812	lipoamide acyltransferase component of branched-chain alpha-keto acid dehydrogenase complex, mitochondrial-like	202	5.11723	353	10.5058	-1.03776	2.47113e-16	8.41843e-17	down
	VIT_19s0014g02900	1185	E3 ubiquitin-protein ligase RMA1H1-like	74	2.86652	189	8.60118	-1.58523	7.78392e-17	2.60234e-17	down
	VIT_16s0039g01770	603	S-norcoclaurine synthase-like	13	0.989618	134	11.984	-3.59809	1.54841e-29	3.6562e-30	down
	VIT_03s0063g02520	1674	BTB/POZ domain-containing protein At1g63850-like	2935	80.4811	1214	39.1091	1.04115	3.59235e-108	2.89422e-109	up
	VIT_02s0025g02960	1208	naringenin,2-oxoglutarate 3-dioxygenase-like	229	8.70182	779	34.7764	-1.99872	2.05293e-89	1.95776e-90	down
	VIT_06s0009g03350	1672	phospholipase C 4-like	11	0.301994	184	5.93466	-4.29658	1.10641e-44	1.92605e-45	down
	VIT_06s0004g03660	1292		359	12.7548	790	32.9746	-1.37031	1.56934e-53	2.36458e-54	down
	VIT_01s0010g01460	1361	pentatricopeptide repeat-containing protein At1g61870, mitochondrial-like	161	5.43012	370	14.6608	-1.43291	1.72008e-27	4.27525e-28	down
	VIT_05s0077g00920	3051	uncharacterized LOC100256793	136	2.04615	300	5.30266	-1.3738	3.14184e-21	9.21959e-22	down
	VIT_18s0001g14360	1639	tubulin beta-1 chain-like	9073	254.105	41692	1371.79	-2.43256	0	0	down
	VIT_05s0020g01640	1375	uncharacterized LOC100252802	64	2.13658	182	7.13811	-1.74024	2.17853e-18	6.96891e-19	down
	VIT_00s0231g00020	600		768	58.7559	324	29.1211	1.01267	4.91927e-28	1.20516e-28	up
	VIT_13s0139g00360	2652	uncharacterized LOC100248068	163	2.82134	300	6.10045	-1.11254	1.31177e-15	4.58924e-16	down
	VIT_07s0005g04890	999	glutathione transferase GST 23-like	1001	45.9949	127	6.85571	2.7461	9.50348e-142	6.02892e-143	up
	VIT_08s0007g03890	1245	ribosome production factor 2 homolog-like	162	5.97293	401	17.3696	-1.54005	6.93814e-33	1.51597e-33	down
	VIT_01s0011g00790	2626	dnaJ homolog subfamily C member 2-like	553	9.66656	966	19.8379	-1.03719	2.2359e-42	4.0858e-43	down
	VIT_17s0000g05470	1871	uncharacterized LOC100244916	68	1.66831	431	12.4228	-2.89653	2.63902e-76	2.90238e-77	down
	VIT_09s0002g03250	487	profilin-1-like	9175	864.806	3755	415.81	1.05645	0	0	up
	VIT_00s2117g00010	805	uncharacterized LOC100263268	26	1.48258	100	6.69913	-2.17586	6.4293e-14	2.39113e-14	down
	VIT_18s0001g07720	1284	GATA transcription factor 25-like	208	7.43601	399	16.758	-1.17225	5.39094e-22	1.54773e-22	down
	VIT_07s0129g00930	625	uncharacterized LOC100264533	10479	769.629	3075	265.326	1.5364	0	0	up
	VIT_17s0000g09100	2652	copper methylamine oxidase-like	1785	30.8963	4018	81.7054	-1.403	8.05452e-277	2.70385e-278	down
	VIT_18s0041g00580	1802	probable peptide/nitrate transporter At1g22540-like	511	13.0169	910	27.2333	-1.06499	1.0458e-41	1.93397e-42	down
	VIT_18s0076g00280	1079	tyrosine-protein phosphatase non-receptor type 20-like	89	3.78626	217	10.8456	-1.51826	4.77359e-18	1.54032e-18	down
	VIT_14s0060g02000	992	F-box protein PP2-B15-like	1600	74.0372	5	0.271815	8.08948	0	0	up
	VIT_01s0127g00540	782		1354	79.4792	4198	289.501	-1.86492	0	0	down
	VIT_00s0273g00020	752		36	2.19749	113	8.10354	-1.8827	4.08147e-13	1.56585e-13	down
	VIT_05s0102g00160	2238	probable E3 ubiquitin-protein ligase ARI7-like	623	12.7782	1204	29.0122	-1.18298	1.34327e-64	1.71904e-65	down
	VIT_12s0028g01150	1900	protein TRANSPARENT TESTA 12-like	107	2.58507	397	11.2681	-2.12397	7.29692e-50	1.16078e-50	down
	VIT_11s0016g05630	1728	beta-1,4-mannosyl-glycoprotein 4-beta-N-acetylglucosaminyltransferase-like	49	1.30165	170	5.30542	-2.02713	6.61137e-21	1.95669e-21	down
	VIT_08s0040g02090	1712	dnaJ homolog subfamily C member 3 homolog-like	171	4.58494	883	27.8145	-2.60086	1.32837e-138	8.63941e-140	down
	VIT_17s0000g04270	1101	peptidyl-prolyl cis-trans isomerase B-like	177	7.37951	67	3.28172	1.16907	4.6358e-09	2.10882e-09	up
	VIT_17s0000g06940	1152	LRR repeats and ubiquitin-like domain-containing protein At2g30105-like	61	2.43063	166	7.77088	-1.67675	4.33186e-16	1.489e-16	down
	VIT_14s0108g01390	3550	probable ubiquitin conjugation factor E4-like	336	4.34463	883	13.4136	-1.6264	1.53418e-76	1.68167e-77	down
	VIT_02s0012g03140	1116		117	4.81242	353	17.0579	-1.8256	1.09106e-36	2.21701e-37	down
	VIT_17s0000g01810	4004		339	3.8864	688	9.26635	-1.25357	6.00772e-41	1.12417e-41	down
	VIT_04s0008g01270	1509	probable beta-1,3-galactosyltransferase 12-like	205	6.236	370	13.2229	-1.08435	3.13861e-18	1.00688e-18	down
	VIT_03s0088g00700	588	basic form of pathogenesis-related protein 1-like	105	8.19697	4	0.366857	4.4818	8.08853e-23	2.27011e-23	up
	VIT_17s0000g06310	1859	dof zinc finger protein DOF3.3-like	86	2.12354	348	10.0952	-2.24912	5.20838e-47	8.6945e-48	down
	VIT_19s0093g00160	892		20882	1074.6	2101	127.021	3.08067	0	0	up
	VIT_12s0059g01920	2755		113	1.88277	350	6.85111	-1.86348	2.20761e-37	4.43639e-38	down
	VIT_18s0001g12230	2470	uncharacterized LOC100243809	180	3.34516	371	8.10012	-1.27587	2.73755e-23	7.57812e-24	down
	VIT_19s0090g01230	1876		648	15.8556	1362	39.1524	-1.30411	9.77446e-85	9.74991e-86	down
	VIT_01s0011g02040	2540	probable splicing factor 3A subunit 1-like	614	11.0962	1546	32.8239	-1.56467	6.79564e-126	4.84183e-127	down
	VIT_18s0157g00170	1615	tryptophan aminotransferase-related protein 4-like	94	2.67176	201	6.71178	-1.32891	5.46723e-14	2.02908e-14	down
	VIT_01s0127g00680	1635	probable inactive poly [ADP-ribose] polymerase SRO2-like	4703	132.038	216	7.12443	4.21203	0	0	up
	VIT_07s0129g00330	1138	LOB domain-containing protein 38-like	1212	48.8879	2661	126.101	-1.36702	1.1916e-176	6.27499e-178	down
	VIT_04s0023g03130	758	histone H1-like	3590	217.404	840	59.7619	1.86308	0	0	up
	VIT_02s0087g00430	649		55	3.89009	150	12.4641	-1.6799	1.06337e-14	3.84648e-15	down
	VIT_17s0000g07880	5767	uncharacterized LOC100248456	446	3.54998	1541	14.4101	-2.0212	3.01402e-178	1.56792e-179	down
	VIT_19s0014g01450	840	uncharacterized LOC100245234	147	8.03303	667	42.8214	-2.41432	1.29299e-96	1.14329e-97	down
	VIT_01s0127g00590	1921	probable nucleoredoxin 1-like	939	22.4378	1757	49.3241	-1.13636	6.40537e-88	6.18449e-89	down
	VIT_18s0001g09230	977	zinc finger protein ZAT10-like	716	33.6403	1965	108.463	-1.68894	4.42556e-178	2.30627e-179	down
	VIT_04s0023g03370	1319	flavanone 3-hydroxylase	1763	61.3549	3973	162.438	-1.40464	3.23416e-274	1.09898e-275	down
	VIT_11s0016g03080	3545	receptor-like protein kinase HSL1-like	119	1.54089	552	8.39725	-2.44615	2.19371e-81	2.27536e-82	down
	VIT_02s0033g00700	1195	bifunctional nitrilase/nitrile hydratase NIT4B-like	262	10.0641	14	0.631793	3.99362	9.44578e-52	1.46292e-52	up
	VIT_19s0090g01480	1886	sodium/hydrogen exchanger 4-like	58	1.41165	380	10.8657	-2.94432	1.63742e-68	1.99975e-69	down
	VIT_05s0136g00140	2705	uncharacterized LOC100242787	250	4.24242	503	10.028	-1.24108	7.6524e-30	1.79401e-30	down
	VIT_08s0056g00140	761	uncharacterized LOC100246776	417	25.1532	121	8.57462	1.5526	1.35157e-29	3.18524e-30	up
	VIT_18s0001g02810	2651	long chain acyl-CoA synthetase 9, chloroplastic-like	142	2.45878	598	12.1648	-2.3067	2.87741e-82	2.94247e-83	down
	VIT_07s0141g00250	4428		326	3.37949	1120	13.6403	-2.013	3.36101e-129	2.34864e-130	down
	VIT_08s0007g06390	1564	enoyl-[acyl-carrier-protein] reductase [NADH], chloroplastic-like	506	14.851	2108	72.6856	-2.29111	1.27208e-284	4.09016e-286	down
	VIT_11s0016g00100	5719	dedicator of cytokinesis protein 11-like	306	2.45608	718	6.77047	-1.4629	1.08052e-53	1.62312e-54	down
	VIT_00s0187g00250	347		26	3.43942	50	7.77061	-1.17586	0.000833482	0.000527821	down
	VIT_18s0001g12060	922	peroxisomal membrane protein 11A-like	195	9.70834	82	4.7962	1.01733	4.09667e-08	1.95225e-08	up
	VIT_10s0116g01810	1081		8436	358.222	1947	97.1303	1.88286	0	0	up
	VIT_08s0058g00680	939	CASP-like protein At2g38480	770	37.6415	283	16.2531	1.21161	4.18462e-37	8.44187e-38	up
	VIT_15s0046g02170	1383	3-methyl-2-oxobutanoate hydroxymethyltransferase-like	382	12.6789	978	38.1356	-1.58871	7.30025e-82	7.52198e-83	down
	VIT_01s0137g00040	608		310	23.4045	104	9.22453	1.34324	3.0857e-18	9.89762e-19	up
	VIT_18s0166g00260	758		207	12.5355	85	6.04734	1.05165	6.00647e-09	2.7455e-09	up
	VIT_07s0005g06360	1823	E3 ubiquitin-protein ligase PRT1-like	513	12.9173	1449	42.8643	-1.73047	3.65002e-136	2.41556e-137	down
	VIT_11s0016g02410	1369	uncharacterized LOC100247499	7	0.234712	173	6.81486	-4.85972	3.13058e-44	5.50192e-45	down
	VIT_11s0016g03520	1017	methyltransferase-like protein 5	106	4.78439	181	9.59781	-1.00437	1.40145e-08	6.51214e-09	down
	VIT_15s0024g00620	1673	chromo domain protein LHP1-like	347	9.52083	927	29.8812	-1.65008	6.0923e-82	6.26899e-83	down
	VIT_12s0059g02140	1539	F-box protein At3g07870-like	51	1.52115	145	5.08094	-1.73993	6.56776e-15	2.35564e-15	down
	VIT_05s0077g02320	628	uncharacterized LOC100243044	195	14.2533	363	31.1718	-1.12894	4.99994e-19	1.56518e-19	down
	VIT_11s0016g04720	943	EG45-like domain containing protein-like	2041	99.3511	140	8.00628	3.63333	0	0	up
	VIT_01s0011g04500	1150	fruit protein pKIWI502-like	123	4.90963	261	12.2393	-1.31784	1.44336e-17	4.72066e-18	down
	VIT_14s0066g01050	1775	shaggy-related protein kinase epsilon-like	97	2.5085	358	10.8767	-2.11635	6.74047e-45	1.168e-45	down
	VIT_05s0102g01210	1610	protein TRIGALACTOSYLDIACYLGLYCEROL 2, chloroplastic-like	650	18.5323	1247	41.7691	-1.17239	6.27112e-66	7.91086e-67	down
	VIT_14s0030g01260	2260	probable serine/threonine-protein kinase At1g54610-like	163	3.31071	435	10.3799	-1.64859	4.13269e-39	8.01246e-40	down
	VIT_18s0001g10810	1309	probable carboxylesterase 2-like	163	5.71596	1203	49.561	-3.11614	5.60998e-226	2.27781e-227	down
	VIT_07s0031g01530	761	uncharacterized LOC100252506	8795	530.509	1703	120.683	2.13616	0	0	up
	VIT_13s0019g01860	2453	actin-related protein 5-like	187	3.49933	444	9.76112	-1.47997	2.83409e-34	6.00213e-35	down
	VIT_00s0629g00010	814		44	2.48125	105	6.95632	-1.48726	3.85594e-09	1.7493e-09	down
	VIT_03s0063g00120	1628	O-acyltransferase WSD1-like	287	8.09224	118	3.90879	1.04982	6.76181e-12	2.71924e-12	up
	VIT_12s0134g00470	977	uncharacterized LOC100853582	48	2.25522	113	6.23732	-1.46766	1.41325e-09	6.27715e-10	down
	VIT_10s0116g00760	1723	glucose-6-phosphate/phosphate translocator 2, chloroplastic-like	501	13.3473	954	29.8592	-1.16162	5.01784e-50	7.9685e-51	down
	VIT_10s0003g05450	1731	reticuline oxidase-like protein-like	880	23.336	3797	118.293	-2.34173	0	0	down
	VIT_13s0019g01020	480		0.5	0.0478157	49	5.50515	-6.84715	1.98389e-13	7.51603e-14	down
	VIT_11s0016g02270	1630	glutamate-rich WD repeat-containing protein 1-like	410	11.5462	769	25.4421	-1.1398	2.06199e-39	3.97329e-40	down
	VIT_01s0011g02980	1397		45	1.47862	143	5.52019	-1.90046	1.91174e-16	6.47391e-17	down
	VIT_18s0001g00290	1864	4-coumarate--CoA ligase-like 5	1230	30.2901	2791	80.7474	-1.41457	5.03454e-195	2.40058e-196	down
	VIT_05s0049g01760	721	protein PROTON GRADIENT REGULATION 5, chloroplastic-like	61	3.88361	173	12.9397	-1.73634	1.72225e-17	5.64145e-18	down
	VIT_18s0001g10480	1366	uncharacterized LOC100853158	374	12.5679	69	2.72404	2.20592	3.87295e-42	7.11619e-43	up
	VIT_05s0020g01750	320	monothiol glutaredoxin-S2-like	2	0.286894	197	33.1994	-6.8545	5.19986e-50	8.2623e-51	down
	VIT_18s0001g08810	993	uncharacterized LOC100267722	722	33.3756	129	7.00575	2.25218	3.88856e-82	3.98891e-83	up
	VIT_00s0246g00180	876		54	2.82964	151	9.29581	-1.71596	3.36206e-15	1.19388e-15	down
	VIT_16s0013g00890	1108	ethylene-responsive transcription factor 2-like	236	9.77718	826	40.2026	-2.0398	3.1119e-97	2.72745e-98	down
	VIT_08s0058g00270	3001	importin subunit beta-1-like	623	9.52935	1233	22.157	-1.21731	3.96545e-69	4.79042e-70	down
	VIT_19s0090g00450	1199	uncharacterized LOC100248711	633	24.234	258	11.6042	1.06239	3.85326e-25	1.0151e-25	up
	VIT_04s0023g03450	597		28	2.15291	63	5.6909	-1.40237	1.47262e-05	8.13053e-06	down
	VIT_03s0063g00640	685		209	14.0055	46	3.62144	1.95135	8.10695e-21	2.40376e-21	up
	VIT_06s0004g05920	999	proliferating cell nuclear antigen-like	82	3.76782	408	22.0247	-2.54732	2.77999e-63	3.61481e-64	down
	VIT_16s0050g02520	2001	RNA polymerase sigma factor rpoD-like	255	5.84971	435	11.7235	-1.00296	8.13217e-19	2.56686e-19	down
	VIT_09s0002g08940	2975	nuclear pore complex protein Nup98-Nup96-like	269	4.15056	857	15.5349	-1.90413	3.28556e-92	3.03271e-93	down
	VIT_01s0137g00410	1683	cytochrome P450 86B1-like	52	1.41828	529	16.9506	-3.57913	2.91075e-112	2.26532e-113	down
	VIT_16s0022g00270	277		31	5.13716	6	1.16812	2.13679	0.000179142	0.000107084	up
	VIT_01s0011g05680	473		37	3.59072	87	9.91911	-1.46594	1.21462e-07	5.9347e-08	down
	VIT_02s0234g00130	1123	ethylene-responsive transcription factor 2-like	781	31.9237	4014	192.758	-2.59409	0	0	down
	VIT_06s0004g04920	836	uncharacterized LOC100246826	1173	64.407	365	23.5451	1.45179	2.53927e-73	2.90169e-74	up
	VIT_19s0177g00080	775		663	39.2693	1326	92.2691	-1.23245	1.12582e-75	1.24948e-76	down
	VIT_07s0151g00630	1738	vicilin-like antimicrobial peptides 2-1-like	1113	29.3959	5829	180.867	-2.62124	0	0	down
	VIT_13s0019g00760	321	histone H4-like	17	2.431	40	6.72	-1.46691	0.000383495	0.000235588	down
	VIT_01s0026g02080	3223	F-box/kelch-repeat protein SKIP11-like	329	4.68573	966	16.1633	-1.78638	3.00312e-95	2.69383e-96	down
	VIT_04s0008g07220	1016		8	0.361441	380	20.1699	-5.8023	3.10141e-98	2.69417e-99	down
	VIT_02s0025g04760	1155	uncharacterized LOC100254803	89	3.53712	183	8.54444	-1.27241	4.27431e-12	1.70465e-12	down
	VIT_05s0020g00740	1725	probable sugar phosphate/phosphate translocator At3g17430-like	224	5.96074	485	15.1624	-1.34693	1.52352e-32	3.34625e-33	down
	VIT_19s0015g00590	864	nuclear transcription factor Y subunit B-6-like	91	4.83469	360	22.47	-2.2165	9.56447e-48	1.57653e-48	down
	VIT_00s0958g00010	33		5	6.95501	20	32.6836	-2.23245	0.000834584	0.000528786	down
	VIT_11s0016g01520	2688	phenylalanine ammonia-lyase-like	53	0.905082	324	6.50025	-2.84437	1.1372e-56	1.63036e-57	down
	VIT_14s0060g02070	1516	probable protein phosphatase 2C 73-like	790	23.9204	1588	56.4892	-1.23973	3.36097e-91	3.13916e-92	down
	VIT_08s0007g08910	1639	zeatin O-glucosyltransferase-like	22	0.616148	239	7.86382	-3.67388	2.03265e-52	3.11281e-53	down
	VIT_04s0023g01710	2273		4733	95.5825	1493	35.4221	1.4321	3.05539e-286	9.75437e-288	up
	VIT_17s0053g00680	3703	protein argonaute 1-like	297	3.68166	696	10.1361	-1.46107	5.40029e-52	8.33659e-53	down
	VIT_06s0004g08350	3168		140	2.02854	323	5.49834	-1.43855	2.65392e-24	7.15509e-25	down
	VIT_10s0003g02480	1013		172	7.794	65	3.46034	1.17145	7.28501e-09	3.34755e-09	up
	VIT_14s0006g02690	1398	delta(7)-sterol-C5(6)-desaturase-like	214	7.02665	495	19.0947	-1.44226	1.13132e-36	2.29932e-37	down
	VIT_03s0038g02220	603	actin-depolymerizing factor 5-like	0.5	0.0380622	86	7.69123	-7.65871	2.08521e-21	6.08895e-22	down
	VIT_17s0000g01360	658	uncharacterized LOC100242196	0.5	0.0348807	63	5.16332	-7.20973	1.5008e-16	5.0662e-17	down
	VIT_09s0002g05160	1051	auxin-responsive protein IAA17-like	5003	218.509	1771	90.872	1.26578	1.48466e-250	5.55348e-252	up
	VIT_08s0007g08010	441	uncharacterized LOC100853831	1314	136.772	223	27.2697	2.3264	2.38506e-154	1.41611e-155	up
	VIT_17s0000g06400	1612	NAC domain-containing protein 100-like	6043	172.079	1084	36.2642	2.24646	0	0	up
	VIT_13s0067g03430	903	two-component response regulator ARR9-like	992	50.4273	212	12.6608	1.99383	1.669e-96	1.47805e-97	up
	VIT_11s0052g00820	558	ribulose bisphosphate carboxylase small chain, chloroplastic-like	53	4.35997	1531	147.964	-5.08478	0	0	down
	VIT_06s0004g06370	1786	UDP-glycosyltransferase 71C4-like	35	0.899556	311	9.3906	-3.38393	1.0841e-63	1.40395e-64	down
	VIT_13s0106g00640	1835	uncharacterized LOC100255059	146	3.65223	589	17.3099	-2.24474	1.83129e-78	1.9647e-79	down
	VIT_15s0021g02680	730	cyclin-U2-1-like	8	0.503047	146	10.7856	-4.42227	3.21062e-36	6.57227e-37	down
	VIT_15s0048g01390	1469	probable carboxylesterase 8-like	516	16.1239	2800	102.79	-2.67243	0	0	down
	VIT_08s0007g05710	2141	L-galactono-1,4-lactone dehydrogenase	161	3.45184	553	13.9291	-2.01266	2.01238e-64	2.579e-65	down
	VIT_00s0125g00050	752		55	3.35727	151	10.8286	-1.68949	6.73461e-15	2.41702e-15	down
	VIT_11s0016g02680	1940	asparaginyl-tRNA synthetase, cytoplasmic 1-like	1827	43.2293	3205	89.0924	-1.04329	6.7509e-139	4.38755e-140	down
	VIT_07s0104g01530	878		45	2.35266	156	9.58174	-2.02599	2.80205e-19	8.69728e-20	down
	VIT_03s0038g04390	860	late embryogenesis abundant protein-like	803	42.8606	126	7.90108	2.43953	3.70186e-100	3.16674e-101	up
	VIT_15s0046g03670	2133	NAD-dependent malic enzyme 59 kDa isoform, mitochondrial-like	608	13.0844	1234	31.1989	-1.25364	2.15676e-72	2.49316e-73	down
	VIT_14s0066g01030	2282	gamma-tubulin complex component 2-like	98	1.9713	241	5.69529	-1.53062	4.01895e-20	1.21642e-20	down
	VIT_07s0005g03630	1871	probable methyltransferase PMT8-like	124	3.04221	371	10.6934	-1.81352	3.72785e-38	7.35695e-39	down
	VIT_11s0016g01470	2343	phospholipid:diacylglycerol acyltransferase 1-like	83	1.6261	302	6.95103	-2.09581	1.23723e-37	2.47164e-38	down
	VIT_19s0093g00310	763	probable glutathione S-transferase-like	341	20.515	1316	93.0134	-2.18076	9.6631e-168	5.33136e-169	down
	VIT_04s0069g01180	1263	uncharacterized LOC100251247	18302	665.176	5724	244.405	1.44446	0	0	up
	VIT_05s0094g00950	1602	BTB/POZ and TAZ domain-containing protein 3-like	22	0.630379	155	5.21775	-3.04914	1.13659e-29	2.67548e-30	down
	VIT_06s0004g05780	1491	UDP-glycosyltransferase 76E2-like	269	8.28163	809	29.2607	-1.82098	4.43221e-82	4.55265e-83	down
	VIT_11s0052g00300	1362		31	1.04478	139	5.50367	-2.39719	5.09383e-21	1.50174e-21	down
	VIT_07s0130g00190	2618	protein SUPPRESSOR OF GENE SILENCING 3-like	100	1.75336	440	9.06353	-2.36995	7.9168e-63	1.03629e-63	down
	VIT_00s0220g00020	1906		137	3.29943	367	10.3838	-1.65405	2.36615e-33	5.11379e-34	down
	VIT_06s0004g04470	2198	heat shock cognate 70 kDa protein 2-like	752	15.7048	4849	118.97	-2.92133	0	0	down
	VIT_11s0016g05430	1129	uncharacterized LOC100257716	203	8.2536	983	46.9541	-2.50816	4.20779e-148	2.6002e-149	down
	VIT_03s0063g00100	3533	filament-like plant protein 7-like	201	2.61152	764	11.6618	-2.15882	1.12882e-96	9.96582e-98	down
	VIT_02s0025g03050	1944		84	1.98346	193	5.35396	-1.43258	5.83621e-15	2.09005e-15	down
	VIT_12s0028g02530	1016	E3 ubiquitin-protein ligase ATL41-like	324	14.6384	83	4.40554	1.73237	5.07034e-27	1.27459e-27	up
	VIT_14s0066g02560	631	thioredoxin H2-like	9729	707.751	3919	334.935	1.07936	0	0	up
	VIT_15s0048g01990	2232	probable methyltransferase PMT13-like	625	12.8537	1671	40.3735	-1.65123	7.31023e-147	4.54406e-148	down
	VIT_18s0001g10630	294		3	0.468398	47	8.62114	-4.20207	2.95697e-12	1.17246e-12	down
	VIT_00s0349g00020	1749	protein MID1-COMPLEMENTING ACTIVITY 1-like	64	1.6797	494	15.2318	-3.18081	3.0217e-95	2.71187e-96	down
	VIT_15s0046g03350	1028	cleavage and polyadenylation specificity factor subunit 5-like	344	15.3605	745	39.0821	-1.34728	2.70234e-49	4.3272e-50	down
	VIT_13s0073g00140	910	uncharacterized LOC100244711	129	6.50713	11	0.651877	3.31935	5.38024e-23	1.50165e-23	up
	VIT_12s0059g01130	2309		292	5.80497	543	12.6821	-1.12743	9.42294e-28	2.32572e-28	down
	VIT_15s0021g02510	1232	GATA transcription factor 2-like	131	4.88092	334	14.6201	-1.58273	1.10438e-28	2.66271e-29	down
	VIT_01s0137g00560	1630	cytochrome P450 71B35-like	57	1.6052	163	5.3928	-1.74828	1.06102e-16	3.5642e-17	down
	VIT_13s0074g00710	2614	uncharacterized LOC100266152	198	3.47697	348	7.1794	-1.04603	2.57932e-16	8.79644e-17	down
	VIT_07s0141g00180	1122	tubulin-specific chaperone C-like	112	4.58212	231	11.1028	-1.27684	5.22174e-15	1.86714e-15	down
	VIT_01s0127g00250	1264	F-box/kelch protein	105	3.81315	295	12.586	-1.72277	1.34508e-28	3.2492e-29	down
	VIT_07s0031g02160	1682	probable protein phosphatase 2C 47-like	66	1.80119	218	6.98948	-1.95624	2.71707e-25	7.13053e-26	down
	VIT_06s0004g08270	1544		16439	488.731	5308	185.395	1.39844	0	0	up
	VIT_07s0005g03520	2649	U-box domain-containing protein 3-like	151	2.61659	289	5.88343	-1.16897	3.18997e-16	1.09096e-16	down
	VIT_03s0088g00620	1614	uncharacterized LOC100254836	6237	177.384	1698	56.7347	1.64457	0	0	up
	VIT_08s0056g00770	2447	uncharacterized LOC100250127	307	5.75898	747	16.4627	-1.51531	9.93665e-59	1.38328e-59	down
	VIT_18s0157g00180	1173	uncharacterized LOC100261204	147	5.75255	348	15.9991	-1.47572	4.82623e-27	1.21212e-27	down
	VIT_06s0061g01520	2097	uncharacterized LOC100854602	85	1.86064	218	5.60625	-1.59124	2.55528e-19	7.92318e-20	down
	VIT_15s0046g00310	748	ethylene-responsive transcription factor ERF023-like	2	0.122735	98	7.06543	-5.84715	2.56832e-26	6.57123e-27	down
	VIT_01s0010g03800	805	uncharacterized LOC100245446	492	28.055	209	14.0012	1.00271	3.72314e-18	1.19712e-18	up
	VIT_07s0191g00050	1204	peroxidase 17-like	296	11.2851	534	23.9182	-1.08369	1.05401e-25	2.7372e-26	down
	VIT_14s0060g01870	659	uncharacterized LOC100264841	231	16.0904	85	6.95581	1.20991	5.11724e-12	2.04807e-12	up
	VIT_05s0062g01140	540		290	24.6516	119	11.8841	1.05265	4.69243e-12	1.87547e-12	up
	VIT_14s0066g01450	6288		68	0.496407	1512	12.9674	-4.70722	0	0	down
	VIT_01s0011g06200	1186	zinc finger protein 4-like	58	2.24484	331	15.0507	-2.74515	7.82295e-56	1.13584e-56	down
	VIT_01s0026g00290	765		14726	883.618	1022	72.045	3.61645	0	0	up
	VIT_12s0142g00100	3165	protein MEI2-like 2-like	517	7.49822	921	15.6928	-1.06548	3.16288e-42	5.79995e-43	down
	VIT_07s0205g00070	426		2099	226.175	809	102.413	1.14305	3.24598e-90	3.06141e-91	up
	VIT_15s0021g02090	1500	dnaJ protein homolog 2-like	1999	61.1734	3408	122.524	-1.00209	3.16661e-138	2.06383e-139	down
	VIT_05s0020g02900	1181	mitochondrial substrate carrier family protein Q-like	165	6.41321	308	14.0642	-1.13291	2.00287e-16	6.78844e-17	down
	VIT_01s0011g03180	1422	lysine histidine transporter-like 6	1	0.0322806	196	7.43312	-7.84715	2.49754e-46	4.21256e-47	down
	VIT_18s0122g00300	745	uncharacterized LOC100240987	43	2.64944	205	14.8393	-2.48566	1.30471e-31	2.93537e-32	down
	VIT_15s0048g01810	1160	protein-ribulosamine 3-kinase, chloroplastic-like	588	23.2681	230	10.6926	1.12174	1.73909e-25	4.54094e-26	up
	VIT_14s0006g02950	1064	LOB domain-containing protein 41-like	1907	82.2717	312	15.8135	2.37924	1.83887e-229	7.37395e-231	up
	VIT_10s0092g00200	1719	GDP-mannose transporter GONST3-like	94	2.51011	197	6.18023	-1.29991	2.56065e-13	9.74205e-14	down
	VIT_00s0179g00090	1247	protein TIFY 4B-like	203	7.47259	356	15.3956	-1.04284	1.39227e-16	4.69601e-17	down
	VIT_01s0011g00640	1215	probable leucine-rich repeat receptor-like protein kinase At1g35710	829	31.3198	1712	75.9874	-1.27868	5.00295e-103	4.17464e-104	down
	VIT_01s0010g03710	2300	squamosa promoter-binding-like protein 12-like	63	1.25734	294	6.89341	-2.45484	3.83824e-44	6.76492e-45	down
	VIT_11s0037g00430	1171	F-box protein SKIP1-like	3879	152.056	1608	74.0531	1.03797	7.21141e-142	4.57156e-143	up
	VIT_14s0068g02140	2342	SWI/SNF complex component SNF12 homolog-like	388	7.60477	687	15.8192	-1.0567	2.00668e-31	4.53302e-32	down
	VIT_07s0104g01390	691	glutaredoxin-C13-like	20	1.3286	247	19.2767	-3.85888	5.82089e-56	8.42759e-57	down
	VIT_13s0019g01590	348		7	0.923337	44	6.81848	-2.88452	6.51381e-09	2.98648e-09	down
	VIT_08s0007g07600	1674	pyruvate kinase, cytosolic isozyme-like	43	1.17911	216	6.95845	-2.56107	2.51673e-34	5.32082e-35	down
	VIT_04s0043g00160	3067	probable receptor protein kinase TMK1-like	433	6.4806	159	2.79575	1.2129	1.76787e-21	5.1506e-22	up
	VIT_08s0007g07520	1199	short-chain type dehydrogenase/reductase-like	1275	48.8127	2285	102.774	-1.07414	3.74176e-104	3.09492e-105	down
	VIT_18s0001g14020	3493	5'-3' exoribonuclease 3-like	148	1.94493	403	6.22187	-1.67763	3.26513e-37	6.575e-38	down
	VIT_17s0000g01670	500		9	0.826255	47	5.06923	-2.61711	1.21928e-08	5.65396e-09	down
	VIT_16s0022g02070	520	CDGSH iron-sulfur domain-containing protein 2-like	1022	90.2171	410	42.5202	1.08525	3.94776e-41	7.36362e-42	up
	VIT_00s0585g00020	1571	sphingoid long-chain bases kinase 1-like	547	15.9828	977	33.5377	-1.06926	5.84327e-45	1.01093e-45	down
	VIT_02s0025g01560	1124	UDP-glucose 4-epimerase GEPI48-like	45	1.83776	143	6.86095	-1.90046	1.91174e-16	6.47391e-17	down
	VIT_08s0007g08940	2677	uncharacterized LOC100252000	357	6.12155	1174	23.6502	-1.94988	7.1432e-130	4.95571e-131	down
	VIT_02s0025g01160	2498	crooked neck-like protein 1	222	4.07945	571	12.327	-1.59538	1.24316e-48	2.0179e-49	down
	VIT_14s0006g02960	2386	KH domain-containing protein At4g18375-like	665	12.7936	1246	28.1619	-1.13832	6.69964e-63	8.76047e-64	down
	VIT_19s0014g03520	1339	uncharacterized LOC100267532	147	5.03939	520	20.9429	-2.05514	2.77105e-62	3.65507e-63	down
	VIT_18s0001g07220	1632	cyclin-D4-2-like	60	1.68761	196	6.47665	-1.94026	1.2183e-22	3.43373e-23	down
	VIT_16s0039g00520	3179	DNA-binding protein SMUBP-2-like	142	2.0504	359	6.09001	-1.57054	2.11295e-30	4.88696e-31	down
	VIT_15s0046g01410	994	uncharacterized LOC100260268	1628	75.1812	654	35.4818	1.08329	1.53513e-64	1.96598e-65	up
	VIT_09s0002g01000	1023	uncharacterized LOC100256554	562	25.2175	1110	58.5143	-1.21436	3.94773e-62	5.2342e-63	down
	VIT_07s0104g01830	825	glutathione S-transferase-like	2	0.11128	111	7.25577	-6.02686	1.39725e-29	3.29451e-30	down
	VIT_11s0206g00110	1802	lysosomal Pro-X carboxypeptidase-like	134	3.41343	852	25.4976	-2.90107	7.4416e-150	4.54755e-151	down
	VIT_16s0050g00960	1957	prolyl-tRNA synthetase-like	291	6.82564	500	13.7782	-1.01335	8.89982e-22	2.57259e-22	down
	VIT_14s0030g01890	781	uncharacterized LOC100267439	87	5.1134	12	0.828599	2.62554	6.1033e-13	2.35909e-13	up
	VIT_08s0040g01170	1629	hydroxymethylglutaryl-CoA lyase, mitochondrial-like	3833	108.009	326	10.7922	3.32308	0	0	up
	VIT_10s0003g03070	1698	3-oxoacyl-[acyl-carrier-protein] synthase I, chloroplastic-like	994	26.8714	2325	73.8414	-1.45836	3.16749e-170	1.72443e-171	down
	VIT_17s0000g04540	1937	enolase 1, chloroplastic-like	302	7.1568	540	15.0341	-1.07086	1.66778e-25	4.3517e-26	down
	VIT_03s0063g00010	1761	uncharacterized LOC100241832	126	3.28437	917	28.0818	-3.09594	1.63325e-171	8.81711e-173	down
	VIT_16s0050g01600	1578	anthocyanidin 5,3-O-glucosyltransferase-like	20	0.581788	288	9.84237	-4.08044	2.71421e-67	3.3644e-68	down
	VIT_02s0012g00480	4535	regulator of nonsense transcripts 1 homolog	400	4.04878	867	10.3099	-1.34848	3.15486e-57	4.47977e-58	down
	VIT_03s0063g00710	1044		183	8.04622	60	3.09931	1.37636	1.13747e-11	4.62263e-12	up
	VIT_18s0001g06010	1828	abhydrolase domain-containing protein 11-like	294	7.38265	822	24.2499	-1.71577	7.1051e-77	7.76872e-78	down
	VIT_13s0067g01920	4010	exportin-7-like	169	1.93457	387	5.20452	-1.42776	1.52181e-28	3.67959e-29	down
	VIT_17s0000g04210	770	oleosin 16 kDa-like	110	6.55758	582	40.7612	-2.63596	4.14465e-93	3.79919e-94	down
	VIT_15s0046g01420	1098	exosome complex component RRP41-like	105	4.38963	252	12.3769	-1.49548	2.56062e-20	7.70468e-21	down
	VIT_13s0101g00460	760	uncharacterized LOC100265438	1561	94.2824	325	23.0613	2.03151	7.24005e-155	4.2855e-156	up
	VIT_18s0041g00740	1727	anthocyanidin 5,3-O-glucosyltransferase-like	353	9.38261	18	0.562075	4.06115	5.88905e-70	7.03351e-71	up
	VIT_01s0010g03930	740	probable WRKY transcription factor 57-like	157	9.73889	396	28.8588	-1.56718	2.68819e-33	5.81837e-34	down
	VIT_19s0014g05050	735	21.7 kDa class VI heat shock protein-like	80	4.99625	256	18.7831	-1.91052	1.34426e-28	3.24661e-29	down
	VIT_03s0038g04140	2335	protein FAR1-RELATED SEQUENCE 5-like	111	2.18211	327	7.55223	-1.79118	3.09265e-33	6.69945e-34	down
	VIT_07s0129g01020	1479	mortality factor 4-like protein 1	97	3.01054	247	9.00623	-1.5809	1.59618e-21	4.64602e-22	down
	VIT_13s0019g05000	2358	SNARE-interacting protein KEULE-like	97	1.88829	409	9.35393	-2.30849	9.76894e-57	1.39786e-57	down
	VIT_02s0025g00690	2022	calcium-dependent protein kinase 3-like	509	11.5552	1021	27.2307	-1.23669	6.96778e-59	9.68074e-60	down
	VIT_15s0046g03760	192		1	0.239078	18	5.05575	-4.40237	1.53807e-05	8.5221e-06	down
	VIT_07s0005g03570	1172	probable arabinose 5-phosphate isomerase-like	378	14.8049	693	31.8875	-1.10691	4.59066e-34	9.7663e-35	down
	VIT_11s0016g01280	1217		83	3.13061	144	6.38096	-1.02733	2.68881e-07	1.33962e-07	down
	VIT_17s0000g09070	1846	histone deacetylase 6-like	222	5.5203	479	13.9932	-1.34191	5.55406e-32	1.23638e-32	down
	VIT_05s0049g00090	2755	ethylene receptor 2-like	1764	29.3913	5593	109.481	-1.89722	0	0	down
	VIT_18s0075g00210	1504	protein disulfide-isomerase 5-2-like	671	20.4793	1186	42.5257	-1.05416	4.44397e-53	6.73445e-54	down
	VIT_02s0012g01240	5008		257	2.35565	465	5.00729	-1.08791	1.094e-22	3.0774e-23	down
	VIT_15s0048g00800	5575	brefeldin A-inhibited guanine nucleotide-exchange protein 1-like	984	8.10199	2773	26.8237	-1.72716	7.9726e-259	2.88754e-260	down
	VIT_09s0002g02450	1035	inorganic pyrophosphatase 2-like	96	4.25767	207	10.7856	-1.34097	1.49779e-14	5.44456e-15	down
	VIT_08s0040g01750	2454	pentatricopeptide repeat-containing protein At2g37230-like	105	1.96407	433	9.51541	-2.27642	5.23337e-59	7.2519e-60	down
	VIT_09s0002g02620	737	agglutinin-like	176	10.9619	567	41.4887	-1.92022	3.93331e-62	5.21327e-63	down
	VIT_10s0071g01150	3063	katanin p80 WD40 repeat-containing subunit B1 homolog 1-like	147	2.20299	390	6.86645	-1.6401	5.96494e-35	1.24911e-35	down
	VIT_15s0021g02070	719		17	1.08533	129	9.67554	-3.15621	1.10727e-25	2.87702e-26	down
	VIT_08s0058g00450	1310	mitoferrin-like	2307	80.8384	709	29.187	1.46972	1.2823e-145	8.02353e-147	up
	VIT_19s0090g01340	496	uncharacterized LOC100260620	23259	2152.54	2346	255.071	3.07707	0	0	up
	VIT_12s0059g00600	865	uncharacterized LOC100241395	1944	103.162	359	22.3817	2.20453	1.94899e-213	8.34965e-215	up
	VIT_07s0005g00260	5063	ABC transporter C family member 4-like	212	1.92207	499	5.31505	-1.46742	6.83765e-38	1.35535e-38	down
	VIT_06s0061g01430	1529	flavanone 7-O-glucoside 2''-O-beta-L-rhamnosyltransferase-like	801	24.0473	295	10.4047	1.20864	2.12017e-38	4.16191e-39	up
	VIT_12s0059g02430	2710	photosystem I assembly protein Ycf4	199	3.37074	798	15.8799	-2.23607	2.34201e-105	1.92004e-106	down
	VIT_04s0023g01440	2787	DNA-directed RNA polymerase III subunit RPC5-like	122	2.00939	332	6.42415	-1.67675	7.23801e-31	1.65653e-31	down
	VIT_18s0001g08040	1067	transcription factor bHLH93-like	5	0.215103	107	5.40796	-4.65198	1.84395e-27	4.58735e-28	down
	VIT_03s0091g01010	981	pollen-specific protein SF3-like	688	32.193	2875	158.046	-2.29553	0	0	down
	VIT_06s0004g04950	2490	scarecrow-like protein 14-like	294	5.41988	1596	34.5659	-2.67302	4.5089e-257	1.64952e-258	down
	VIT_19s0090g00320	269		16	2.73029	59	11.8281	-2.11509	1.84736e-08	8.63649e-09	down
	VIT_06s0009g03670	1201	F-box protein At4g18380-like	65	2.48434	181	8.12737	-1.70992	7.02574e-18	2.27827e-18	down
	VIT_18s0001g00660	1622	high mobility group B protein 9-like	1	0.0283003	187	6.21735	-7.77934	1.57727e-44	2.75257e-45	down
	VIT_11s0052g01730	2249	probable 1-deoxy-D-xylulose-5-phosphate synthase, chloroplastic-like	18	0.367388	285	6.83392	-4.21734	7.90995e-68	9.73977e-69	down
	VIT_03s0063g00140	979	caffeoyl-CoA O-methyltransferase	358	16.7858	727	40.0466	-1.25444	3.07001e-43	5.51466e-44	down
	VIT_15s0048g02420	688		5	0.333598	73	5.72201	-4.10034	4.30628e-18	1.38678e-18	down
	VIT_17s0000g06210	620	gibberellin-regulated protein 6-like	50	3.70186	108	9.39391	-1.34348	3.31118e-08	1.56901e-08	down
	VIT_05s0077g00350	700	uncharacterized LOC100256332	203	13.3119	80	6.1632	1.11096	1.66389e-09	7.41855e-10	up
	VIT_15s0046g02000	1544	probable polygalacturonase-like	13	0.386489	487	17.0097	-5.45978	3.46665e-125	2.47787e-126	down
	VIT_06s0004g01310	1878	enoyl-[acyl-carrier-protein] reductase [NADH], chloroplastic-like	61	1.49099	243	6.97791	-2.22652	7.77733e-33	1.7011e-33	down
	VIT_00s0398g00020	1212	uncharacterized LOC100265431	203	7.68838	367	16.3297	-1.08675	3.74659e-18	1.20483e-18	down
	VIT_06s0004g07350	1341	mitoferrin-like	197	6.7434	377	15.161	-1.16881	9.19928e-21	2.73227e-21	down
	VIT_18s0001g04520	1030	uncharacterized LOC100247254	180	8.02189	311	16.2831	-1.02136	3.34481e-14	1.23206e-14	down
	VIT_15s0046g00750	1741	DNA-binding protein RHL1-like	71	1.87198	239	7.4031	-1.98356	4.37439e-28	1.07067e-28	down
	VIT_10s0003g02120	1402	GDSL esterase/lipase At5g45670-like	6	0.196447	238	9.15468	-5.5423	6.38451e-62	8.50297e-63	down
	VIT_05s0020g01110	1594	protein notum homolog	37	1.0655	275	9.30377	-3.12628	8.6034e-53	1.30967e-53	down
	VIT_10s0071g01100	1499	alpha-galactosidase-like	91	2.78664	163	5.86409	-1.07338	1.3033e-08	6.05072e-09	down
	VIT_04s0008g01960	2892	putative copper-transporting ATPase PAA1-like	235	3.73002	613	11.4308	-1.61567	4.76767e-53	7.23806e-54	down
	VIT_05s0077g01690	631	pathogenesis-related protein 10.8	8	0.581972	186	15.8964	-4.7716	3.56361e-47	5.93583e-48	down
	VIT_17s0053g00140	2714	dolichyl-diphosphooligosaccharide--protein glycosyltransferase subunit STT3-like	709	11.9916	2237	44.4499	-1.89015	2.02519e-236	7.95461e-238	down
	VIT_05s0124g00400	1130		169	6.86514	292	13.9354	-1.02139	2.05923e-13	7.80711e-14	down
	VIT_12s0035g01260	3086		118	1.7552	305	5.32989	-1.60247	9.23697e-27	2.3355e-27	down
	VIT_14s0060g01810	734	uncharacterized LOC100257945	1	0.0625382	191	14.033	-7.80987	2.48759e-45	4.27304e-46	down
	VIT_18s0001g10180	1570	uncharacterized LOC100260914	77	2.2513	305	10.4765	-2.21832	1.06711e-40	2.00946e-41	down
	VIT_10s0003g03260	647	prefoldin subunit 6-like	339	24.0512	667	55.595	-1.20885	1.31868e-37	2.63737e-38	down
	VIT_02s0012g00580	2244	probable methyltransferase PMT14-like	647	13.235	2579	61.9788	-2.22742	0	0	down
	VIT_16s0039g02040	1980	4-coumarate:CoA ligase	138	3.1993	606	16.5052	-2.36709	6.46565e-86	6.38148e-87	down
	VIT_01s0010g03570	2074	CTD small phosphatase-like protein 2-like	115	2.54525	340	8.84066	-1.79635	1.2276e-34	2.5864e-35	down
	VIT_14s0083g00120	1768	transcription factor AS1-like	236	6.12733	474	14.4581	-1.23855	4.10259e-28	1.0034e-28	down
	VIT_08s0056g01240	904		13472	684.077	53	3.16171	7.75731	0	0	up
	VIT_17s0000g02970	1889	MATE efflux family protein 6-like	192	4.66563	1508	43.0511	-3.2059	2.56952e-290	8.07413e-292	down
	VIT_06s0009g02020	1618	tubulin beta-4 chain-like	12176	345.436	21904	730.061	-1.0796	0	0	down
	VIT_03s0038g01790	1152	transcription factor bHLH121-like	63	2.51032	118	5.52388	-1.13781	4.24128e-07	2.14069e-07	down
	VIT_04s0023g03880	1575	uncharacterized LOC100254073	1987	57.9107	4270	146.205	-1.33609	4.53048e-273	1.54568e-274	down
	VIT_18s0001g14080	1440	probable diphthine synthase-like	163	5.19597	333	12.4709	-1.2631	9.89781e-21	2.94154e-21	down
	VIT_05s0094g01160	1161	NADP-dependent alkenal double bond reductase P2-like	657	25.9761	1305	60.6168	-1.22253	1.42553e-73	1.62379e-74	down
	VIT_00s0347g00030	896		1266	64.8585	94	5.65763	3.51903	1.62802e-224	6.66229e-226	up
	VIT_07s0005g01090	864	uncharacterized LOC100854991	101	5.36598	34	2.12217	1.3383	9.57715e-07	4.91914e-07	up
	VIT_04s0008g05840	3210	uncharacterized LOC100261073	185	2.6455	498	8.3664	-1.66107	4.79428e-45	8.28133e-46	down
	VIT_18s0041g00280	3857	uncharacterized LOC100252816	412	4.90331	787	11.0037	-1.16616	9.33434e-42	1.72405e-42	down
	VIT_07s0005g00310	1034		24	1.06545	155	8.08399	-2.92361	1.5218e-28	3.68025e-29	down
	VIT_04s0008g04380	2792	protein VERNALIZATION INSENSITIVE 3-like	109	1.79206	320	6.18086	-1.78619	1.96701e-32	4.3302e-33	down
	VIT_08s0105g00390	2361	calcium-dependent protein kinase 13-like	537	10.4405	1412	32.2517	-1.62719	9.96693e-122	7.29709e-123	down
	VIT_05s0094g00220	982	endochitinase PR4-like	33	1.54257	368	20.2093	-3.71161	1.41261e-80	1.47746e-81	down
	VIT_14s0060g01630	3176	eukaryotic translation initiation factor 3 subunit A-like	565	8.166	1784	30.2921	-1.89124	6.31493e-189	3.11204e-190	down
	VIT_10s0116g01650	1685	5'-adenylylsulfate reductase 3, chloroplastic-like	715	19.4781	2880	92.1737	-2.2425	0	0	down
	VIT_17s0000g01380	1700	ubiquitin-like modifier-activating enzyme 5	279	7.5335	677	21.476	-1.51134	3.78174e-53	5.72399e-54	down
	VIT_08s0040g03280	2369	pentatricopeptide repeat-containing protein At3g09650, chloroplastic-like	122	2.36394	324	7.37555	-1.64156	2.68581e-29	6.37994e-30	down
	VIT_14s0108g01640	554	NADH dehydrogenase subunit 2	31	2.56858	129	12.5572	-2.28948	1.24981e-18	3.96379e-19	down
	VIT_05s0049g00780	814	proline-rich 33 kDa extensin-related protein-like	837	47.2001	33	2.18627	4.43224	7.18916e-172	3.87449e-173	up
	VIT_17s0000g01410	1815	probable inactive purple acid phosphatase 27-like	63	1.59333	225	6.68529	-2.06895	6.1968e-28	1.5221e-28	down
	VIT_19s0014g02880	1565	uncharacterized LOC100264047	23674	694.382	8637	297.621	1.22226	0	0	up
	VIT_00s0590g00010	1065	cytochrome c-type biogenesis protein CcmE-like	173	7.45655	373	18.8875	-1.34085	3.59333e-25	9.4564e-26	down
	VIT_11s0016g04650	1666	GDP-mannose transporter GONST4-like	600	16.5317	1068	34.5709	-1.06432	1.15376e-48	1.87225e-49	down
	VIT_19s0090g01300	801	syntaxin-51-like	273	15.6449	559	37.6352	-1.26639	4.936e-34	1.051e-34	down
	VIT_13s0047g00350	1880	uncharacterized LOC100255666	203	4.95655	351	10.0685	-1.02244	6.89009e-16	2.38864e-16	down
	VIT_18s0001g03240	1132	ethylene-responsive transcription factor ERF012-like	365	14.8009	116	5.52619	1.42133	4.98111e-23	1.38911e-23	up
	VIT_10s0116g01880	1828	protein TRANSPARENT TESTA 12-like	120	3.01333	312	9.20434	-1.61096	1.52183e-27	3.77695e-28	down
	VIT_16s0013g00980	930	ethylene-responsive transcription factor 5-like	205	10.1184	647	37.5177	-1.89059	2.79232e-69	3.3592e-70	down
	VIT_12s0035g01040	2413	uncharacterized LOC100262558	202	3.84269	506	11.3086	-1.55723	8.39536e-42	1.54947e-42	down
	VIT_01s0011g05240	288		150	23.9078	317	59.3583	-1.31197	6.38478e-21	1.88817e-21	down
	VIT_19s0014g00950	3088	uncharacterized LOC100257153	103	1.53109	320	5.58839	-1.86787	2.15311e-34	4.54912e-35	down
	VIT_14s0066g01580	2788	potassium transporter 8-like	353	5.81197	1009	19.517	-1.74763	1.72386e-96	1.52742e-97	down
	VIT_12s0057g00900	1522	mitochondrial import inner membrane translocase subunit TIM50-like	52	1.5683	216	7.65338	-2.28689	2.90349e-30	6.74054e-31	down
	VIT_12s0057g00460	1443	uncharacterized LOC100253083	23	0.731649	239	8.93194	-3.60975	9.27561e-52	1.43614e-52	down
	VIT_07s0005g00090	1791	putative indole-3-acetic acid-amido synthetase GH3.9-like	48	1.23023	1440	43.3592	-5.13934	0	0	down
	VIT_13s0067g00450	550	pleckstrin homology domain-containing protein 1-like	1828	152.565	730	71.5772	1.09185	3.20892e-73	3.67278e-74	up
	VIT_18s0001g00100	2197	DUF246 domain-containing protein At1g04910-like	51	1.06557	209	5.13016	-2.26738	4.88698e-29	1.16879e-29	down
	VIT_05s0020g04480	2285	pyruvate kinase isozyme A, chloroplastic-like	1858	37.3251	3787	89.3765	-1.25975	2.7936e-221	1.16235e-222	down
	VIT_00s0975g00020	741		57	3.531	167	12.1538	-1.78326	1.61174e-17	5.27579e-18	down
	VIT_00s0386g00030	2015		173	3.94105	537	14.3719	-1.8666	9.19086e-57	1.31388e-57	down
	VIT_01s0011g03070	1471	AP2/ERF and B3 domain-containing transcription repressor TEM1-like	137	4.27513	1468	53.818	-3.65405	0	0	down
	VIT_00s0233g00010	863		65	3.45736	399	24.9331	-2.85032	1.25806e-69	1.50829e-70	down
	VIT_01s0011g00110	1178	AP1-like protein	55	2.14318	144	6.59222	-1.62101	1.59851e-13	6.03703e-14	down
	VIT_10s0003g02670	3224	protein MEI2-like 2-like	183	2.60554	431	7.20936	-1.46829	6.1805e-33	1.34986e-33	down
	VIT_18s0086g00320	672		294	20.0826	0.5	0.040125	8.96723	3.20347e-52	4.92628e-53	up
	VIT_03s0038g00430	1956	MATE efflux family protein 4, chloroplastic-like	217	5.09251	376	10.3665	-1.02548	5.29871e-17	1.76059e-17	down
	VIT_05s0051g00090	3216	uncharacterized LOC100251145	88	1.25605	416	6.97576	-2.47345	1.97207e-62	2.5967e-63	down
	VIT_13s0064g01050	1677	ADP,ATP carrier protein 1, mitochondrial-like	4902	134.178	9761	313.889	-1.2261	0	0	down
	VIT_12s0035g01220	3156	non-lysosomal glucosylceramidase-like	279	4.05797	531	9.07344	-1.16089	2.07847e-28	5.04546e-29	down
	VIT_07s0129g00320	315		11	1.60296	135	23.112	-3.84983	3.82508e-31	8.69313e-32	down
	VIT_18s0001g03830	1288		1574	56.0958	634	26.5453	1.07944	4.32057e-62	5.73445e-63	up
	VIT_07s0031g01470	2018	protein CPR-5-like	136	3.09356	369	9.86097	-1.67246	4.88013e-34	1.03888e-34	down
	VIT_00s1623g00010	591	coiled-coil domain-containing protein 94 homolog	58	4.50487	134	12.2273	-1.44055	7.44079e-11	3.13366e-11	down
	VIT_00s0194g00250	1239	calcium-activated outward-rectifying potassium channel 1-like	25	0.926211	139	6.05003	-2.70753	6.90192e-24	1.87687e-24	down
	VIT_15s0048g01350	1144	probable carboxylesterase 8-like	107	4.29338	524	24.7013	-2.5244	4.24837e-80	4.47054e-81	down
	VIT_13s0074g00390	1746	cytochrome P450 77A2-like	249	6.54631	1022	31.5661	-2.26962	4.89434e-137	3.21223e-138	down
	VIT_00s1328g00020	500	phytosulfokines 3-like	401	36.8142	1454	156.823	-2.0908	1.07362e-175	5.68313e-177	down
	VIT_10s0003g03490	1191	gibberellin 2-beta-dioxygenase-like	33	1.27187	112	5.07132	-1.99541	5.94084e-14	2.20634e-14	down
	VIT_04s0023g02690	3250	beta-galactosidase	180	2.54232	2928	48.585	-4.25629	0	0	down
	VIT_08s0007g06710	1245	activator of 90 kDa heat shock protein ATPase homolog 1-like	532	19.6148	1157	50.1162	-1.35334	2.44038e-76	2.68057e-77	down
	VIT_07s0005g03890	1465	uncharacterized LOC100249689	128	4.01064	232	8.54014	-1.09043	5.25556e-12	2.10607e-12	down
	VIT_08s0058g00640	1657	patellin-6-like	1038	28.7552	2602	84.6836	-1.55826	8.23747e-210	3.56662e-211	down
	VIT_13s0047g00230	1767	probable pectinesterase/pectinesterase inhibitor 25-like	1488	38.6552	64	1.95325	4.30671	1.96537e-300	6.01415e-302	up
	VIT_02s0012g01400	1290	uncharacterized LOC100250554	2011	71.5589	3833	160.237	-1.16301	1.57636e-197	7.39404e-199	down
	VIT_10s0003g03790	622	protein TIFY 5A-like	137	10.1105	41	3.55474	1.50803	3.38399e-10	1.46302e-10	up
	VIT_00s0499g00040	968	uncharacterized LOC100261350	52	2.46587	121	6.741	-1.45087	5.14486e-10	2.24358e-10	down
	VIT_07s0141g01050	734	uncharacterized LOC100852574	8	0.500306	112	8.2288	-4.0398	7.85113e-27	1.98241e-27	down
	VIT_00s0753g00010	695		10	0.660475	182	14.1222	-4.41831	8.40089e-45	1.45879e-45	down
	VIT_14s0030g01300	1002		45	2.06151	683	36.7593	-4.15633	1.63273e-159	9.36613e-161	down
	VIT_05s0062g00900	940		35	1.70916	110	6.31072	-1.88452	8.13172e-13	3.1565e-13	down
	VIT_08s0058g01330	1383	uncharacterized LOC100253448	164	5.44331	306	11.932	-1.13228	2.58356e-16	8.81205e-17	down
	VIT_00s0231g00040	1223	RPM1-interacting protein 4-like	270	10.1339	738	32.542	-1.68311	2.43248e-67	3.01074e-68	down
	VIT_08s0007g04800	1131	bifunctional monodehydroascorbate reductase and carbonic anhydrase nectarin-3-like	389	15.788	1675	79.8669	-2.33876	5.17628e-232	2.04971e-233	down
	VIT_11s0016g05320	1141	peroxidase 25-like	10	0.402305	589	27.8384	-6.11264	4.22898e-151	2.56694e-152	down
	VIT_11s0016g03580	1112	bark storage protein A-like	196	8.09082	942	45.6836	-2.49732	2.77987e-141	1.77495e-142	down
	VIT_05s0020g02760	857	signal peptidase complex subunit 3B-like	17	0.910562	89	5.60046	-2.62072	2.88538e-15	1.02303e-15	down
	VIT_02s0236g00150	946		72	3.49368	227	12.9404	-1.88907	3.81074e-25	1.00355e-25	down
	VIT_05s0049g00840	1017	proline-rich 33 kDa extensin-related protein-like	768	34.6642	57	3.02251	3.51963	1.10138e-136	7.24363e-138	up
	VIT_05s0020g00840	1112	late embryogenesis abundant protein D-29-like	241	9.94841	18	0.872935	3.51052	1.05953e-43	1.88485e-44	up
	VIT_11s0052g01480	4065	uncharacterized LOC100266729	185	2.08907	696	9.23343	-2.14401	1.94406e-87	1.89123e-88	down
	VIT_19s0015g02590	880		28261	1474.17	2703	165.645	3.15373	0	0	up
	VIT_05s0077g01790	2169	uncharacterized LOC100246622	167	3.53426	464	11.5365	-1.70672	1.16957e-43	2.08221e-44	down
	VIT_18s0001g01570	707	17.6 kDa class I heat shock protein 3-like	467	30.3207	16	1.22044	4.63483	2.87311e-98	2.49322e-99	up
	VIT_18s0001g07870	869	uncharacterized LOC100257445	63	3.32784	146	9.0604	-1.44499	9.21661e-12	3.72874e-12	down
	VIT_00s0480g00060	2047		48	1.07638	526	13.8574	-3.6864	4.46396e-114	3.43538e-115	down
	VIT_14s0036g01520	1394	uncharacterized LOC100263155	76	2.5026	192	7.42767	-1.56948	7.4481e-17	2.48837e-17	down
	VIT_09s0002g07290	1853	signal recognition particle 54 kDa protein 2-like	472	11.6925	1054	30.6746	-1.39146	1.28699e-72	1.48126e-73	down
	VIT_11s0052g00660	1369	putative glucose-6-phosphate 1-epimerase-like	477	15.994	838	33.0107	-1.04541	2.10955e-37	4.23644e-38	down
	VIT_03s0038g00050	2721	BEL1-like homeodomain protein 3-like	426	7.18658	941	18.6499	-1.37579	6.91763e-64	8.93811e-65	down
	VIT_03s0110g00160	660		2	0.1391	163	13.3186	-6.58117	3.73615e-42	6.8563e-43	down
	VIT_07s0104g00820	1572	bystin-like	160	4.67206	325	11.1492	-1.25481	4.53104e-20	1.37266e-20	down
	VIT_12s0028g03060	3265	receptor-like protein kinase HSL1	277	3.89438	505	8.34109	-1.09884	6.63051e-25	1.75824e-25	down
	VIT_05s0077g02000	956	epoxide hydrolase 2-like	76	3.6492	169	9.5333	-1.3854	1.14542e-12	4.47235e-13	down
	VIT_13s0074g00100	2282	3-phosphoinositide-dependent protein kinase 1-like	174	3.50006	500	11.816	-1.75529	9.12324e-49	1.47714e-49	down
	VIT_15s0024g01680	213		7	1.50855	39	9.87414	-2.71049	1.29453e-07	6.34377e-08	down
	VIT_07s0104g00840	2313	probable LRR receptor-like serine/threonine-protein kinase RKF3-like	109	2.16318	796	18.5589	-3.10089	2.94023e-149	1.80349e-150	down
	VIT_14s0060g00310	477		206	19.824	73	8.25313	1.26423	1.53977e-11	6.2913e-12	up
	VIT_12s0028g00320	819	chlorophyll a-b binding protein 40, chloroplastic-like	594	33.2923	1777	117.009	-1.81335	8.28213e-178	4.32358e-179	down
	VIT_02s0025g00470	3295	uncharacterized LOC100243215	214	2.98126	578	9.45991	-1.6659	2.80078e-52	4.29678e-53	down
	VIT_04s0023g00130	1799	uncharacterized LOC100251233	170	4.3377	1048	31.4155	-2.85648	3.08934e-181	1.5803e-182	down
	VIT_14s0083g00960	15338	auxin transport protein BIG-like	468	1.40061	1897	6.6698	-2.25158	6.32684e-251	2.36083e-252	down
	VIT_10s0042g01060	1462	uncharacterized LOC100251105	78	2.449	142	5.23788	-1.09679	6.89043e-08	3.31823e-08	down
	VIT_02s0025g03430	1910	GMP synthase [glutamine-hydrolyzing]-like	842	20.2358	1536	43.3683	-1.09973	3.95829e-73	4.53951e-74	down
	VIT_01s0010g02480	2430	ankyrin-like protein	237	4.47696	546	12.1172	-1.43646	4.44586e-40	8.45516e-41	down
	VIT_05s0049g00750	551	uncharacterized LOC100242457	240	19.9941	42	4.11066	2.28213	1.26103e-28	3.04328e-29	up
	VIT_05s0077g01750	1878		212	5.18181	374	10.7397	-1.05142	1.42347e-17	4.65433e-18	down
	VIT_14s0036g00520	1505	L-allo-threonine aldolase-like	468	14.2742	1676	60.0554	-2.07289	3.90864e-200	1.79945e-201	down
	VIT_13s0067g03060	1442	uncharacterized LOC100251895	196	6.23925	489	18.2877	-1.55143	3.14142e-40	5.95858e-41	down
	VIT_04s0008g06640	2276	transmembrane 9 superfamily member 4-like	1152	23.2339	3204	75.9162	-1.70818	2.76161e-294	8.58942e-296	down
	VIT_09s0070g00210	1974	metal transporter Nramp6-like	37	0.860391	311	8.49626	-3.30376	1.90856e-62	2.5122e-63	down
	VIT_02s0154g00080	2127	monocopper oxidase-like protein SKU5	469	10.1215	860	21.8045	-1.10719	5.65345e-42	1.04109e-42	down
	VIT_03s0038g04470	2115	uncharacterized LOC100252199	4806	104.307	8681	221.347	-1.08547	0	0	down
	VIT_04s0023g02480	768	dehydrin	1488	88.9371	311	21.838	2.02594	3.68144e-147	2.28672e-148	up
	VIT_01s0011g05140	838	MLP-like protein 28	1217	66.6635	0.5	0.0321766	11.0167	1.06274e-157	6.19343e-159	up
	VIT_12s0059g01800	2021	uncharacterized LOC100241481	3354	76.1795	883	23.5618	1.69295	4.52956e-259	1.63846e-260	up
	VIT_16s0013g01000	946	ethylene-responsive transcription factor 5-like	406	19.7005	876	49.9376	-1.3419	2.19071e-57	3.10572e-58	down
	VIT_00s0226g00170	871		0.5	0.0263508	123	7.61555	-8.17496	1.09162e-28	2.6302e-29	down
	VIT_14s0108g01420	2625	cyclic nucleotide-gated ion channel 2-like	934	16.3327	4205	86.3875	-2.40306	0	0	down
	VIT_08s0040g00490	1104	metacaspase-9-like	69	2.86894	345	16.8525	-2.55437	7.03363e-54	1.05304e-54	down
	VIT_13s0175g00090	282		21	3.41831	74	14.1513	-2.04958	6.08144e-10	2.65895e-10	down
	VIT_16s0100g00690	2034	E3 ubiquitin-protein ligase XBAT33-like	663	14.9625	1172	31.0736	-1.05434	1.75736e-52	2.68882e-53	down
	VIT_07s0104g01400	856	glutaredoxin-C11-like	18	0.965251	120	7.56	-2.96941	1.01175e-22	2.84511e-23	down
	VIT_19s0090g01460	1451	uncharacterized LOC100264067	271	8.57321	687	25.5331	-1.57446	3.66118e-57	5.20374e-58	down
	VIT_12s0055g01020	970	cationic peroxidase 2-like	0.5	0.0236614	580	32.2456	-10.4124	1.03083e-97	8.99243e-99	down
	VIT_01s0026g00490	699		13	0.853705	72	5.55482	-2.70193	5.66558e-13	2.18731e-13	down
	VIT_10s0042g00920	1212	stilbene synthase 2-like	11	0.416612	117	5.20592	-3.64338	3.44418e-26	8.83892e-27	down
	VIT_07s0151g00140	378	NADH dehydrogenase [ubiquinone] iron-sulfur protein 4, mitochondrial-like	235	28.5376	77	10.9853	1.37729	1.22326e-14	4.43268e-15	up
	VIT_08s0058g00400	623	ferritin-4, chloroplastic-like	229	16.8729	44	3.80872	2.14733	1.71733e-25	4.48255e-26	up
	VIT_00s0880g00020	1809	eukaryotic translation initiation factor 3 subunit D-like	1009	25.6032	2825	84.2159	-1.71777	1.17479e-261	4.20659e-263	down
	VIT_06s0004g00410	1763	uncharacterized LOC100267227	680	17.7051	1781	54.4786	-1.62153	1.82191e-152	1.09506e-153	down
	VIT_07s0151g00910	1739		344	9.0803	635	19.6919	-1.11679	9.29055e-32	2.07833e-32	down
	VIT_13s0067g02190	2706	uncharacterized LOC100248412	1761	29.8726	3033	60.4448	-1.0168	4.0736e-126	2.89496e-127	down
	VIT_13s0019g03330	2024	adenylosuccinate lyase-like	120	2.72152	290	7.72684	-1.50546	2.11797e-23	5.8475e-24	down
	VIT_18s0001g14230	1694	hexokinase	277	7.50599	769	24.4809	-1.70554	2.0683e-71	2.41829e-72	down
	VIT_19s0090g00810	1832	imidazole glycerol phosphate synthase hisHF, chloroplastic-like	116	2.90652	259	7.6241	-1.39127	7.6869e-19	2.42245e-19	down
	VIT_03s0038g02070	4090	translocase of chloroplast 120, chloroplastic-like	322	3.61388	1645	21.6899	-2.5854	1.56847e-255	5.79534e-257	down
	VIT_18s0001g02160	1960	SWI/SNF complex subunit SWI3C-like	257	6.01892	497	13.6746	-1.18392	1.75785e-27	4.37074e-28	down
	VIT_05s0077g00140	2731	uncharacterized LOC100263178	126	2.11783	355	7.01005	-1.72684	2.9933e-34	6.34342e-35	down
	VIT_19s0015g01000	2314	E3 ubiquitin-protein ligase At4g11680-like	334	6.62559	652	15.1949	-1.19747	2.91385e-36	5.96079e-37	down
	VIT_03s0038g03430	919	expansin-like A2	5972	298.295	1610	94.4767	1.65871	0	0	up
	VIT_09s0054g00570	255		17	3.0602	53	11.2086	-1.8729	9.19345e-07	4.71765e-07	down
	VIT_07s0104g01450	472		13	1.26428	62	7.08376	-2.4862	1.84065e-10	7.85693e-11	down
	VIT_07s0005g00390	2523	beta-glucosidase 11-like	811	14.7552	11	0.23512	5.97168	2.84961e-177	1.49281e-178	up
	VIT_14s0108g00270	1281	aldose 1-epimerase-like	448	16.0535	126	5.30439	1.59763	5.5078e-33	1.20143e-33	up
	VIT_01s0010g00060	2305	uncharacterized LOC100251363	720	14.3385	195	4.56224	1.65208	1.02892e-54	1.52024e-55	up
	VIT_13s0019g02000	3597		732	9.3414	1470	22.039	-1.23835	2.26163e-84	2.26628e-85	down
	VIT_18s0001g10150	780	ethylene-responsive transcription factor ERF010-like	7330	431.371	1662	114.908	1.90845	0	0	up
	VIT_00s0261g00020	1678	uncharacterized LOC100264211	137	3.74774	270	8.67733	-1.21123	4.73635e-16	1.63258e-16	down
	VIT_10s0003g01070	1260	uncharacterized LOC100258410	2332	84.957	142	6.0776	3.80516	0	0	up
	VIT_01s0011g01710	2689	uncharacterized LOC100249093	240	4.09696	506	10.1479	-1.30855	1.77487e-32	3.90479e-33	down
	VIT_01s0011g05480	693	dynein light chain, cytoplasmic-like	39	2.58329	113	8.79346	-1.76722	3.92846e-12	1.56349e-12	down
	VIT_06s0061g00440	1250	uncharacterized LOC100261829	1674	61.4733	3937	169.852	-1.46624	9.2438e-290	2.91309e-291	down
	VIT_07s0031g01850	3898	systemin receptor SR160-like	549	6.46505	1609	22.2602	-1.78373	1.59193e-157	9.29204e-159	down
	VIT_01s0150g00210	1848	sterol 14-demethylase-like	1902	47.2444	3605	105.2	-1.15493	8.36714e-184	4.22656e-185	down
	VIT_07s0031g02210	191		19	4.56627	192	54.2104	-3.56948	1.67137e-41	3.10304e-42	down
	VIT_06s0004g04440	854	osmotin-like protein	587	31.5516	4066	256.758	-3.02462	0	0	down
	VIT_02s0012g01270	848	abscisic acid receptor PYR1-like	1617	87.5297	629	40.0008	1.12974	1.5905e-68	1.94172e-69	up
	VIT_17s0000g03160	474	uncharacterized LOC100852784	157	15.2042	49	5.57484	1.44747	6.74116e-11	2.83316e-11	up
	VIT_11s0016g00840	296	40S ribosomal protein S29-like	6752	1047.09	2632	479.522	1.12671	5.0461e-281	1.65015e-282	up
	VIT_14s0108g01450	2118		52	1.12699	273	6.95106	-2.62476	3.52683e-44	6.21122e-45	down
	VIT_07s0141g00800	1635		227	6.37308	476	15.7001	-1.30071	2.31946e-30	5.36987e-31	down
	VIT_02s0154g00010	847	uncharacterized LOC100255700	23	1.24648	90	5.73025	-2.20074	8.13631e-13	3.15884e-13	down
	VIT_00s0504g00010	434		10	1.05767	44	5.46736	-2.36995	1.9999e-07	9.8949e-08	down
	VIT_07s0031g01180	7132	uncharacterized LOC100264630	644	4.14492	1448	10.9489	-1.40137	2.44067e-100	2.08452e-101	down
	VIT_01s0026g00310	3130	AP-1 complex subunit gamma-2-like	820	12.0257	1595	27.4809	-1.19231	3.33431e-86	3.28024e-87	down
	VIT_19s0014g02210	1781	26S proteasome non-ATPase regulatory subunit 5-like	111	2.86089	373	11.2943	-1.98106	5.11228e-43	9.22522e-44	down
	VIT_13s0019g04940	3272	uncharacterized LOC100256388	60	0.841743	332	5.47191	-2.70059	4.62358e-55	6.80181e-56	down
	VIT_18s0001g05080	1480	random slug protein 5-like	180	5.5828	377	13.7371	-1.29901	2.81526e-24	7.59264e-25	down
	VIT_06s0080g00150	2985	cucumisin-like	83	1.27637	709	12.809	-3.32705	1.45128e-141	9.24655e-143	down
	VIT_18s0001g06940	1326	purine permease 3-like	805	27.8672	1668	67.837	-1.2835	5.41181e-101	4.59243e-102	down
	VIT_13s0019g00540	868		17	0.899023	102	6.33716	-2.81741	1.39829e-18	4.4417e-19	down
	VIT_11s0016g04630	1697	DELLA protein SLR1-like	3129	84.638	6859	217.968	-1.36474	0	0	down
	VIT_11s0037g01420	586		91	7.12829	170	15.6446	-1.13404	1.20448e-09	5.33446e-10	down
	VIT_05s0049g01240	2083	casein kinase I isoform delta-like	763	16.8142	1719	44.5042	-1.40426	2.89859e-119	2.17378e-120	down
	VIT_07s0129g00660	1854	probable indole-3-acetic acid-amido synthetase GH3.1-like	7	0.173312	921	26.7895	-7.27215	3.61585e-223	1.49126e-224	down
	VIT_05s0062g00480	1081	xyloglucan endotransglycosylase XET1-like	124	5.26547	19	0.947856	2.47382	7.91956e-17	2.64842e-17	up
	VIT_08s0040g01200	1294	3-oxoacyl-[acyl-carrier-protein] reductase FabG-like	6232	221.072	688	28.6727	2.94677	0	0	up
	VIT_01s0011g05370	2174	phosphoglucomutase, cytoplasmic-like	1380	29.1381	3249	80.5943	-1.46777	1.07608e-239	4.18243e-241	down
	VIT_08s0056g01170	2873	zinc finger protein VAR3, chloroplastic-like	84	1.3421	319	5.98783	-2.15754	4.14859e-41	7.7458e-42	down
	VIT_04s0023g02940	2331	transmembrane and coiled-coil domain-containing protein 4-like	153	3.01294	407	9.416	-1.64394	1.55045e-36	3.15897e-37	down
	VIT_01s0011g05970	1274	heat stress transcription factor A-8-like	78	2.81039	167	7.06906	-1.33075	7.36377e-12	2.96586e-12	down
	VIT_01s0026g02070	900	probable peptidyl-prolyl cis-trans isomerase-like	568	28.9699	241	14.4407	1.00441	8.19743e-21	2.43171e-21	up
	VIT_16s0013g00260	1178	superoxide dismutase [Fe], chloroplastic-like	41	1.59764	131	5.99709	-1.90832	2.97952e-15	1.05668e-15	down
	VIT_06s0009g01610	1438		164	5.23512	493	18.4885	-1.82034	1.63542e-50	2.57993e-51	down
	VIT_10s0116g00430	1083	U-box domain-containing protein 33-like	268	11.3592	73	3.63504	1.64382	4.66044e-21	1.37312e-21	up
	VIT_19s0085g00380	1662	phosphoglycerate kinase, chloroplastic-like	1231	33.9992	2137	69.3406	-1.0282	7.5282e-91	7.05887e-92	down
	VIT_00s0772g00020	1595	AP2-like ethylene-responsive transcription factor AIL6-like	3	0.086338	347	11.7323	-7.08627	6.61399e-86	6.53092e-87	down
	VIT_18s0041g01880	941	MADS-box protein 5	2217	108.148	4473	256.344	-1.24508	1.90291e-256	6.99631e-258	down
	VIT_11s0016g03020	1283		7	0.250445	1361	57.2066	-7.83554	0	0	down
	VIT_03s0038g03970	1342	uncharacterized LOC100248592	592	20.2493	1111	44.6453	-1.14063	2.07677e-56	2.98971e-57	down
	VIT_06s0009g00960	3945	ubiquitin carboxyl-terminal hydrolase 12-like	154	1.79191	445	6.08313	-1.76332	8.05509e-44	1.42965e-44	down
	VIT_13s0019g01160	995	bifunctional dihydroflavonol 4-reductase/flavanone 4-reductase-like	13	0.599738	123	6.66648	-3.47452	1.56982e-26	3.99642e-27	down
	VIT_12s0034g02160	3607	probable importin subunit beta-4-like	122	1.55258	483	7.2213	-2.21759	1.21271e-63	1.5719e-64	down
	VIT_03s0063g02020	1928	protein TIC 62, chloroplastic-like	65	1.54756	256	7.16057	-2.21008	3.21617e-34	6.82307e-35	down
	VIT_09s0002g03780	1060	UPF0497 membrane protein 14	10	0.433048	315	16.0258	-5.20973	7.57357e-81	7.90737e-82	down
	VIT_00s0323g00080	2534	elongation factor G, chloroplastic-like	406	7.35463	914	19.4515	-1.40316	6.16754e-64	7.95767e-65	down
	VIT_14s0030g00250	1557	sugar transporter ERD6-like 5-like	55	1.62149	453	15.69	-3.27445	1.1126e-89	1.05696e-90	down
	VIT_17s0000g06200	423		1096	118.936	416	53.0356	1.16515	3.52451e-49	5.66626e-50	up
	VIT_18s0001g03290	1628	uncharacterized LOC100245359	170	4.79331	361	11.9582	-1.31891	7.97341e-24	2.17298e-24	down
	VIT_09s0018g01670	1656		80	2.21754	1330	43.3117	-4.28773	0	0	down
	VIT_00s0211g00060	3074		442	6.60024	1164	20.4204	-1.62942	9.40384e-101	8.00153e-102	down
	VIT_18s0001g03600	1824	histidyl-tRNA synthetase-like	47	1.18281	450	13.3046	-3.49164	6.87682e-94	6.25023e-95	down
	VIT_11s0052g00630	1055	uncharacterized LOC100265076	1325	57.6507	22	1.12457	5.6799	3.79068e-289	1.19719e-290	up
	VIT_14s0066g02550	2905	ATPase 4, plasma membrane-type-like	534	8.43794	2285	42.4184	-2.32973	0	0	down
	VIT_00s0245g00030	873		8	0.420646	109	6.73328	-4.00063	5.29752e-26	1.36678e-26	down
	VIT_12s0178g00040	3318	uncharacterized LOC100257088	257	3.55548	1417	23.0307	-2.69544	2.12901e-230	8.48882e-232	down
	VIT_17s0000g05840	2335	protein IQ-DOMAIN 31-like	20	0.393174	346	7.99105	-4.34515	2.57833e-83	2.60953e-84	down
	VIT_17s0000g08810	6625		229	1.58669	1052	8.56336	-2.43216	5.62664e-153	3.37161e-154	down
	VIT_17s0000g07900	1982	protease Do-like 9-like	111	2.57076	372	10.1217	-1.97719	8.4565e-43	1.53179e-43	down
	VIT_15s0046g00020	3849		207	2.46867	465	6.51508	-1.40005	4.4908e-33	9.76715e-34	down
	VIT_07s0031g01130	1982	L-ascorbate oxidase-like	60	1.3896	261	7.10152	-2.35346	1.63056e-37	3.26559e-38	down
	VIT_12s0028g01820	1752	aspartate aminotransferase, mitochondrial-like	321	8.41032	607	18.684	-1.15157	6.92924e-32	1.54567e-32	down
	VIT_05s0062g00960	1539	xyloglucan galactosyltransferase KATAMARI1-like	1870	55.7756	767	26.8764	1.05329	1.0901e-70	1.28551e-71	up
	VIT_17s0000g04960	2118	probable galacturonosyltransferase 11-like	340	7.36876	1012	25.7673	-1.80605	3.21566e-101	2.71999e-102	down
	VIT_18s0001g03870	462		20	1.98714	50	5.83636	-1.55437	3.13859e-05	1.7778e-05	down
	VIT_03s0063g01760	438		3921	410.927	138	16.991	4.59604	0	0	up
	VIT_04s0044g00870	1576	U-box domain-containing protein 27-like	78	2.27185	220	7.52802	-1.7284	9.30891e-22	2.69127e-22	down
	VIT_11s0016g02610	890	probable caffeoyl-CoA O-methyltransferase At4g26220-like	17	0.8768	187	11.3309	-3.69188	1.89911e-41	3.5276e-42	down
	VIT_17s0000g04850	1224	dof zinc finger protein DOF5.4-like	184	6.90046	423	18.6369	-1.4334	2.98192e-31	6.76193e-32	down
	VIT_14s0128g00110	1252	transcription factor bHLH96-like	3	0.109991	229	9.86383	-6.48669	6.72961e-59	9.34369e-60	down
	VIT_18s0041g01360	1853	protein TIC 40, chloroplastic-like	212	5.25172	641	18.6551	-1.82871	1.10968e-65	1.40237e-66	down
	VIT_05s0049g00040	1315		190	6.63238	53	2.17352	1.60949	6.87732e-15	2.46886e-15	up
	VIT_12s0059g01790	1210	O-methyltransferase	38	1.44158	1036	46.1731	-5.00133	1.18551e-260	4.25038e-262	down
	VIT_08s0007g06060	1186	beta 1-3 glucanase	3083	119.325	71	3.22841	5.20793	0	0	up
	VIT_14s0068g01990	616	uncharacterized LOC100265298	35	2.60813	89	7.79155	-1.5789	1.50528e-08	7.00838e-09	down
	VIT_18s0001g15400	3439	putative transcription elongation factor SPT5 homolog 1-like	316	4.2179	743	11.6512	-1.46588	1.10973e-55	1.61733e-56	down
	VIT_19s0177g00300	1741	glucose-6-phosphate/phosphate translocator 1, chloroplastic-like	1688	44.5056	3468	107.422	-1.27123	1.31011e-205	5.81007e-207	down
	VIT_18s0001g12470	2405	probable methyltransferase PMT28-like	280	5.34422	504	11.3013	-1.08044	3.19261e-24	8.62202e-25	down
	VIT_18s0001g08710	397		251	29.0218	14	1.90174	3.93174	3.66537e-49	5.89606e-50	up
	VIT_06s0004g00180	1400	TATA-box-binding protein-like	491	16.0989	886	34.1287	-1.08403	8.59219e-42	1.58619e-42	down
	VIT_18s0001g04770	2534	uncharacterized LOC100248897	177	3.20633	436	9.27885	-1.53302	2.07023e-35	4.29552e-36	down
	VIT_14s0060g01730	416		4008	442.258	10632	1378.28	-1.6399	0	0	down
	VIT_09s0002g04240	1960	uncharacterized LOC100266912	106	2.48251	1096	30.1557	-3.60256	1.90639e-232	7.54023e-234	down
	VIT_01s0011g04480	764	histone chaperone ASF1B-like	52	3.12429	89	6.28219	-1.00774	7.73598e-05	4.49425e-05	down
	VIT_04s0044g01020	882		87	4.52785	215	13.1457	-1.53769	3.3102e-18	1.06313e-18	down
	VIT_18s0041g00930	951		6	0.289609	110	6.23773	-4.42884	1.2334e-27	3.05265e-28	down
	VIT_18s0001g00580	1660		228	6.30475	611	19.8494	-1.65458	1.14442e-54	1.6935e-55	down
	VIT_17s0000g06970	3430	diacylglycerol kinase 1-like	395	5.28621	819	12.8767	-1.28446	2.58966e-50	4.09591e-51	down
	VIT_06s0004g02770	3077	serine/threonine-protein phosphatase 6 regulatory subunit 3-like	509	7.59332	1377	24.1335	-1.66824	5.33863e-123	3.86956e-124	down
	VIT_18s0001g00170	3514	uncharacterized LOC100250689	97	1.2671	421	6.46093	-2.35021	1.35342e-59	1.86246e-60	down
	VIT_06s0004g03260	1624	vicilin-like antimicrobial peptides 2-2	1775	50.1711	8393	278.706	-2.47381	0	0	down
	VIT_01s0026g01460	609	thioredoxin H2-like	269	20.2757	1414	125.212	-2.62655	1.28335e-223	5.28112e-225	down
	VIT_12s0055g00720	328		40	5.59793	95	15.6194	-1.48037	2.45767e-08	1.1566e-08	down
	VIT_07s0151g01080	5174		202	1.79212	532	5.54497	-1.62952	9.10474e-47	1.52654e-47	down
	VIT_07s0129g00210	1418	BTB/POZ and TAZ domain-containing protein 4-like	279	9.0317	660	25.1005	-1.47465	4.86657e-50	7.72384e-51	down
	VIT_12s0028g01120	2481	probable polyamine oxidase 2-like	754	13.9504	1831	39.7993	-1.51244	1.05937e-141	6.72539e-143	down
	VIT_14s0108g01620	351		51	6.66967	97	14.9032	-1.15993	3.37768e-06	1.79119e-06	down
	VIT_10s0116g00670	1921	UPF0559 protein-like	367	8.76961	918	25.7709	-1.55516	1.31022e-74	1.47149e-75	down
	VIT_06s0009g01930	1082	SNF1-related protein kinase regulatory subunit beta-1-like	2840	120.485	1088	54.2271	1.15177	4.17326e-123	3.02106e-124	up
	VIT_13s0064g01070	545	uncharacterized LOC100267061	44	3.70593	75	7.42129	-1.00183	0.000317173	0.000193252	down
	VIT_18s0122g00610	2286	3-hydroxy-3-methylglutaryl-coenzyme A reductase 1-like	627	12.5902	1902	44.8692	-1.83343	4.22917e-193	2.03394e-194	down
	VIT_00s0340g00080	3535	conserved oligomeric Golgi complex subunit 1-like	262	3.40215	1026	15.6521	-2.20184	1.34399e-132	9.13385e-134	down
	VIT_02s0025g03310	1852	putative transporter arsB-like	234	5.79984	17	0.49502	3.55046	7.79455e-43	1.41153e-43	up
	VIT_11s0016g02130	2138	zinc finger CCCH domain-containing protein 64-like	153	3.28492	269	6.78514	-1.04652	6.51836e-13	2.52249e-13	down
	VIT_12s0028g02510	2864	transcription factor GTE4-like	183	2.93305	428	8.05907	-1.45821	2.15488e-32	4.74674e-33	down
	VIT_18s0001g10640	638		13	0.935328	159	13.4397	-3.84489	2.04553e-36	4.1742e-37	down
	VIT_18s0001g06060	1550	UDP-glycosyltransferase 85A2-like	21574	638.911	42	1.46128	8.77224	0	0	up
	VIT_15s0021g00520	1228	uncharacterized LOC100244411	262	9.79364	835	36.6693	-1.90465	6.56246e-90	6.21927e-91	down
	VIT_19s0014g00160	830	chlorophyll a-b binding protein 40, chloroplastic-like	600	33.1829	1377	89.4685	-1.43094	1.7009e-98	1.47445e-99	down
	VIT_15s0046g01860	1266	uncharacterized LOC100241428	213	7.72302	441	18.7853	-1.28237	1.21835e-27	3.01429e-28	down
	VIT_19s0093g00190	810	probable glutathione S-transferase parC-like	31731	1798.21	2498	166.311	3.4346	0	0	up
	VIT_18s0001g03760	1459	biotin--protein ligase-like	203	6.38678	351	12.9738	-1.02244	6.89009e-16	2.38864e-16	down
	VIT_11s0016g00500	727	uncharacterized LOC100244113	791	49.944	47	3.4864	3.8405	7.31731e-150	4.46825e-151	up
	VIT_19s0015g01830	2189		728	15.2661	1274	31.3862	-1.0398	1.10238e-55	1.60612e-56	down
	VIT_01s0011g02460	2535	proline-rich receptor-like protein kinase PERK9	103	1.86509	375	7.97752	-2.09669	1.9871e-46	3.34798e-47	down
	VIT_07s0005g02300	3615	uncharacterized LOC100253767	423	5.37123	1010	15.067	-1.48807	6.95176e-77	7.59788e-78	down
	VIT_08s0007g02960	1807	sorting nexin-1-like	675	17.147	1300	38.7971	-1.178	3.45928e-69	4.17104e-70	down
	VIT_12s0034g02390	3932	uncharacterized LOC100253141	461	5.38182	912	12.5082	-1.21671	1.94491e-51	3.02906e-52	down
	VIT_05s0077g01550	480	pathogenesis-related protein 10.3	213	20.3695	10	1.1235	4.18034	1.9714e-43	3.52592e-44	up
	VIT_01s0127g00850	1937	probable polygalacturonase non-catalytic subunit JP650-like	0.5	0.011849	568	15.8137	-10.3822	3.68671e-96	3.27586e-97	down
	VIT_19s0085g00520	1134	nuclear transcription factor Y subunit C-9-like	640	25.9065	1588	75.5182	-1.54351	9.28249e-127	6.58402e-128	down
	VIT_19s0015g01270	5605	proteasome activator complex subunit 4-like	231	1.89181	759	7.30265	-1.94865	2.48603e-84	2.49341e-85	down
	VIT_07s0031g01540	2178	4-alpha-glucanotransferase, chloroplastic/amyloplastic-like	307	6.47026	527	13.0487	-1.01201	7.80029e-23	2.18725e-23	down
	VIT_18s0089g01420	1230	2-hydroxy-6-oxononadienedioate/2-hydroxy-6-oxononatrienedioate hydrolase-like	112	4.17979	239	10.4787	-1.32596	2.44968e-16	8.34424e-17	down
	VIT_13s0019g01430	2052	heat shock 70kDa protein 1/8-like	6659	148.961	59321	1559	-3.38761	0	0	down
	VIT_00s0409g00070	378		26	3.15735	73	10.4147	-1.72183	5.04809e-08	2.41499e-08	down
	VIT_10s0071g00270	1187		38	1.46952	125	5.67902	-1.9503	5.27493e-15	1.8864e-15	down
	VIT_07s0031g01970	1671	26S proteasome non-ATPase regulatory subunit 12-like	1094	30.0526	1951	62.9644	-1.06705	3.59996e-88	3.46267e-89	down
	VIT_00s0324g00050	1603	UDP-glycosyltransferase 85A1-like	860	24.6267	5	0.16821	7.19382	1.35578e-178	7.03432e-180	up
	VIT_09s0002g00930	1191	U6 snRNA-associated Sm-like protein LSm1	169	6.51353	355	16.0743	-1.30324	4.78818e-23	1.33444e-23	down
	VIT_08s0007g06960	687	disease resistance response protein 206-like	91	6.08031	329	25.8258	-2.08659	1.17221e-40	2.20896e-41	down
	VIT_15s0048g00270	2846	scarecrow-like protein 6-like	336	5.41933	808	15.3106	-1.49834	2.16714e-62	2.85652e-63	down
	VIT_07s0129g00560	1125		418	17.0555	5446	261.059	-3.93607	0	0	down
	VIT_01s0011g03640	996	adenylate isopentenyltransferase-like	2	0.0921748	146	7.90511	-6.42227	4.0138e-38	7.92861e-39	down
	VIT_00s0864g00010	496		36	3.33167	65	7.06718	-1.08489	0.000346879	0.000211993	down
	VIT_15s0048g02650	704	uncharacterized LOC100267812	19	1.23886	178	13.6352	-3.46025	1.11295e-37	2.21979e-38	down
	VIT_00s0361g00040	1209	anthocyanidin reductase	301	11.4283	2288	102.057	-3.1587	0	0	down
	VIT_01s0011g04450	1743	MATE efflux family protein 5-like	44	1.15877	382	11.819	-3.35044	2.67972e-77	2.9141e-78	down
	VIT_03s0038g03850	580		6318	500.027	1498	139.283	1.84399	0	0	up
	VIT_06s0004g00990	810	uncharacterized LOC100265620	814	46.1297	2171	144.54	-1.6477	7.06651e-190	3.46951e-191	down
	VIT_04s0008g00700	555	uncharacterized LOC100257725	13712	1134.09	3550	344.945	1.7171	0	0	up
	VIT_00s0317g00060	2216	uncharacterized LOC100248502	57	1.18072	233	5.67023	-2.26374	3.71516e-32	8.2312e-33	down
	VIT_16s0013g00630	596	cyclin-U4-1-like	73	5.62235	10	0.904832	2.63545	4.2152e-11	1.75442e-11	up
	VIT_09s0002g05350	1022	gibberellin 3-beta-dioxygenase 3-like	0.5	0.0224575	119	6.27929	-8.12726	6.29716e-28	1.54733e-28	down
	VIT_07s0031g02950	1534	ammonium transporter 3 member 1-like	257	7.6904	1419	49.8852	-2.69748	6.61439e-231	2.62823e-232	down
	VIT_13s0067g01990	2108	sorting nexin-2-like	435	9.4724	789	20.1846	-1.09146	9.16887e-38	1.82582e-38	down
	VIT_17s0000g09220	1583	protein MAK16 homolog B-like	155	4.49461	316	10.7652	-1.2601	1.13471e-19	3.48264e-20	down
	VIT_03s0038g02290	1550	amino acid permease 2-like	0.5	0.0148074	145	5.04488	-8.41235	8.77437e-33	1.92038e-33	down
	VIT_17s0000g01650	1145	cycloeucalenol cycloisomerase-like	297	11.9067	565	26.6108	-1.16023	4.07779e-30	9.50026e-31	down
	VIT_17s0000g00770	754	NAC domain-containing protein 29-like	102	6.20969	211	15.0913	-1.28112	6.93291e-14	2.58159e-14	down
	VIT_15s0024g00980	1707	glutamyl-tRNA(Gln) amidotransferase subunit A-like	126	3.38827	535	16.9019	-2.31856	3.47187e-74	3.91508e-75	down
	VIT_13s0019g03220	1717	lysine histidine transporter 2-like	1525	40.77	532	16.7092	1.28687	3.39924e-79	3.60806e-80	up
	VIT_18s0076g00250	1835	sucrose transporter-like	507	12.6827	3744	110.031	-3.11697	0	0	down
	VIT_14s0006g01420	1732	probable receptor-like serine/threonine-protein kinase At5g57670-like	156	4.13445	487	15.1634	-1.87482	6.66718e-52	1.02984e-52	down
	VIT_00s2739g00010	521		19	1.67401	222	22.9789	-3.77893	9.67478e-50	1.54169e-50	down
	VIT_07s0005g05030	4023	CLIP-associating protein-like	313	3.57138	740	9.91964	-1.47381	6.73968e-56	9.77322e-57	down
	VIT_18s0001g14980	1522	2-oxoisovalerate dehydrogenase subunit alpha, mitochondrial-like	69	2.08102	295	10.4525	-2.32849	1.03429e-41	1.91221e-42	down
	VIT_06s0009g00410	3143	BEL1-like homeodomain protein 1	263	3.84107	2269	38.9318	-3.34137	0	0	down
	VIT_09s0002g08430	2161	uncharacterized LOC100262975	599	12.7237	1762	43.9709	-1.78903	4.28809e-173	2.2973e-174	down
	VIT_14s0081g00020	605		1148	87.102	32	2.85239	4.93246	5.69734e-245	2.17017e-246	up
	VIT_00s0338g00030	2010	ganglioside-induced differentiation-associated protein 2-like	1165	26.6055	364	9.76607	1.44587	2.14771e-72	2.48172e-73	up
	VIT_18s0041g00650	1835	uncharacterized LOC100249450	1180	29.518	2699	79.3197	-1.42608	6.12595e-191	2.97974e-192	down
	VIT_10s0003g01370	2681	uncharacterized LOC100253264	120	2.05459	332	6.67814	-1.70059	1.83492e-31	4.14333e-32	down
	VIT_18s0001g01380	1232	uncharacterized LOC100260276	549	20.4552	216	9.45491	1.11333	1.30471e-23	3.57537e-24	up
	VIT_17s0000g06220	2387	xylogalacturonan beta-1,3-xylosyltransferase-like	260	4.99991	748	16.8991	-1.75697	2.15605e-72	2.49332e-73	down
	VIT_15s0021g00880	932	uncharacterized LOC100263389	14	0.689531	125	7.23283	-3.39087	1.93663e-26	4.93954e-27	down
	VIT_08s0007g07670	1595	NAC domain-containing protein 29-like	203	5.8422	60	2.02864	1.526	9.80631e-15	3.54272e-15	up
	VIT_15s0048g00980	1132	dihydroflavonol-4-reductase-like	2	0.0811008	110	5.24035	-6.0138	2.47891e-29	5.88282e-30	down
	VIT_17s0000g05940	2588	RINT1-like protein-like	197	3.49416	369	7.68912	-1.13787	1.50205e-19	4.62587e-20	down
	VIT_19s0140g00120	1223	gibberellin 2-beta-dioxygenase 1-like	43	1.61393	659	29.0585	-4.17032	3.07228e-154	1.82835e-155	down
	VIT_00s0357g00010	351	uncharacterized LOC100853335	192	25.1094	340	52.238	-1.05687	3.21481e-16	1.10011e-16	down
	VIT_11s0016g01930	2052	diacylglycerol O-acyltransferase 1-like	410	9.17166	829	21.7867	-1.24819	9.62589e-49	1.56028e-49	down
	VIT_14s0060g00100	3960	phytochrome A	123	1.42578	399	5.43366	-1.93018	2.06015e-44	3.60373e-45	down
	VIT_06s0004g07280	934		87	4.27576	392	22.6336	-2.40421	4.7598e-57	6.77176e-58	down
	VIT_19s0090g01310	1769	transcription initiation factor TFIID subunit 6-like	137	3.55496	266	8.10902	-1.1897	2.00137e-15	7.05208e-16	down
	VIT_03s0038g03800	1399	probable serine/threonine-protein kinase Cx32, chloroplastic-like	1273	41.7688	534	20.5844	1.02088	3.489e-46	5.90079e-47	up
	VIT_16s0050g01620	2078	ABC transporter G family member 8-like	142	3.13678	552	14.3254	-2.19122	1.68302e-71	1.9655e-72	down
	VIT_13s0067g03760	2811	uncharacterized LOC100854784	66	1.07777	328	6.29256	-2.5456	4.23379e-51	6.64025e-52	down
	VIT_18s0001g05990	1520	UDP-glycosyltransferase 85A1-like	3766	113.731	4	0.141916	9.64637	0	0	up
	VIT_10s0071g00670	1494	calumenin-like	175	5.37686	495	17.8677	-1.73252	1.91656e-47	3.17136e-48	down
	VIT_08s0056g01610	181	ripening-related protein-like	720	182.598	224	66.7396	1.45205	1.57273e-45	2.69364e-46	up
	VIT_15s0048g03000	753	ras-related protein RABA3-like	60	3.65761	121	8.66572	-1.24442	3.59896e-08	1.70866e-08	down
	VIT_11s0065g00210	3870	chaperone protein ClpB-like	421	4.99359	1294	18.0317	-1.85239	1.35692e-133	9.13496e-135	down
	VIT_18s0001g06030	1063	uncharacterized LOC100260784	82	3.54097	212	10.7552	-1.60281	5.2295e-19	1.63752e-19	down
	VIT_17s0053g00990	1286	expansin-like	2705	96.5534	78	3.27091	4.88357	0	0	up
	VIT_09s0002g00450	2561	subtilisin-like protease-like	87	1.55938	1151	24.2371	-3.95817	2.20531e-260	7.92682e-262	down
	VIT_08s0007g01320	900	probable peptide/nitrate transporter At3g53960-like	5	0.255017	238	14.261	-5.80533	5.12651e-62	6.81583e-63	down
	VIT_09s0002g04760	1437	protein SYS1 homolog-like	230	7.34704	486	18.2387	-1.31177	2.31739e-31	5.24336e-32	down
	VIT_08s0105g00190	1468	E3 ubiquitin-protein ligase PUB23-like	314	9.8185	1742	63.9936	-2.70435	5.64901e-284	1.82151e-285	down
	VIT_11s0016g00960	2749	subtilisin-like protease	575	9.6014	1841	36.1155	-1.9113	1.10665e-197	5.17565e-199	down
	VIT_00s0187g00310	676	uncharacterized LOC100256926	1268	86.1021	359	28.6393	1.58805	3.71085e-90	3.50154e-91	up
	VIT_04s0044g01160	1255	probable cysteine desulfurase-like	59	2.15799	168	7.21905	-1.74212	4.2797e-17	1.41829e-17	down
	VIT_06s0009g02360	924	THO complex subunit 7 homolog-like	87	4.32204	270	15.7582	-1.86632	3.37891e-29	8.04797e-30	down
	VIT_07s0005g01670	934		14	0.688054	109	6.29353	-3.19327	4.01072e-22	1.1478e-22	down
	VIT_14s0219g00080	3116	uncharacterized LOC100242361	146	2.15078	507	8.77455	-2.02846	9.10915e-60	1.25186e-60	down
	VIT_01s0146g00260	1016		18362	829.598	4664	247.559	1.74464	0	0	up
	VIT_00s0873g00010	469	ribosomal protein S12	12	1.17449	59	6.78412	-2.53013	3.42844e-10	1.48263e-10	down
	VIT_19s0090g01380	578	uncharacterized LOC100248652	274	21.7603	53	4.94496	2.13767	4.47331e-30	1.04299e-30	up
	VIT_15s0046g01350	2187	tubulin gamma-1 chain-like	71	1.49022	259	6.38654	-2.09951	1.56876e-32	3.44633e-33	down
	VIT_07s0104g01810	815	glutathione S-transferase F13-like	4	0.225291	107	7.08012	-4.97391	4.76698e-28	1.16763e-28	down
	VIT_05s0049g01080	720	probable glutathione S-transferase-like	147	9.37187	33	2.4717	1.92283	9.23233e-15	3.32735e-15	up
	VIT_14s0219g00170	1626	zinc finger CCCH domain-containing protein 43-like	695	19.6203	1351	44.8073	-1.19139	3.95963e-73	4.54286e-74	down
	VIT_04s0044g01880	1742	uncharacterized LOC100260227	64	1.68645	469	14.5191	-3.10589	1.41746e-88	1.35887e-89	down
	VIT_02s0087g00650	1823	uncharacterized LOC100244212	180	4.53239	494	14.6135	-1.68896	9.88212e-46	1.68576e-46	down
	VIT_00s0203g00020	501		515	47.1858	38	4.09035	3.52806	3.13583e-92	2.89307e-93	up
	VIT_12s0059g02660	673	uncharacterized LOC100256871	26	1.77337	93	7.45216	-2.07116	2.53511e-12	1.00322e-12	down
	VIT_09s0002g02930	1034	putative mediator of RNA polymerase II transcription subunit 6-like	131	5.81557	539	28.1114	-2.27316	5.27141e-73	6.05267e-74	down
	VIT_01s0011g04810	1484	uncharacterized LOC100245798	475	14.6927	1154	41.9359	-1.51309	8.07914e-90	7.66033e-91	down
	VIT_08s0058g01290	2063	probable receptor-like protein kinase At5g15080	84	1.86905	327	8.54797	-2.19327	5.98369e-43	1.08114e-43	down
	VIT_08s0007g01250	1548	uncharacterized LOC100264910	62	1.83849	184	6.41005	-1.80181	1.99031e-19	6.14773e-20	down
	VIT_01s0011g05190	919	MLP-like protein 34	392	19.58	2602	152.688	-2.96314	0	0	down
	VIT_05s0020g02530	2353	mitogen-activated protein kinase 16-like	662	12.9145	1252	28.6944	-1.15178	2.25246e-64	2.88874e-65	down
	VIT_10s0003g02660	2294	uncharacterized LOC100251997	109	2.18109	278	6.5353	-1.5832	4.16899e-24	1.12798e-24	down
	VIT_18s0157g00190	1315	choline/ethanolamine kinase-like	263	9.18061	563	23.0886	-1.33052	6.84107e-37	1.38446e-37	down
	VIT_17s0000g09050	559	uncharacterized LOC100852763	153	12.5638	42	4.05184	1.63263	1.82205e-12	7.17419e-13	up
	VIT_02s0025g01240	1520		56	1.69116	679	24.0902	-3.83236	6.55266e-151	3.98337e-152	down
	VIT_10s0003g00860	1272	protein IQ-DOMAIN 1-like	52	1.87654	245	10.3871	-2.46864	3.06968e-37	6.17862e-38	down
	VIT_02s0033g01060	1604	benzyl alcohol O-benzoyltransferase-like	385	11.0179	63	2.11812	2.37899	2.43985e-47	4.05063e-48	up
	VIT_04s0008g04780	1712	probable protein phosphatase 2C 22-like	147	3.94144	540	17.01	-2.10959	8.77365e-67	1.09596e-67	down
	VIT_04s0044g00730	2598	G-type lectin S-receptor-like serine/threonine-protein kinase RLK1	173	3.05667	330	6.84998	-1.16414	3.1453e-18	1.00917e-18	down
	VIT_01s0010g02150	860		29	1.54789	82	5.14197	-1.73202	6.31592e-09	2.89012e-09	down
	VIT_15s0046g00300	3646	exportin-2-like	342	4.30577	921	13.6225	-1.66165	3.20229e-82	3.27615e-83	down
	VIT_19s0090g00420	662	protein translation factor SUI1 homolog-like	430	29.8162	1607	130.91	-2.13441	3.62157e-199	1.67557e-200	down
	VIT_18s0001g12180	972		40	1.88901	110	6.10296	-1.69188	3.22461e-11	1.33609e-11	down
	VIT_16s0022g01970	1560	anthocyanidin 3-O-glucosyltransferase 5-like	75	2.20688	184	6.36074	-1.52719	1.26865e-15	4.43609e-16	down
	VIT_07s0005g00180	4861	translocase of chloroplast 159, chloroplastic-like	492	4.64602	2110	23.4084	-2.33296	4.09099e-291	1.28363e-292	down
	VIT_14s0081g00730	748	uncharacterized LOC100246190	2	0.122735	92	6.63286	-5.75601	8.62633e-25	2.29517e-25	down
	VIT_18s0164g00070	2132	somatic embryogenesis receptor kinase-like	265	5.70558	747	18.895	-1.72756	1.20958e-70	1.42807e-71	down
	VIT_17s0000g03310	2528	stromal 70 kDa heat shock-related protein, chloroplastic-like	1371	24.8944	3290	70.1832	-1.4953	1.79256e-249	6.7216e-251	down
	VIT_05s0094g01410	1769	inositol-tetrakisphosphate 1-kinase 4-like	131	3.39926	233	7.10301	-1.06321	1.28472e-11	5.23393e-12	down
	VIT_08s0007g07240	3926	importin-5-like	1332	15.5738	4835	66.4141	-2.09237	0	0	down
	VIT_10s0003g02950	472		16	1.55604	87	9.94012	-2.67539	2.92125e-15	1.03588e-15	down
	VIT_18s0001g05180	2610	probable beta-D-xylosidase 7-like	86	1.51251	7038	145.42	-6.58713	0	0	down
	VIT_14s0108g01280	2202		228	4.7529	814	19.9352	-2.06844	1.49014e-97	1.30264e-98	down
	VIT_09s0002g08020	2803		759	12.4297	151	2.90515	2.09711	4.76009e-79	5.06772e-80	up
	VIT_13s0156g00100	582	uncharacterized LOC100855367	73	5.7576	232	21.4971	-1.9006	7.18267e-26	1.85742e-26	down
	VIT_10s0116g00680	2560	homeobox-leucine zipper protein PROTODERMAL FACTOR 2-like	56	1.00413	281	5.91944	-2.55952	3.15083e-44	5.53896e-45	down
	VIT_11s0016g04070	1866	uncharacterized LOC100266187	426	10.4795	799	23.0914	-1.13979	6.75839e-41	1.26618e-41	down
	VIT_07s0104g00460	2283	mitochondrial Rho GTPase 1-like	368	7.39918	769	18.165	-1.29572	5.97739e-48	9.80897e-49	down
	VIT_08s0007g06700	1259	thioredoxin-like 3-1, chloroplastic	243	8.85976	94	4.0264	1.13778	1.60448e-11	6.56375e-12	up
	VIT_12s0059g02350	2010	isocitrate lyase-like	1916	43.7563	8720	233.956	-2.41868	0	0	down
	VIT_16s0013g00220	1348	metacaspase-1-like	186	6.3338	1106	44.2466	-2.80442	1.12825e-187	5.59101e-189	down
	VIT_16s0050g01070	1390	putative septum site-determining protein minD homolog, chloroplastic-like	79	2.60888	243	9.4277	-1.85348	3.53744e-26	9.08311e-27	down
	VIT_16s0013g00970	951		507	24.472	1378	78.1417	-1.67496	8.7098e-124	6.28124e-125	down
	VIT_04s0023g01630	1393	cytochrome P450 90B1-like	122	4.02022	899	34.8035	-3.11389	4.58599e-169	2.51554e-170	down
	VIT_06s0004g03840	1196	chitinase 2-like	86	3.30072	198	8.92788	-1.43554	2.33439e-15	8.24792e-16	down
	VIT_07s0104g01460	1854	zinc finger CCCH domain-containing protein 32-like	128	3.16914	318	9.24979	-1.54533	1.75976e-26	4.48239e-27	down
	VIT_02s0025g02740	1818	polyadenylate-binding protein-like	472	11.9176	904	26.8157	-1.16998	5.27347e-48	8.65143e-49	down
	VIT_02s0025g01320	827		49771	2762.56	9712	633.312	2.12502	0	0	up
	VIT_18s0001g15000	1635	uncharacterized LOC100250578	156	4.37974	1271	41.922	-3.25879	2.08103e-248	7.81277e-250	down
	VIT_12s0028g03560	1031	uncharacterized LOC100248895	897	39.937	147	7.68906	2.37685	1.93748e-108	1.5583e-109	up
	VIT_01s0011g02790	609		460	34.6722	103	9.12083	1.92654	1.66839e-43	2.98016e-44	up
	VIT_17s0000g10060	1467	GDSL esterase/lipase At3g48460-like	41	1.28291	191	7.0213	-2.45232	4.12102e-29	9.84189e-30	down
	VIT_01s0011g01600	1366	probable glycosyltransferase At5g11130-like	224	7.52729	549	21.6738	-1.52575	6.04182e-44	1.06929e-44	down
	VIT_03s0063g00860	1750	serine carboxypeptidase II-3-like	8785	230.433	3004	92.5713	1.31571	0	0	up
	VIT_08s0040g01720	767	uncharacterized LOC100853066	474	28.3677	188	13.2183	1.10171	3.05039e-20	9.20898e-21	up
	VIT_18s0001g08100	2849	uncharacterized LOC100253915	301	4.84971	1313	24.8534	-2.35748	7.59764e-184	3.83439e-185	down
	VIT_08s0007g00160	1093	xylosyltransferase 2-like	37	1.5539	148	7.30224	-2.23245	1.40375e-20	4.18657e-21	down
	VIT_06s0061g00270	2083	ruBisCO large subunit-binding protein subunit alpha, chloroplastic-like	1893	41.716	3879	100.426	-1.26746	8.72063e-229	3.50498e-230	down
	VIT_00s0404g00050	1312	uncharacterized LOC100244739	36	1.25953	202	8.30294	-2.72073	2.79605e-34	5.9203e-35	down
	VIT_01s0011g04100	243		74	13.9787	5	1.10963	3.65508	9.83235e-15	3.55303e-15	up
	VIT_14s0006g01970	1637	uncharacterized LOC100852994	64	1.79462	253	8.33463	-2.21544	6.2516e-34	1.33284e-34	down
	VIT_09s0002g04170	2245		103	2.10602	225	5.40481	-1.35973	5.1522e-16	1.77897e-16	down
	VIT_06s0009g02310	2300	uncharacterized LOC100241032	351	7.0052	1185	27.7846	-1.98779	2.05923e-134	1.37877e-135	down
	VIT_15s0046g00730	1179	uncharacterized LOC100258436	2	0.0778677	111	5.07719	-6.02686	1.39725e-29	3.29451e-30	down
	VIT_18s0122g00950	842	uncharacterized LOC100242710	946	51.5728	1906	122.075	-1.24308	1.13515e-109	9.00548e-111	down
	VIT_05s0062g01320	1342	chitinase-like protein 2	20327	695.284	37570	1509.74	-1.11863	0	0	down
	VIT_02s0025g04840	1300	nudix hydrolase 14, chloroplastic-like	443	15.6423	924	38.3304	-1.29303	3.62671e-57	5.15309e-58	down
	VIT_10s0042g00800	3520	26S proteasome non-ATPase regulatory subunit 1-like	716	9.3371	2301	35.2524	-1.91667	1.02482e-247	3.86149e-249	down
	VIT_00s1389g00010	1147	probable mannitol dehydrogenase-like	222	8.88446	20	0.940331	3.24004	7.58634e-38	1.50618e-38	up
	VIT_12s0057g00140	640	uncharacterized LOC100245897	1385	99.337	331	27.8909	1.83254	4.5862e-120	3.41216e-121	up
	VIT_00s0415g00050	1939	transcription factor GTE2-like	750	17.7552	1772	49.2834	-1.47286	6.17038e-132	4.21598e-133	down
	VIT_03s0063g00130	672	40S ribosomal protein S16-like	46714	3190.94	15717	1261.29	1.33908	0	0	up
	VIT_03s0091g00260	901	zinc finger protein 7-like	1822	92.825	42	2.51385	5.20654	0	0	up
	VIT_06s0004g07050	1435	LRR repeats and ubiquitin-like domain-containing protein At2g30105	75	2.39911	170	6.38868	-1.41302	4.39792e-13	1.69047e-13	down
	VIT_16s0098g01670	967	50S ribosomal protein L9-like	63	2.99058	124	6.91528	-1.20936	4.98154e-08	2.38258e-08	down
	VIT_19s0090g01780	2232	zinc finger CCCH domain-containing protein 18-like	52	1.06943	390	9.4229	-3.13934	1.36402e-74	1.53254e-75	down
	VIT_14s0066g00700	603	oleosin-like	14371	1093.98	35445	3169.95	-1.53487	0	0	down
	VIT_18s0001g05620	1968	calcium-binding mitochondrial carrier protein SCaMC-1-like	92	2.14587	287	7.8645	-1.87379	4.11577e-31	9.36505e-32	down
	VIT_17s0000g08410	1898	peroxisomal membrane protein PEX14-like	577	13.9547	1032	29.3223	-1.07124	1.48704e-47	2.45519e-48	down
	VIT_00s0802g00010	284	uncharacterized LOC100267927	128	20.6887	334	63.4224	-1.61615	1.60147e-29	3.78224e-30	down
	VIT_16s0013g00880	724	oleosin 18.5 kDa-like	27121	1719.53	59838	4457.11	-1.3741	0	0	down
	VIT_16s0050g01530	1731		41	1.08725	194	6.04392	-2.47481	7.63171e-30	1.78881e-30	down
	VIT_17s0000g01530	853	uncharacterized LOC100247416	161	8.664	390	24.6564	-1.50886	4.13634e-31	9.41374e-32	down
	VIT_14s0068g00150	678		0.5	0.0338518	67	5.32917	-7.29853	2.03847e-17	6.6908e-18	down
	VIT_11s0016g02300	1606		1421	40.6153	3446	115.714	-1.51046	3.71733e-265	1.30391e-266	down
	VIT_00s0229g00100	2078	DUF246 domain-containing protein At1g04910-like	208	4.59472	501	13.0019	-1.50067	2.7903e-39	5.38816e-40	down
	VIT_17s0000g08840	867	trans-2-enoyl-CoA reductase, mitochondrial-like	426	22.5544	798	49.6362	-1.13798	9.53624e-41	1.79357e-41	down
	VIT_13s0084g00030	1289	uncharacterized LOC100259193	27	0.961507	149	6.23373	-2.69673	2.07756e-25	5.43704e-26	down
	VIT_07s0031g00010	713		191	12.2966	357	27.0018	-1.1348	7.01779e-19	2.20742e-19	down
	VIT_08s0007g02250	960	methyltransferase-like protein 21C-like	36	1.72136	111	6.23543	-1.85694	1.08421e-12	4.22964e-13	down
	VIT_17s0000g09920	1074		78	3.33374	307	15.4152	-2.20914	9.38739e-41	1.76472e-41	down
	VIT_13s0320g00040	1731	beta-hexosaminidase-like	104	2.75789	265	8.25588	-1.58185	5.1506e-23	1.43709e-23	down
	VIT_18s0001g05830	2248	uncharacterized LOC100263636	63	1.28643	477	11.4429	-3.15301	2.69267e-91	2.51127e-92	down
	VIT_00s0956g00020	825	nuclear transcription factor Y subunit B-6-like	660	36.7224	3046	199.109	-2.43882	0	0	down
	VIT_00s0341g00020	3252	uncharacterized LOC100854867	474	6.69066	905	15.0076	-1.16548	9.05599e-48	1.4923e-48	down
	VIT_08s0040g00610	5339	transcription elongation factor SPT6-like	480	4.12689	1653	16.6966	-2.01643	1.55882e-190	7.60364e-192	down
	VIT_18s0041g00390	496		32	2.96149	1053	114.488	-5.27273	5.44663e-268	1.87317e-269	down
	VIT_18s0001g07750	1187	neuroguidin-like	19	0.734758	124	5.63359	-2.93871	3.27026e-23	9.07966e-24	down
	VIT_18s0001g12700	653		40	2.81182	243	20.0682	-2.83533	1.05063e-42	1.9074e-43	down
	VIT_06s0009g01870	443		121	12.5378	7	0.852136	3.87906	3.4376e-24	9.29149e-25	up
	VIT_17s0000g09810	1266	probable pectate lyase 5-like	915	33.1764	72	3.067	3.43526	1.55388e-159	8.90669e-161	up
	VIT_19s0014g03370	890		78	4.02296	345	20.9047	-2.3775	9.90832e-50	1.57936e-50	down
	VIT_18s0001g11630	1777	allene oxide synthase, chloroplastic-like	687	17.7464	3331	101.088	-2.51002	0	0	down
	VIT_10s0003g04950	1174	monoglyceride lipase-like	902	35.2679	40	1.83741	4.26261	1.29328e-181	6.5919e-183	up
	VIT_01s0011g03470	1428	ethylene-responsive transcription factor ERF118-like	214	6.87903	620	23.4141	-1.7671	1.05159e-60	1.42549e-61	down
	VIT_05s0049g00600	474	uncharacterized LOC100256189	283	27.4062	42	4.77843	2.5199	1.80303e-37	3.61593e-38	up
	VIT_11s0016g05610	1414	elongation factor Ts, mitochondrial-like	176	5.71353	368	14.035	-1.29658	1.15742e-23	3.16697e-24	down
	VIT_07s0104g00580	748	DNA-directed RNA polymerase III subunit RPC8-like	123	7.54823	227	16.3659	-1.11648	3.49532e-12	1.38887e-12	down
	VIT_01s0026g02680	787	oxygen-evolving enhancer protein 3-2, chloroplastic-like	107	6.24095	22	1.50752	2.04959	5.99441e-12	2.40653e-12	up
	VIT_19s0090g01610	1575	uncharacterized LOC100262283	584	17.0206	1133	38.7939	-1.18855	2.57767e-61	3.46593e-62	down
	VIT_11s0037g00570	1625	hydroxycinnamoyl-Coenzyme A shikimate/quinate hydroxycinnamoyltransferase-like	6	0.169488	1097	36.4056	-7.74683	9.82966e-256	3.62748e-257	down
	VIT_00s0179g00340	724	histone H2A variant 1-like	13	0.824226	112	8.34245	-3.33936	1.531e-23	4.20563e-24	down
	VIT_01s0011g04080	1524	uncharacterized LOC100252628	11	0.331321	1728	61.1467	-7.5279	0	0	down
	VIT_12s0028g03170	864	uncharacterized LOC100243665	184	9.77565	370	23.0942	-1.24026	2.78255e-22	7.93525e-23	down
	VIT_00s0207g00220	800	uncharacterized LOC100267774	236	13.5414	500	33.705	-1.31559	2.30312e-32	5.0796e-33	down
	VIT_07s0005g02620	1893	bifunctional aminoacyl-tRNA synthetase-like	1054	25.5583	2163	61.6198	-1.2696	1.95755e-128	1.37149e-129	down
	VIT_07s0129g00790	525		372	32.5256	820	84.2304	-1.37277	1.16317e-55	1.69575e-56	down
	VIT_06s0009g01340	597		81	6.22805	22	1.9873	1.64797	2.94155e-07	1.46869e-07	up
	VIT_00s0194g00050	227		16	3.23546	72	17.1049	-2.40237	1.55985e-11	6.37691e-12	down
	VIT_14s0060g00580	3501	FACT complex subunit SPT16-like	960	12.587	2308	35.5515	-1.49798	8.10673e-176	4.28755e-177	down
	VIT_10s0042g00850	222		2	0.413541	23	5.58714	-3.75601	2.96884e-06	1.57018e-06	down
	VIT_18s0001g01530	969		20	0.947431	98	5.45402	-2.52523	4.6514e-16	1.60287e-16	down
	VIT_11s0118g00730	1406		95	3.10156	894	34.2899	-3.46672	2.74464e-184	1.38141e-185	down
	VIT_00s1428g00020	663	uncharacterized LOC100853281	15	1.03853	69	5.61242	-2.43408	2.95328e-11	1.22077e-11	down
	VIT_18s0001g07240	1008	14-3-3 protein 1-like	39167	1783.62	11225	600.538	1.57048	0	0	up
	VIT_18s0001g09600	1750		48	1.25905	188	5.79341	-2.20207	2.23947e-25	5.86383e-26	down
	VIT_08s0007g05010	1056	uncharacterized LOC100255653	40	1.73875	158	8.06877	-2.2143	1.12138e-21	3.24865e-22	down
	VIT_14s0108g00810	574	ZF-HD homeobox protein At4g24660-like	94432	7551.77	15018	1410.96	2.42014	0	0	up
	VIT_01s0127g00420	1301	1,4-Dihydroxy-2-naphthoyl-CoA synthase, peroxisomal-like	516	18.206	175	7.25396	1.32757	5.61309e-29	1.34412e-29	up
	VIT_16s0100g00860	1251		24	0.880634	196	8.44915	-3.26219	1.97015e-39	3.79454e-40	down
	VIT_18s0001g07700	3360	serine/threonine-protein kinase CTR1-like	235	3.21048	579	9.29295	-1.53335	1.33643e-46	2.24559e-47	down
	VIT_19s0015g01900	786	regulator of ribonuclease-like protein 3	91	5.31447	353	24.2196	-2.18817	3.996e-46	6.76737e-47	down
	VIT_14s0036g00990	1619	polyubiquitin-C-like	330	9.35639	715	23.8163	-1.34792	2.12775e-47	3.52859e-48	down
	VIT_16s0098g00720	2426	probable L-type lectin-domain containing receptor kinase S.7-like	1060	20.0566	2615	58.1293	-1.53519	2.51417e-206	1.11039e-207	down
	VIT_05s0077g01920	455		107	10.7948	332	39.3497	-1.86602	1.37328e-35	2.84063e-36	down
	VIT_17s0000g05960	764		1008	60.5632	250	17.6466	1.77905	2.85738e-84	2.86848e-85	up
	VIT_01s0011g06080	2533	G-type lectin S-receptor-like serine/threonine-protein kinase At1g34300-like	93	1.68535	396	8.43091	-2.32264	2.26738e-55	3.3221e-56	down
	VIT_18s0001g02640	612	acetyltransferase At1g77540-like	1275	95.6313	471	41.5034	1.20425	5.38341e-60	7.36639e-61	up
	VIT_05s0020g04420	687	calmodulin-like protein 11	37	2.47222	153	12.0102	-2.28038	9.39855e-22	2.71762e-22	down
	VIT_12s0035g00450	294		38	5.93305	6	1.10057	2.43052	6.56772e-06	3.54228e-06	up
	VIT_01s0010g02310	204		8	1.80012	41	10.8385	-2.59	1.2796e-07	6.26531e-08	down
	VIT_14s0036g00480	1962	tyrosyl-tRNA synthetase-like	127	2.9713	219	6.01949	-1.01855	2.47906e-10	1.06499e-10	down
	VIT_16s0050g01680	1603	anthocyanidin 5,3-O-glucosyltransferase-like	31	0.887707	1240	41.716	-5.55437	0	0	down
	VIT_01s0127g00700	1242	uncharacterized LOC100852726	142	5.24817	666	28.9179	-2.46208	1.19454e-98	1.03332e-99	down
	VIT_08s0007g03610	1584	monodehydroascorbate reductase	1336	38.7162	3010	102.477	-1.40429	6.1849e-208	2.71181e-209	down
	VIT_18s0072g01160	3078	uncharacterized LOC100855325	114	1.70011	510	8.93544	-2.39391	1.84188e-73	2.10056e-74	down
	VIT_13s0064g00460	1337	uncharacterized LOC100258445	35639	1223.59	12451	502.212	1.28475	0	0	up
	VIT_00s1830g00010	1087	probable receptor-like protein kinase At1g67000	187	7.89684	20	0.992236	2.99252	6.42507e-30	1.50393e-30	up
	VIT_16s0022g01840	1055	clp protease-related protein At4g12060, chloroplastic-like	253	11.008	443	22.6447	-1.04061	2.97758e-20	8.98646e-21	down
	VIT_14s0066g02070	870		8	0.422097	167	10.3517	-4.61615	5.45339e-42	1.004e-42	down
	VIT_10s0116g00060	1506		29	0.883923	177	6.33815	-2.84207	1.54041e-31	3.47376e-32	down
	VIT_08s0056g01600	382		16332	1962.54	2870	405.166	2.27613	0	0	up
	VIT_13s0106g00060	1266		49	1.77666	183	7.79528	-2.13344	7.90642e-24	2.15436e-24	down
	VIT_04s0008g03280	639	uncharacterized LOC100249040	63	4.52565	152	12.8279	-1.50309	7.44512e-13	2.88692e-13	down
	VIT_08s0007g06950	1610	disease resistance response protein 206-like	29	0.826825	156	5.22532	-2.65987	3.58915e-26	9.21918e-27	down
	VIT_11s0103g00570	2895		145	2.29912	616	11.4748	-2.31932	2.97286e-85	2.95046e-86	down
	VIT_14s0128g00180	2334		235	4.62177	432	9.98153	-1.11082	7.47855e-22	2.1563e-22	down
	VIT_08s0032g00110	2292	uncharacterized LOC100254786	101	2.02278	422	9.92915	-2.29533	4.15976e-58	5.8478e-59	down
	VIT_09s0002g07020	3904	topless-related protein 4-like	666	7.83079	1589	21.9497	-1.48697	4.13572e-120	3.07133e-121	down
	VIT_05s0049g01870	473	mitochondrial import receptor subunit TOM22 homolog 2-like	32	3.10549	113	12.8834	-2.05262	1.52193e-14	5.53371e-15	down
	VIT_11s0118g00510	2087	NEDD8 ultimate buster 1-like	163	3.58514	317	8.19127	-1.19206	3.46304e-18	1.11254e-18	down
	VIT_17s0000g06670	718	eukaryotic translation initiation factor 5A-2-like	40616	2596.65	16550	1243.05	1.06277	0	0	up
	VIT_14s0030g00730	1668	vesicle-associated protein 2-2-like	54	1.48607	270	8.72935	-2.55437	1.8519e-42	3.37731e-43	down
	VIT_05s0049g02250	1370	uncharacterized LOC100263152	98	3.28357	342	13.4623	-2.03559	6.25236e-41	1.17051e-41	down
	VIT_15s0046g01770	1462	diacylglycerol kinase-like	173	5.43175	356	13.1316	-1.27355	2.42324e-22	6.89952e-23	down
	VIT_16s0039g00530	774	bolA-like protein 1	614	36.414	1075	74.9	-1.04047	3.05681e-47	5.08049e-48	down
	VIT_02s0154g00550	1970	chaperone protein dnaJ 13-like	112	2.60972	355	9.71799	-1.89677	8.84365e-39	1.72511e-39	down
	VIT_18s0072g01040	2015	uncharacterized LOC100257298	275	6.26468	848	22.6953	-1.85708	2.8579e-88	2.7476e-89	down
	VIT_01s0011g05250	750	uncharacterized LOC100247453	741	45.3522	1321	94.9852	-1.06653	4.4497e-60	6.08468e-61	down
	VIT_16s0050g00030	1044	cleavage and polyadenylation specificity factor subunit 5-like	50	2.19842	129	6.66352	-1.59982	4.863e-12	1.94431e-12	down
	VIT_17s0000g07400	2102		182	3.97448	314	8.05585	-1.01927	2.77947e-14	1.02013e-14	down
	VIT_19s0090g00530	1173	geranylgeranyl pyrophosphate synthase-related protein, chloroplastic-like	165	6.45695	437	20.0908	-1.63761	6.36218e-39	1.23757e-39	down
	VIT_02s0012g00570	2170	two-component response regulator-like APRR2	107	2.26342	567	14.0909	-2.63818	7.97912e-91	7.48896e-92	down
	VIT_17s0000g00720	1729		48	1.27435	435	13.5678	-3.41235	3.63526e-89	3.47337e-90	down
	VIT_06s0004g03910	668		1134	77.9252	129	10.4142	2.90353	9.31063e-170	5.07311e-171	up
	VIT_08s0040g02830	3446	calcium-transporting ATPase 4, endoplasmic reticulum-type-like	196	2.61085	434	6.79186	-1.37929	2.70447e-30	6.27111e-31	down
	VIT_01s0011g01700	428		40	4.29	77	9.702	-1.1773	2.94478e-05	1.66479e-05	down
	VIT_09s0002g02490	1475	dof zinc finger protein DOF1.7-like	72	2.24069	423	15.4655	-2.78703	4.3304e-72	5.02165e-73	down
	VIT_17s0000g06300	1029	uncharacterized LOC100251924	2701	120.49	518	27.1474	2.15002	4.66893e-287	1.48843e-288	up
	VIT_04s0008g04410	3209	hypoxia up-regulated protein 1-like	49	0.700919	351	5.89864	-3.07306	5.57977e-66	7.0362e-67	down
	VIT_03s0038g02830	3185	transportin-1-like	250	3.60306	648	10.9719	-1.60651	1.48515e-55	2.16922e-56	down
	VIT_03s0063g02250	1821	polyol transporter 5-like	2	0.0504152	251	7.43324	-7.20399	5.01397e-62	6.66393e-63	down
	VIT_04s0023g02730	1325	auxin-induced protein 5NG4-like	71	2.45971	219	8.91338	-1.85749	8.67755e-24	2.36686e-24	down
	VIT_17s0000g06270	1570	malate dehydrogenase, chloroplastic-like	949	27.7465	2534	87.0405	-1.64938	9.61763e-222	3.97971e-223	down
	VIT_18s0001g03580	533	ubiquitin-fold modifier 1-like	8607	741.252	3560	360.195	1.04119	0	0	up
	VIT_08s0217g00020	1432	proliferation-associated protein 2G4-like	643	20.6115	1139	42.8939	-1.05732	2.84472e-51	4.44606e-52	down
	VIT_13s0106g00230	2339	ankyrin repeat-containing protein At3g12360-like	4	0.0785003	1004	23.1482	-8.20399	3.66041e-224	1.50128e-225	down
	VIT_01s0011g00910	3370		242	3.2963	477	7.63313	-1.21143	2.32838e-27	5.80526e-28	down
	VIT_16s0022g02200	2518	subtilisin-like protease	130	2.36989	3995	85.5609	-5.17406	0	0	down
	VIT_03s0063g01380	805	uncharacterized LOC100267586	1723	98.2496	278	18.6236	2.39932	1.80264e-209	7.83794e-211	up
	VIT_18s0001g05630	2621	uncharacterized LOC100253453	483	8.45905	1239	25.4929	-1.59153	1.24441e-103	1.03213e-104	down
	VIT_19s0015g00840	1339		80	2.74253	405	16.3113	-2.5723	1.68844e-63	2.19239e-64	down
	VIT_06s0004g03150	2656	uncharacterized LOC100256992	168	2.90351	386	7.83743	-1.43258	1.30137e-28	3.14182e-29	down
	VIT_01s0011g02840	902	probable transmembrane ascorbate ferrireductase 4-like	68	3.46054	414	24.7519	-2.83847	6.77951e-72	7.88646e-73	down
	VIT_04s0069g00780	2349	probable xyloglucan glycosyltransferase 5-like	197	3.84968	638	14.6471	-1.92781	4.1593e-70	4.96001e-71	down
	VIT_06s0004g01990	963		212	10.1053	19	1.064	3.24755	2.85035e-36	5.82697e-37	up
	VIT_19s0027g01640	1519	uncharacterized LOC100261617	176	5.31859	319	11.3252	-1.09043	4.98348e-16	1.7189e-16	down
	VIT_14s0083g00870	1612	probable leucine-rich repeat receptor-like serine/threonine-protein kinase At5g15730-like	87	2.4774	196	6.557	-1.40421	9.26121e-15	3.33818e-15	down
	VIT_16s0100g00010	1069	probable carboxylesterase 120-like	14	0.601162	153	7.71841	-3.68248	4.32832e-34	9.20225e-35	down
	VIT_14s0083g01090	2021	probable N(2),N(2)-dimethylguanosine tRNA methyltransferase 2-like	291	6.60949	719	19.1857	-1.53742	9.10371e-58	1.28562e-58	down
	VIT_19s0015g00730	2358	cellulose synthase-like protein E6-like	423	8.23451	1204	27.5358	-1.74155	2.38341e-114	1.82879e-115	down
	VIT_08s0007g06550	1587	metal tolerance protein C2-like	93	2.68997	194	6.59233	-1.2932	4.85561e-13	1.86862e-13	down
	VIT_11s0078g00250	1643	ethanolamine-phosphate cytidylyltransferase-like	419	11.7063	775	25.4377	-1.11969	1.262e-38	2.46578e-39	down
	VIT_01s0010g01410	1474	uncharacterized LOC100249627	158	4.92041	315	11.5246	-1.22787	6.95109e-19	2.18613e-19	down
	VIT_14s0219g00280	1358	glycerol-3-phosphate dehydrogenase [NAD+]-like	591	19.9769	1909	75.809	-1.92403	9.49571e-207	4.18514e-208	down
	VIT_08s0007g08170	587	uncharacterized LOC100252006	1357	106.117	533	48.967	1.11577	1.34223e-56	1.92736e-57	up
	VIT_11s0065g00310	3918	auxin response factor 5-like	119	1.3942	483	6.64809	-2.25351	6.98919e-65	8.91404e-66	down
	VIT_09s0018g01920	2635	exocyst complex component 8-like	308	5.36552	678	13.876	-1.3708	3.74587e-46	6.34035e-47	down
	VIT_01s0010g02770	1282	adenylate kinase B-like	105	3.75961	600	25.2393	-2.74702	3.27073e-100	2.79644e-101	down
	VIT_08s0040g02340	794	probable beta-1,4-xylosyltransferase IRX9-like	36	2.08125	106	7.19946	-1.79044	1.20494e-11	4.90176e-12	down
	VIT_14s0030g00450	730	histone H2AX-like	544	34.2072	1265	93.4506	-1.4499	2.26778e-92	2.08911e-93	down
	VIT_19s0015g00930	2741	uncharacterized LOC100258374	260	4.35417	529	10.4078	-1.2572	6.28752e-32	1.40195e-32	down
	VIT_07s0005g00130	1552	dol-P-Man:Man(5)GlcNAc(2)-PP-Dol alpha-1,3-mannosyltransferase-like	97	2.86894	194	6.741	-1.23245	3.46482e-12	1.37628e-12	down
	VIT_05s0102g00710	1285	fructokinase-2-like	544	19.4329	2539	106.555	-2.45503	0	0	down
	VIT_04s0023g00320	1207	putative auxin efflux carrier component 8-like	75	2.8523	848	37.8881	-3.73155	9.0798e-185	4.56167e-186	down
	VIT_11s0016g01770	1666	mitogen-activated protein kinase kinase-like	2002	55.1608	4294	138.996	-1.33333	9.9131e-274	3.37756e-275	down
	VIT_03s0167g00220	414		163	18.0729	350	45.5913	-1.33493	1.50592e-23	4.1357e-24	down
	VIT_13s0067g01680	2418	peptide-N4-(N-acetyl-beta-glucosaminyl)asparagine amidase A-like	2926	55.5469	1009	22.5035	1.30356	7.71684e-154	4.60649e-155	up
	VIT_02s0154g00260	2131	nitrate transporter 1.1-like	7	0.150784	857	21.6876	-7.16824	3.09377e-209	1.348e-210	down
	VIT_17s0000g03510	1491	G-type lectin S-receptor-like serine/threonine-protein kinase B120	110	3.38654	206	7.45082	-1.13759	1.77604e-11	7.28423e-12	down
	VIT_00s0187g00010	803	uncharacterized LOC100853035	179	10.2324	26	1.74611	2.55093	1.6691e-24	4.47559e-25	up
	VIT_18s0001g02200	1632	N-glycosylase/DNA lyase-like	202	5.68163	368	12.1602	-1.0978	1.76777e-18	5.63796e-19	down
	VIT_09s0002g00820	1387	peroxisomal (S)-2-hydroxy-acid oxidase GLO4-like	132	4.36857	256	9.95355	-1.18805	7.29577e-15	2.62008e-15	down
	VIT_00s0615g00030	1377		867	28.9019	5423	212.383	-2.87743	0	0	down
	VIT_01s0127g00060	4715	alpha-glucan water dikinase, chloroplastic-like	581	5.65634	1507	17.2364	-1.60751	1.32266e-127	9.3272e-129	down
	VIT_16s0050g00820	3872	methyltransferase-like protein 1-like	97	1.14995	417	5.80785	-2.33644	1.21976e-58	1.70304e-59	down
	VIT_12s0142g00250	992		261	12.0773	565	30.715	-1.34665	1.10104e-37	2.19554e-38	down
	VIT_07s0129g01110	2046	F-box protein At1g47056-like	807	18.1055	1413	37.2435	-1.04057	1.09292e-61	1.45955e-62	down
	VIT_12s0059g00050	2315	ankyrin repeat-containing protein At5g02620-like	63	1.2492	391	9.10836	-2.86619	1.23468e-68	1.50479e-69	down
	VIT_05s0077g00660	619		49	3.63368	394	34.3257	-3.23979	1.85323e-77	2.00939e-78	down
	VIT_00s0218g00170	1137	putative UDP-rhamnose:rhamnosyltransferase 1-like	185	7.46883	413	19.5886	-1.39106	2.9821e-29	7.09466e-30	down
	VIT_15s0046g02400	1736	glycerol-3-phosphate acyltransferase 4-like	340	8.99023	739	22.9567	-1.35248	3.42953e-49	5.51043e-50	down
[truncated: 3,621 more rows]
