# Supplementary material for: RNA-Sequencing Reveals Biological Networks during Table Grapevine (‘Fujiminori’) Fruit Development
Source: PLoS One. 2017 Jan 24;12(1):e0170571. doi: 10.1371/journal.pone.0170571 (PMC5261597; doi:10.1371/journal.pone.0170571)
Supplement: S6 Table — (XLS) [file pone.0170571.s006.xls]

## Sheet: S6 Table
	Transcript ID	Length	Function	read_90DAF	RPKM_90DAF	read_65DAF	RPKM_65DAF	log2(Fold_change) normalized	q-value(Benjamini et al. 1995)	p_value	Result
	VIT_19s0014g03170	3171	WD repeat-containing protein 44-like	572	8.72459	239	3.45974	1.33443	1.84225e-35	2.76994e-36	up
	VIT_07s0031g01910	546		22	1.94884	292	24.5489	-3.65497	6.19855e-57	6.64987e-58	down
	VIT_06s0009g02410	953	elongation factor 1-beta 1-like	7493	380.284	16162	778.473	-1.03357	0	0	down
	VIT_01s0011g03730	1149	myb-related protein 340-like	541	22.7731	31	1.23846	4.20071	3.16237e-120	1.92007e-121	up
	VIT_16s0013g01720	391		25	3.09249	64	7.51354	-1.28072	0.000157982	7.16534e-05	down
	VIT_05s0049g01980	1736	3-isopropylmalate dehydratase-like	714	19.8927	373	9.86281	1.01217	1.04494e-28	1.80743e-29	up
	VIT_01s0011g01630	4420	protein NAP1-like	479	5.24154	169	1.75512	1.57842	4.37007e-38	6.21549e-39	up
	VIT_04s0008g01310	3416	serine/threonine-protein kinase CTR1-like	685	9.6988	200	2.68753	1.85153	2.93852e-67	2.7816e-68	up
	VIT_08s0007g07560	2115	glucan endo-1,3-beta-glucosidase 8-like	467	10.6795	180	3.90664	1.45085	5.92456e-33	9.31014e-34	up
	VIT_03s0063g01780	3363	uncharacterized LOC100243480	447	6.42874	174	2.375	1.43661	3.79332e-31	6.20764e-32	up
	VIT_12s0059g02020	1401	formimidoyltransferase-cyclodeaminase-like	165	5.69628	385	12.6143	-1.14697	1.9617e-18	4.40134e-19	down
	VIT_05s0062g00830	1500	30S ribosomal protein S1 homolog-like	223	7.1905	91	2.78478	1.36853	4.67079e-15	1.17434e-15	up
	VIT_08s0007g00710	710	uncharacterized LOC100249439	53	3.61046	284	18.3612	-2.34641	2.38351e-36	3.51995e-37	down
	VIT_03s0180g00140	830		393	22.9013	1864	103.088	-2.17038	2.71098e-211	1.03556e-212	down
	VIT_06s0004g05400	441		341	37.3991	2052	213.59	-2.51377	1.04687e-276	3.23814e-278	down
	VIT_05s0049g00050	1843		1207	31.6758	519	12.9266	1.29304	4.27589e-70	3.92081e-71	up
	VIT_14s0066g01130	817	universal stress protein A-like protein	927	54.8786	2567	144.227	-1.39402	2.1976e-157	1.079e-158	down
	VIT_11s0016g05740	1100	calmodulin-like protein 5-like	92	4.04521	232	9.68137	-1.259	3.21594e-13	8.66214e-14	down
	VIT_10s0003g01690	1802	uncharacterized LOC100259946	166	4.45552	740	18.8503	-2.08092	3.1745e-80	2.64377e-81	down
	VIT_08s0007g08260	1793	discs large homolog 1-like protein-like	737	19.8807	343	8.78123	1.17888	1.46543e-37	2.10808e-38	up
	VIT_15s0024g01980	336		46	6.62162	1	0.136616	5.59898	3.12899e-12	8.80641e-13	up
	VIT_05s0020g02720	1140	basic 7S globulin-like	789	33.4748	240	9.6638	1.79241	5.43104e-74	4.81905e-75	up
	VIT_14s0030g01950	1633	hydroxycinnamoyl-Coenzyme A shikimate/quinate hydroxycinnamoyltransferase-like	368	10.8995	102	2.86718	1.92656	1.28095e-38	1.80351e-39	up
	VIT_18s0041g00290	1216	RING finger protein 170-like	65	2.58539	199	7.51209	-1.53884	3.45333e-15	8.63292e-16	down
	VIT_13s0156g00300	582		86	7.14695	43	3.39146	1.07542	8.8747e-05	3.93818e-05	up
	VIT_08s0058g01210	652	non-specific lipid-transfer protein P5-like	2154	159.788	866	60.9694	1.39	1.14157e-138	6.17805e-140	up
	VIT_13s0019g04200	2621	patatin group A-3-like	1246	22.993	569	9.96521	1.20622	5.60963e-65	5.43075e-66	up
	VIT_06s0004g04210	514		12	1.12918	203	18.129	-4.00495	2.11949e-42	2.81693e-43	down
	VIT_14s0068g00720	3255	staphylococcal nuclease domain-containing protein 1-like	841	12.4966	313	4.41402	1.50136	2.10932e-61	2.1308e-62	up
	VIT_11s0052g00430	1770	uncharacterized LOC100266749	209	5.71108	452	11.7221	-1.0374	2.15811e-18	4.84818e-19	down
	VIT_07s0005g04150	495		2776	271.244	7719	715.809	-1.39999	0	0	down
	VIT_06s0061g00760	1015	zinc finger protein ZAT5-like	1456	69.381	116	5.24606	3.72523	1.84793e-298	5.27425e-300	up
	VIT_00s0480g00040	1050		3690	169.974	1050	45.903	1.88865	0	0	up
	VIT_12s0035g00330	1495	probable mitochondrial chaperone BCS1-B-like	220	7.11749	108	3.31607	1.10189	6.69154e-11	1.99527e-11	up
	VIT_14s0030g02300	6327		1598	12.2159	345	2.50301	2.28702	1.42497e-203	5.65436e-205	up
	VIT_09s0002g03500	357		112	15.1738	58	7.45764	1.0248	1.56624e-05	6.48039e-06	up
	VIT_04s0008g02820	1141	exostosin-1-like	265	11.2333	563	22.6498	-1.01172	9.26355e-22	1.89283e-22	down
	VIT_17s0000g01830	4090	transcription factor GTE10-like	1134	13.4102	291	3.26596	2.03775	1.89225e-125	1.10819e-126	up
	VIT_07s0104g00190	491		2	0.197013	96	8.97493	-5.50954	4.48386e-23	8.84897e-24	down
	VIT_02s0025g03370	3499	uncharacterized LOC100263296	454	6.27563	137	1.79729	1.80394	1.94262e-43	2.53543e-44	up
	VIT_01s0026g02580	1967	dof zinc finger protein DOF5.2-like	388	9.54054	41	0.956799	3.31778	1.73615e-73	1.55047e-74	up
	VIT_08s0007g05920	1895	UDP-N-acetylglucosamine--dolichyl-phosphate N-acetylglucosaminephosphotransferase-like	521	13.2976	158	3.82727	1.79678	2.0629e-49	2.45867e-50	up
	VIT_14s0108g01560	3230	alpha-1,4 glucan phosphorylase L isozyme, chloroplastic/amyloplastic-like	335	5.01635	150	2.13172	1.23462	5.81084e-19	1.28568e-19	up
	VIT_11s0103g00520	578		43	3.59821	123	9.76829	-1.44083	5.19503e-09	1.708e-09	down
	VIT_05s0029g01510	207		24	5.60772	1	0.221754	4.66038	1.12296e-06	4.26782e-07	up
	VIT_19s0140g00230	271		25	4.46186	73	12.365	-1.47055	6.12891e-06	2.45631e-06	down
	VIT_06s0004g06010	1246		13348	518.136	6127	225.721	1.19879	0	0	up
	VIT_15s0046g00220	1978	nephrocystin-3-like	143	3.49667	616	14.2954	-2.03149	5.78765e-65	5.60586e-66	down
	VIT_14s0030g01810	1050	cyc07	11489	529.223	31047	1357.29	-1.35878	0	0	down
	VIT_04s0023g02880	1334	GATA transcription factor 5-like	417	15.1191	213	7.32935	1.04462	4.21696e-18	9.53588e-19	up
	VIT_08s0058g00320	3616	ubiquitin-activating enzyme E1 1-like	2001	26.7648	624	7.92132	1.75652	7.74912e-181	3.35646e-182	up
	VIT_08s0007g04260	501		38	3.66852	134	12.2775	-1.74274	1.90936e-12	5.32544e-13	down
	VIT_07s0005g01970	1114	glycogenin-1-like	699	30.3485	21	0.865318	5.13225	1.83469e-167	8.50813e-169	up
	VIT_14s0066g00600	758	uncharacterized LOC100268049	180	11.4855	90	5.45023	1.07542	8.17648e-09	2.72067e-09	up
	VIT_10s0523g00020	937	probable tyrosine-protein phosphatase At1g05000-like	4785	246.995	1872	91.7081	1.42936	0	0	up
	VIT_03s0091g00690	925	zinc finger protein ZAT10-like	705	36.8632	362	17.9642	1.03705	1.81293e-29	3.08033e-30	up
	VIT_08s0007g00770	1727	uncharacterized LOC100251163	789	22.0968	353	9.38261	1.23578	3.81062e-43	4.99897e-44	up
	VIT_18s0001g13610	1270	abhydrolase domain-containing protein 4-like	937	35.6846	405	14.6384	1.28555	3.40774e-54	3.79761e-55	up
	VIT_13s0019g00310	4560	ABC transporter B family member 20-like	679	7.20195	174	1.75156	2.03975	1.16157e-75	1.01457e-76	up
	VIT_06s0009g03190	1703	crt homolog 1-like	486	13.8028	204	5.49866	1.32781	4.39719e-30	7.36404e-31	up
	VIT_01s0137g00240	1556	probable pectate lyase 5-like	1151	35.7776	6713	198.038	-2.46865	0	0	down
	VIT_09s0002g00650	829	uncharacterized LOC100261740	49	2.85882	249	13.7875	-2.26987	8.24109e-31	1.35808e-31	down
	VIT_12s0057g01210	656	uncharacterized LOC100254625	4456	328.539	10385	726.681	-1.14526	0	0	down
	VIT_11s0103g00210	1315	F-box protein At5g07610-like	173	6.36306	398	13.8931	-1.12658	1.64539e-18	3.68535e-19	down
	VIT_02s0087g00150	249		83	16.1222	186	34.289	-1.0887	8.11215e-09	2.69849e-09	down
	VIT_18s0072g00370	3795	cellulose synthase A catalytic subunit 6 [UDP-forming]-like	2872	36.6031	952	11.5151	1.66844	4.26939e-241	1.47777e-242	up
	VIT_05s0020g00630	3632	calmodulin-binding transcription activator 1-like	447	5.95261	177	2.23701	1.41195	2.24008e-30	3.73114e-31	up
	VIT_14s0036g00970	909	thioredoxin domain-containing protein 9-like	159	8.46016	456	23.0273	-1.44459	1.95215e-30	3.24597e-31	down
	VIT_00s0366g00020	2299	cysteine-rich receptor-like protein kinase 10-like	145	3.05052	358	7.14802	-1.22849	4.48864e-19	9.89273e-20	down
	VIT_08s0058g00410	980		1518	74.9189	294	13.7709	2.4437	4.3715e-209	1.69075e-210	up
	VIT_05s0077g01570	1159	major allergen Pru ar 1-like	6204	258.901	651	25.7833	3.32789	0	0	up
	VIT_12s0059g00220	1388	epoxide hydrolase 2-like	108	3.76339	317	10.4836	-1.47803	3.21087e-22	6.47178e-23	down
	VIT_11s0016g02280	3073		514	8.08995	143	2.13607	1.92117	2.74944e-53	3.10868e-54	up
	VIT_18s0122g00160	4392	uncharacterized LOC100266746	1320	14.5364	321	3.35494	2.11531	6.07878e-153	3.05436e-154	up
	VIT_12s0057g00590	3351	vacuolar protein sorting-associated protein 11 homolog	913	13.1778	383	5.24645	1.32869	1.52626e-55	1.67023e-56	up
	VIT_14s0081g00630	2561	protein EIN4-like	622	11.747	282	5.05453	1.21664	1.85991e-33	2.89963e-34	up
	VIT_01s0010g02610	4360	uncharacterized LOC100244315	484	5.36914	218	2.29515	1.2261	1.32531e-26	2.4077e-27	up
	VIT_16s0100g01190	1521	resveratrol synthase	1691	53.7725	379	11.438	2.23303	3.23223e-209	1.24703e-210	up
	VIT_13s0074g00470	1322		868	31.7566	385	13.3681	1.24826	4.38994e-48	5.34969e-49	up
	VIT_06s0004g04270	461	probable histone H2A.4-like	65	6.81958	291	28.9757	-2.08709	2.27106e-32	3.61663e-33	down
	VIT_17s0000g05110	1948	cytochrome P450 78A4-like	39074	970.162	211413	4981.78	-2.36036	0	0	down
	VIT_01s0127g00600	1807	probable nucleoredoxin 1-like	1210	32.3871	346	8.7894	1.88158	1.61575e-120	9.77933e-122	up
	VIT_03s0180g00210	1375	transcription factor MYB44-like	176	6.19092	428	14.2884	-1.20661	5.59023e-22	1.13371e-22	down
	VIT_05s0020g03010	1005		181	8.7108	422	19.2747	-1.14583	4.58243e-20	9.81245e-21	down
	VIT_15s0046g01900	2374	ferric reduction oxidase 2-like	551	11.2258	120	2.32029	2.27444	1.87927e-70	1.71693e-71	up
	VIT_05s0020g02690	2427	uncharacterized LOC100261454	81	1.61421	606	11.4616	-2.8279	1.83055e-93	1.34948e-94	down
	VIT_04s0008g01660	1885	solute carrier family 25 member 44-like	6446	165.396	3156	76.8541	1.10573	1.11998e-288	3.28759e-290	up
	VIT_14s0006g02230	1100	uncharacterized LOC100266821	104	4.57284	269	11.2254	-1.2956	8.74433e-16	2.13957e-16	down
	VIT_07s0129g01010	413		84	9.83727	34	3.77894	1.38028	1.95641e-06	7.55924e-07	up
	VIT_17s0000g04750	1693	UDP-glycosyltransferase 89B1-like	3454	98.6758	982	26.6254	1.88989	0	0	up
	VIT_04s0023g00530	370	auxin-induced protein 10A5-like	32	4.18306	169	20.9665	-2.32546	7.03123e-22	1.42998e-22	down
	VIT_11s0016g03870	3431	membrane-bound transcription factor peptidase, site 1	533	7.51367	182	2.43496	1.62562	4.88871e-44	6.32912e-45	up
	VIT_13s0074g00150	2178	dihydrolipoyllysine-residue acetyltransferase component 1 of pyruvate dehydrogenase complex, mitochondrial-like	333	7.39489	167	3.51965	1.0711	2.98084e-15	7.43464e-16	up
	VIT_01s0150g00250	2248	probable peptide/nitrate transporter At5g13400-like	103	2.21608	378	7.71857	-1.80032	1.76973e-34	2.71081e-35	down
	VIT_16s0013g00070	562	uncharacterized LOC100852902	5	0.430308	152	12.4151	-4.85058	5.95685e-35	9.03624e-36	down
	VIT_08s0058g01300	3165	B3 domain-containing protein Os07g0679700-like	852	13.02	234	3.39378	1.93977	1.08998e-88	8.43656e-90	up
	VIT_02s0154g00390	597	autophagy-related protein 8f-like	752	60.9241	2091	160.776	-1.39997	3.18847e-129	1.82616e-130	down
	VIT_01s0011g04020	878	uncharacterized LOC100249231	439	24.1833	1451	75.8603	-1.64933	2.77648e-114	1.75479e-115	down
	VIT_05s0094g01630	1765	nucleoside-triphosphatase-like	814	22.3062	367	9.54471	1.22467	7.26392e-44	9.43542e-45	up
	VIT_00s2364g00010	1443	U-box domain-containing protein 8-like	3121	104.61	1268	40.3361	1.37487	3.68653e-197	1.51043e-198	up
	VIT_12s0028g01220	1008	E3 ubiquitin ligase BIG BROTHER-related-like	155	7.43732	338	15.3921	-1.04933	2.75728e-14	7.11696e-15	down
	VIT_08s0007g08050	1687	carboxyl-terminal-processing protease-like	1031	29.559	406	11.0472	1.41991	4.1391e-69	3.82704e-70	up
	VIT_18s0001g01020	1922	V-type proton ATPase subunit B 1-like	3282	82.5906	1372	32.7674	1.33372	6.66858e-198	2.71946e-199	up
	VIT_00s0279g00050	741		194	12.6628	40	2.4779	2.35341	1.39519e-26	2.53664e-27	up
	VIT_04s0008g04480	2539	RING finger and CHY zinc finger domain-containing protein 1-like	1323	25.2024	409	7.39438	1.76906	4.12517e-121	2.48689e-122	up
	VIT_18s0001g06580	785	blue copper protein-like	0.5	0.0308067	124	7.25093	-7.87878	1.25597e-26	2.27872e-27	down
	VIT_18s0122g01420	380		366	46.5847	1424	172.016	-1.88461	9.01435e-135	5.00773e-136	down
	VIT_18s0001g00470	1966	L-ascorbate oxidase homolog-like	485	11.9317	1240	28.9521	-1.27886	3.13143e-67	2.96571e-68	down
	VIT_13s0019g04350	2639	endoplasmic reticulum metallopeptidase 1-like	310	5.68156	157	2.73087	1.05692	5.39428e-14	1.40756e-14	up
	VIT_01s0011g03520	1453	zinc finger protein CONSTANS-LIKE 16-like	230	7.6561	579	18.2917	-1.25651	3.54441e-31	5.79353e-32	down
	VIT_03s0038g02390	826	ubiquitin-conjugating enzyme E2 28-like	295	17.2738	43	2.38963	2.85373	6.118e-49	7.34148e-50	up
	VIT_01s0011g05610	807	uncharacterized LOC100242160	257	15.403	71	4.03856	1.9313	2.06542e-27	3.67326e-28	up
	VIT_19s0014g01900	3881	protein transport protein Sec24-like At3g07100-like	2133	26.5823	397	4.69557	2.50109	3.05284e-301	8.62564e-303	up
	VIT_13s0064g00270	1064		311	14.1372	158	6.81643	1.05241	6.02977e-14	1.57656e-14	up
	VIT_04s0043g00760	3369	probable UDP-N-acetylglucosamine--peptide N-acetylglucosaminyltransferase SEC-like	2133	30.6221	837	11.4042	1.42501	1.50427e-142	7.96111e-144	up
	VIT_16s0100g01250	532	uncharacterized LOC100241246	11	1.00006	68	5.86731	-2.55261	1.95693e-10	5.98858e-11	down
	VIT_12s0134g00420	2737	uncharacterized LOC100257895	970	17.1412	217	3.63937	2.23571	1.20339e-120	7.27775e-122	up
	VIT_13s0019g04370	2283	phosphoglucomutase-like	1374	29.1089	701	14.0946	1.04632	3.94252e-57	4.22015e-58	up
	VIT_11s0016g01990	2190	regulatory protein NPR1-like	745	16.4535	365	7.65051	1.10477	2.56041e-34	3.93175e-35	up
	VIT_19s0085g00890	1425	myb family transcription factor APL-like	181	6.14341	54	1.73948	1.82038	3.15945e-18	7.12639e-19	up
	VIT_18s0001g05710	1240	lipase 3-like	660	25.7435	282	10.4392	1.30219	2.86784e-39	3.99937e-40	up
	VIT_04s0044g01860	2140	uncharacterized LOC100249991	419	9.46991	1190	25.5255	-1.43052	1.94204e-76	1.67678e-77	down
	VIT_01s0011g02990	1685	NAC domain-containing protein 8-like	166	4.7649	379	10.3248	-1.11559	2.01743e-17	4.66669e-18	down
	VIT_18s0001g09080	264	uncharacterized LOC100255829	296	54.2292	815	141.708	-1.38578	2.69458e-50	3.17419e-51	down
	VIT_09s0002g01690	676	uncharacterized LOC100254971	135	9.65901	358	24.3096	-1.33158	1.8073e-21	3.72139e-22	down
	VIT_05s0077g01150	1206	class I beta-1,3-glucanase	50164	2011.83	3060	116.47	4.11047	0	0	up
	VIT_11s0016g00470	2764	sucrose synthase-like	20064	351.095	4345	72.1594	2.2826	0	0	up
	VIT_18s0001g13550	976	zinc finger protein GIS2-like	225	11.1501	531	24.9739	-1.16337	1.55495e-25	2.88956e-26	down
	VIT_04s0008g04270	1951	serine/threonine protein phosphatase 2A 57 kDa regulatory subunit B' iota isoform-like	363	8.99901	186	4.3762	1.04009	8.40535e-16	2.05422e-16	up
	VIT_00s0684g00030	1073	senescence-associated protein DIN1-like	56	2.52426	135	5.77531	-1.19404	1.34553e-07	4.81489e-08	down
	VIT_01s0127g00260	1618	ATP-citrate synthase alpha chain protein 1-like	2408	71.9819	838	23.7743	1.59823	2.8189e-190	1.18324e-191	up
	VIT_04s0044g00210	1096	probable cinnamyl alcohol dehydrogenase 9-like	168	7.41386	374	15.664	-1.07916	2.2955e-16	5.49374e-17	down
	VIT_07s0129g00590	2832	U-box domain-containing protein 4-like	2636	45.0192	1295	20.9903	1.10082	8.02363e-118	4.93302e-119	up
	VIT_14s0006g03000	1968	probable dolichyl pyrophosphate Man9GlcNAc2 alpha-1,3-glucosyltransferase-like	511	12.5586	225	5.24806	1.25882	3.72366e-29	6.37313e-30	up
	VIT_13s0156g00200	548	uncharacterized LOC100254452	125	11.0325	428	35.8513	-1.70026	5.38641e-36	8.0061e-37	down
	VIT_08s0007g04160	2448	uncharacterized LOC100264768	944	18.6512	314	5.88789	1.66344	1.21206e-79	1.01637e-80	up
	VIT_00s1663g00010	342		48	6.78829	154	20.6698	-1.6064	1.03177e-12	2.83924e-13	down
	VIT_05s0049g01430	959	uncharacterized LOC100242675	173	8.72515	66	3.15912	1.46566	4.10158e-13	1.11064e-13	up
	VIT_01s0146g00520	1315	uncharacterized LOC100242008	872	32.0728	1950	68.0691	-1.08565	3.12672e-81	2.57558e-82	down
	VIT_06s0004g05340	1161		80	3.33275	203	8.02611	-1.26799	7.90784e-12	2.26797e-12	down
	VIT_13s0067g02560	751	uncharacterized LOC100241651	167	10.7553	11	0.672348	3.99969	7.02896e-37	1.02694e-37	up
	VIT_16s0039g00700	1857	maltose excess protein 1, chloroplastic-like	488	12.7102	227	5.6112	1.17961	2.73047e-25	5.09882e-26	up
	VIT_05s0020g03670	1969	uncharacterized LOC100245904	243	5.96906	583	13.5914	-1.18712	8.48952e-29	1.46721e-29	down
	VIT_00s1306g00010	3176	uncharacterized LOC100854548	449	6.83772	100	1.44531	2.24214	1.19244e-56	1.28496e-57	up
	VIT_13s0074g00570	1459	lysine histidine transporter 1-like	1079	35.7694	194	6.10363	2.55099	2.58559e-156	1.27691e-157	up
	VIT_06s0004g07500	2001	probable WRKY transcription factor 33-like	1626	39.3024	707	16.2186	1.27697	3.00623e-92	2.24638e-93	up
	VIT_00s0374g00050	1344	U-box domain-containing protein 8-like	1948	70.1028	864	29.5091	1.24831	1.71391e-106	1.1455e-107	up
	VIT_14s0081g00190	472		42	4.30381	242	23.535	-2.45112	1.02602e-32	1.62215e-33	down
	VIT_13s0074g00720	2649	uncharacterized LOC100248981	1249	22.8048	430	7.45123	1.61379	1.3436e-100	9.40399e-102	up
	VIT_19s0015g00050	4826	ABC transporter C family member 3-like	605	6.06336	72	0.684836	3.14629	8.39229e-109	5.50472e-110	up
	VIT_14s0068g01470	2078		296	6.88956	108	2.38572	1.52999	5.7446e-23	1.13782e-23	up
	VIT_18s0089g01030	627	dehydration-responsive element-binding protein 3-like	945	72.897	6507	476.381	-2.70819	0	0	down
	VIT_14s0066g00790	3090	zinc finger CCCH domain-containing protein 41-like	576	9.01591	218	3.23847	1.47716	1.93679e-41	2.61022e-42	up
	VIT_18s0122g01270	1423	probable serine/threonine-protein kinase Cx32, chloroplastic-like	177	6.01608	89	2.87096	1.06729	1.36153e-08	4.58638e-09	up
	VIT_12s0142g00110	1261	uncharacterized LOC100242306	197	7.55608	35	1.27407	2.56819	1.07601e-29	1.82001e-30	up
	VIT_16s0022g01460	672	40S ribosomal protein S20-2-like	13899	1000.37	53723	3669.72	-1.87514	0	0	down
	VIT_00s0317g00100	4061	splicing factor 3B subunit 3-like	769	9.15881	308	3.48144	1.39547	1.57146e-50	1.84365e-51	up
	VIT_12s0028g03720	4429		975	10.6474	264	2.73615	1.96029	9.79412e-103	6.7473e-104	up
	VIT_18s0001g03450	592	selenoprotein K-like	2876	234.97	6343	491.829	-1.06568	4.8133e-254	1.59009e-255	down
	VIT_18s0001g12500	1031	uncharacterized LOC100243825	217	10.18	543	24.1759	-1.24784	5.21455e-29	8.96473e-30	down
	VIT_16s0115g00340	1638	anthocyanidin 5,3-O-glucosyltransferase-like	232	6.85046	683	19.1403	-1.48234	1.00079e-46	1.24399e-47	down
	VIT_00s1405g00020	402		43	5.17354	5	0.570933	3.17976	7.211e-09	2.38976e-09	up
	VIT_08s0056g01070	1708	protein TRANSPARENT TESTA 12-like	614	17.3871	216	5.80507	1.58263	1.12004e-48	1.34992e-49	up
	VIT_07s0141g00270	930	auxin-induced protein 22D-like	66	3.43247	236	11.6485	-1.76283	2.28672e-21	4.72496e-22	down
	VIT_13s0074g00750	706	60S acidic ribosomal protein P2B-like	193	13.222	602	39.1411	-1.56574	1.08344e-44	1.38764e-45	down
	VIT_02s0025g04540	2374	SPX domain-containing membrane protein At4g22990-like	357	7.27332	49	0.947451	2.94049	9.93013e-61	1.01167e-61	up
	VIT_05s0077g01450	1155	GATA transcription factor 16-like	60	2.51255	132	5.24606	-1.06208	2.32277e-06	9.03257e-07	down
	VIT_13s0019g03000	752	18.2 kDa class I heat shock protein-like	3291	211.668	340	20.754	3.35034	0	0	up
	VIT_00s0220g00160	3097		337	5.26301	89	1.31914	1.99629	4.09079e-37	5.94736e-38	up
	VIT_14s0068g01840	711	uncharacterized LOC100261671	646	43.9449	1379	89.0299	-1.0186	3.56269e-52	4.08781e-53	down
	VIT_08s0007g05800	2973	triacylglycerol lipase SDP1-like	653	10.6234	298	4.60111	1.20719	1.18849e-34	1.8114e-35	up
	VIT_06s0004g08150	1695	trans-cinnamate 4-monooxygenase-like	5187	148.01	1441	39.0244	1.92325	0	0	up
	VIT_01s0011g05960	2821	alpha,alpha-trehalose-phosphate synthase [UDP-forming] 6-like	1491	25.5635	784	12.7572	1.00278	8.5422e-58	9.05391e-59	up
	VIT_01s0010g01230	2250	uncharacterized LOC100247878	415	8.92095	142	2.89699	1.62264	1.84907e-34	2.83412e-35	up
	VIT_16s0100g01000	1400	stilbene synthase 4-like	298	10.2952	79	2.59024	1.99081	7.70326e-33	1.21311e-33	up
	VIT_14s0006g01570	3670	protease Do-like 7-like	774	10.2005	208	2.60159	1.97117	2.22475e-82	1.81665e-83	up
	VIT_06s0004g07550	1059		3175	145.008	250	10.8364	3.74218	0	0	up
	VIT_18s0001g08850	3131	calcium-transporting ATPase 3, endoplasmic reticulum-type-like	486	7.50756	141	2.06718	1.86068	2.25856e-48	2.7383e-49	up
	VIT_00s0868g00030	546	uncharacterized LOC100247731	7	0.620084	90	7.56643	-3.60908	3.42723e-18	7.73859e-19	down
	VIT_00s0527g00030	1016	pistil-specific extensin-like protein-like	916	43.6061	82	3.70477	3.55707	7.10873e-182	3.06549e-183	up
	VIT_18s0001g15730	1149	dof zinc finger protein DOF3.5-like	319	13.4281	65	2.59678	2.37047	2.60627e-43	3.40907e-44	up
	VIT_02s0033g00850	971		156	7.77053	66	3.12008	1.31643	2.6e-10	8.00249e-11	up
	VIT_12s0028g03740	626		989	76.413	226	16.572	2.20507	6.17878e-121	3.73084e-122	up
	VIT_10s0116g00940	2624	uncharacterized LOC100257332	1500	27.6486	474	8.29194	1.73742	8.5901e-134	4.79259e-135	up
	VIT_05s0020g00470	3922	uncharacterized LOC100252874	1021	12.5911	417	4.88056	1.36728	1.05844e-64	1.02671e-65	up
	VIT_02s0025g03540	1340	tubulin beta-1 chain-like	71	2.56271	299	10.2425	-1.99883	1.73508e-31	2.81203e-32	down
	VIT_01s0011g06150	3172	probable receptor protein kinase TMK1-like	2998	45.7134	1319	19.0877	1.25998	1.09021e-165	5.13387e-167	up
	VIT_05s0094g01100	874	60S ribosomal protein L2, mitochondrial-like	258	14.2776	736	38.6552	-1.43691	4.95886e-48	6.05011e-49	down
	VIT_11s0149g00050	1892	hexose transporter 7	1585	40.5185	3525	85.5223	-1.07772	3.12011e-144	1.63784e-145	down
	VIT_08s0040g01250	2294	calcium/calmodulin-dependent serine/threonine-protein kinase 1-like	581	12.2498	203	4.06204	1.59248	1.56879e-46	1.95677e-47	up
	VIT_18s0001g04920	213		11	2.49781	128	27.5849	-3.46515	1.23787e-24	2.34353e-25	down
	VIT_04s0008g01610	733	18.8 kDa class II heat shock protein-like	3804	251.005	1695	106.147	1.24165	3.26392e-205	1.28422e-206	up
	VIT_19s0014g04790	1671	organic cation transporter protein-like	589	17.0484	177	4.86226	1.80994	2.93202e-56	3.17915e-57	up
	VIT_06s0009g01570	2711	serrate RNA effector molecule-like	974	17.377	430	7.28082	1.25501	2.93522e-54	3.26681e-55	up
	VIT_13s0019g02770	729	18.2 kDa class I heat shock protein-like	736	48.831	32	2.01495	4.59898	2.61379e-170	1.18712e-171	up
	VIT_02s0241g00140	704	serine/threonine kinase-like	3411	234.344	10783	703.086	-1.58507	0	0	down
	VIT_00s0301g00100	1132	nuclease S1-like	545	23.286	61	2.47357	3.2348	1.46256e-100	1.02436e-101	up
	VIT_04s0023g01650	2261	succinate dehydrogenase [ubiquinone] flavoprotein subunit 1, mitochondrial-like	3150	67.3838	1609	32.6661	1.04461	3.55423e-129	2.03735e-130	up
	VIT_07s0191g00170	2338	LMBR1 domain-containing protein 2 homolog A-like	253	5.23385	107	2.10078	1.31695	5.04273e-16	1.22181e-16	up
	VIT_18s0001g07290	4283	uncharacterized LOC100254008	489	5.52213	131	1.40399	1.97569	1.26306e-52	1.44258e-53	up
	VIT_08s0058g00120	611	uncharacterized LOC100265996	258	20.4232	86	6.46098	1.66038	1.47868e-22	2.96131e-23	up
	VIT_13s0084g00310	1739	uncharacterized LOC100264272	779	21.6662	344	9.0803	1.25464	1.30787e-43	1.70386e-44	up
	VIT_05s0077g00950	2457	ATP-citrate synthase beta chain protein 2-like	16048	315.908	6203	115.888	1.44678	0	0	up
	VIT_18s0001g05890	759	ethylene-responsive transcription factor ERF021-like	68	4.33324	291	17.5992	-2.02199	4.00791e-31	6.56457e-32	down
	VIT_18s0001g00230	489	NADH dehydrogenase [ubiquinone] 1 beta subcomplex subunit 2-like	838	82.8859	1813	170.189	-1.03794	2.46179e-70	2.25029e-71	down
	VIT_10s0116g00560	1550		37	1.15456	379	11.224	-3.28118	1.43007e-67	1.34619e-68	down
	VIT_14s0066g02410	1937	betaine aldehyde dehydrogenase 1, chloroplastic-like	288	7.19132	39	0.924222	2.95994	1.57258e-49	1.87353e-50	up
	VIT_01s0127g00160	2186	cysteine-rich receptor-like protein kinase 2	422	9.33701	168	3.52777	1.4042	1.62576e-28	2.82683e-29	up
	VIT_05s0020g04670	516		11	1.03107	169	15.0341	-3.86603	9.86946e-35	1.50234e-35	down
	VIT_01s0146g00070	1221	hydroxysteroid 11-beta-dehydrogenase 1-like protein	274	10.8538	1116	41.9556	-1.95067	8.61137e-111	5.59079e-112	down
	VIT_02s0012g02190	4029		2269	27.2385	799	9.10313	1.58121	1.3152e-176	5.86014e-178	up
	VIT_08s0058g01360	2557	vacuolar-sorting receptor 1-like	6289	118.959	2782	49.9422	1.25213	0	0	up
	VIT_00s0283g00030	1914	calnexin homolog	1114	28.1507	400	9.59311	1.5531	4.77384e-85	3.82053e-86	up
	VIT_01s0011g05280	2452	uncharacterized LOC100264607	1178	23.2365	612	11.457	1.02016	3.41264e-47	4.20115e-48	up
	VIT_19s0015g00160	2540	uncharacterized LOC100265203	509	9.69236	232	4.19272	1.20896	2.49437e-27	4.44686e-28	up
	VIT_16s0098g01720	1275	protein ABIL2-like	54	2.04847	180	6.48043	-1.66154	2.44747e-15	6.09031e-16	down
	VIT_06s0004g04590	1312	uncharacterized LOC100251857	192	7.07804	44	1.53943	2.20095	2.33736e-24	4.45972e-25	up
	VIT_09s0002g02640	467	40S ribosomal protein S30-like	1073	111.129	4368	429.346	-1.9499	0	0	down
	VIT_17s0000g06240	910	uncharacterized LOC100255290	806	42.839	1975	99.6247	-1.21758	1.29768e-98	9.21286e-100	down
	VIT_01s0026g02740	981	uncharacterized LOC100241338	47	2.31726	122	5.70863	-1.30073	8.17348e-08	2.8791e-08	down
	VIT_16s0039g02020	3569	cellulose synthase-like protein D3-like	3373	45.7104	1691	21.749	1.07158	4.48041e-144	2.3562e-145	up
	VIT_18s0001g09180	2607	uncharacterized LOC100854438	606	11.2429	243	4.27865	1.39378	5.40414e-40	7.44597e-41	up
	VIT_18s0001g05060	1680	2,3-bisphosphoglycerate-dependent phosphoglycerate mutase-like	516	14.8555	67	1.83066	3.02056	1.54062e-89	1.17772e-90	up
	VIT_05s0020g03130	787	mavicyanin-like	41	2.51973	142	8.28238	-1.71677	7.17947e-13	1.96228e-13	down
	VIT_06s0004g06860	5665	clathrin heavy chain 2-like	5796	49.485	1600	12.9647	1.93241	0	0	up
	VIT_01s0010g01430	2790	uncharacterized LOC100247873	489	8.47716	132	2.17176	1.96472	3.00687e-52	3.44719e-53	up
	VIT_10s0003g02650	691	60S ribosomal protein L32-1-like	5029	352.005	21983	1460.33	-2.05262	0	0	down
	VIT_01s0011g02310	1473		3609	118.503	1546	48.1779	1.29848	9.49475e-209	3.67679e-210	up
	VIT_03s0038g04590	3258	F-box protein At2g16365-like	770	11.431	223	3.14192	1.86324	4.19629e-76	3.64319e-77	up
	VIT_17s0000g01280	800	WRKY-type DNA binding protein 1	147	8.88736	73	4.18865	1.08527	1.70454e-07	6.13541e-08	up
	VIT_07s0005g01650	3906	nodal modulator 1-like	996	12.3331	210	2.46791	2.32118	1.4886e-129	8.5187e-131	up
	VIT_04s0023g03910	394		69	8.47029	19	2.2136	1.93602	3.26741e-08	1.12462e-08	up
	VIT_13s0067g03650	338	histone H4-like	644	92.1541	1619	219.873	-1.25455	6.87982e-85	5.51254e-86	down
	VIT_03s0017g00530	3586		394	5.31412	159	2.0353	1.38459	3.67575e-26	6.73398e-27	up
	VIT_08s0007g04370	2202	uncharacterized LOC100245238	685	15.0459	326	6.79582	1.14665	1.57435e-33	2.44992e-34	up
	VIT_14s0108g00060	2239	uncharacterized LOC100249048	1251	27.0239	558	11.4399	1.24017	4.24375e-68	3.96641e-69	up
	VIT_01s0010g03630	1483	F-box protein At1g67340-like	95	3.09833	226	6.99534	-1.1749	1.08298e-11	3.12878e-12	down
	VIT_00s1466g00010	462		251	26.2771	627	62.297	-1.24536	3.25844e-33	5.10334e-34	down
	VIT_04s0008g04240	694	uncharacterized LOC100250753	98	6.82986	227	15.0144	-1.13642	3.4615e-11	1.02056e-11	down
	VIT_00s0475g00010	1433	probable galacturonosyltransferase 4-like	202	6.8179	53	1.69774	2.00571	7.55455e-23	1.50246e-23	up
	VIT_10s0116g00530	1258	thiazole biosynthetic enzyme, chloroplastic-like	795	30.5655	4713	171.972	-2.4922	0	0	down
	VIT_17s0000g01400	2066	probable inactive purple acid phosphatase 27-like	240	5.61858	102	2.26627	1.30989	3.83073e-15	9.59101e-16	up
	VIT_06s0004g04350	1287	uncharacterized LOC100260346	421	15.8215	166	5.92067	1.41806	7.37377e-29	1.27367e-29	up
	VIT_18s0001g07370	3895	ubiquitin carboxyl-terminal hydrolase 16-like	565	7.01595	278	3.27626	1.09859	4.40785e-26	8.08783e-27	up
	VIT_06s0004g04110	1154	uncharacterized LOC100244942	130	5.44858	347	13.8027	-1.341	4.63029e-21	9.66478e-22	down
	VIT_10s0042g00060	759	uncharacterized LOC100246302	247	15.7399	1333	80.6176	-2.35667	3.09149e-167	1.43659e-168	down
	VIT_16s0050g01390	582		12	0.997249	66	5.2055	-2.38401	1.75843e-09	5.6552e-10	down
	VIT_14s0030g00150	849		168	9.57077	70	3.7847	1.33846	2.83722e-11	8.33384e-12	up
	VIT_10s0116g00510	542	cysteine-rich PDZ-binding protein-like	202	18.0259	441	37.3491	-1.051	2.46051e-18	5.5346e-19	down
	VIT_02s0087g00250	514	uncharacterized LOC100251001	174	16.3731	394	35.1864	-1.10369	8.9517e-18	2.04523e-18	down
	VIT_13s0019g00520	834	ras-related protein RABE1c-like	1174	68.0844	2734	150.478	-1.14416	2.2671e-123	1.34832e-124	down
	VIT_05s0049g01790	642	60S ribosomal protein L23-like	11722	883.105	68364	4888.03	-2.4686	0	0	down
	VIT_07s0005g02070	492	protein NIM1-INTERACTING 1-like	10	0.983061	173	16.1407	-4.03728	1.76934e-36	2.60617e-37	down
	VIT_02s0025g01580	1316	UDP-glucose 4-epimerase GEPI48-like	1219	44.8016	625	21.8005	1.03919	2.8937e-50	3.41013e-51	up
	VIT_18s0001g06290	907	40S ribosomal protein S6-like	6857	365.656	22310	1129.1	-1.62662	0	0	down
	VIT_00s0332g00080	2177	orf106	491	10.9086	174	3.66887	1.57206	8.65672e-39	1.21592e-39	up
	VIT_10s0003g03180	2445	phospho-N-acetylmuramoyl-pentapeptide-transferase homolog	4393	86.9016	15815	296.915	-1.77259	0	0	down
	VIT_04s0023g02290	995		1918	93.2333	851	39.2598	1.24779	8.39653e-105	5.68814e-106	up
	VIT_01s0011g01820	930	60S ribosomal protein L27-3-like	11879	617.792	35919	1772.89	-1.52091	0	0	down
	VIT_10s0003g01430	2570	probable LRR receptor-like serine/threonine-protein kinase At2g24230-like	8739	164.465	3093	55.2444	1.57388	0	0	up
	VIT_06s0004g03500	217		103	22.9574	240	50.7683	-1.14497	6.82601e-12	1.95183e-12	down
	VIT_18s0001g12880	1668	jasmonate O-methyltransferase-like	31	0.898899	225	6.19196	-2.78416	6.91389e-35	1.04979e-35	down
	VIT_05s0029g00220	509		10228	971.893	31581	2848.06	-1.55111	0	0	down
	VIT_02s0087g00400	1546	protein notum homolog-like	891	27.8749	4464	132.543	-2.24942	0	0	down
	VIT_10s0003g03930	2312	probable inositol transporter 2-like	579	12.1126	241	4.78488	1.33995	4.22192e-36	6.25911e-37	up
	VIT_03s0017g00540	860	uncharacterized LOC100267500	220	12.3728	785	41.8999	-1.75977	3.37521e-68	3.15301e-69	down
	VIT_08s0007g02420	2180		4	0.088746	265	5.57996	-5.97443	1.07935e-61	1.08622e-62	down
	VIT_06s0004g06770	343	uncharacterized LOC100250230	442	62.3266	59	7.89586	2.98068	6.66945e-76	5.8095e-77	up
	VIT_02s0033g00130	1658		1170	34.1308	611	16.916	1.01269	2.48055e-46	3.10469e-47	up
	VIT_12s0142g00610	1830	citrate synthase-like	1742	46.0408	907	22.7508	1.01699	6.94797e-69	6.44407e-70	up
	VIT_06s0004g06500	2984	villin-1-like	337	5.46231	122	1.87673	1.54129	2.9454e-26	5.38048e-27	up
	VIT_06s0004g01790	733	zinc finger A20 and AN1 domain-containing stress-associated protein 5-like	1468	96.8651	3182	199.268	-1.04066	3.97942e-123	2.36859e-124	down
	VIT_06s0004g01270	5895	callose synthase 3-like	2947	24.1792	912	7.10154	1.76756	3.63366e-268	1.14654e-269	up
	VIT_18s0001g06150	1185	uncharacterized LOC100259041	4655	189.997	2171	84.0975	1.17584	2.78223e-230	9.96268e-232	up
	VIT_08s0007g01130	39		19	23.5632	0.5	0.5885	5.32335	1.12895e-05	4.6182e-06	up
	VIT_08s0007g08990	834	uncharacterized LOC100255580	66	3.82757	155	8.53114	-1.15631	3.46478e-08	1.19313e-08	down
	VIT_13s0019g04770	3434	probable exocyst complex component 4-like	1017	14.3241	488	6.5232	1.13479	2.02562e-48	2.45298e-49	up
	VIT_14s0083g00220	2115	uncharacterized LOC100247996	227	5.19112	119	2.58272	1.00715	7.79002e-10	2.45838e-10	up
	VIT_12s0059g01310	636	small ubiquitin-related modifier 2-like	6371	484.502	18102	1306.5	-1.43114	0	0	down
	VIT_02s0025g03570	850	putative Holliday junction resolvase-like	429	24.4109	1190	64.2643	-1.39649	9.43553e-74	8.40388e-75	down
	VIT_03s0038g02210	2317	choline transporter-like protein 3	1738	36.2802	800	15.8491	1.19478	7.40186e-89	5.72205e-90	up
	VIT_14s0108g01000	738	probable calcium-binding protein CML45-like	98	6.42266	233	14.4924	-1.17406	5.26212e-12	1.49559e-12	down
	VIT_18s0001g13560	1992		543	13.1843	215	4.95439	1.41204	1.1894e-36	1.74626e-37	up
	VIT_12s0057g01290	3299	uncharacterized LOC100245992	1012	14.8369	277	3.85424	1.94467	1.76038e-105	1.18582e-106	up
	VIT_14s0128g00310	894	uncharacterized LOC100254480	107	5.78884	241	12.3743	-1.096	3.35134e-11	9.86641e-12	down
	VIT_06s0004g01010	851	disease resistance response protein 206-like	379	21.5405	49	2.64307	3.02677	3.41112e-66	3.26483e-67	up
	VIT_04s0008g01530	1493	17.9 kDa class II heat shock protein-like	1578	51.1202	129	3.96617	3.68808	0	0	up
	VIT_04s0008g04920	1299	gibberellin 3-beta-dioxygenase 4-like	142	5.28719	316	11.1666	-1.07861	5.3935e-14	1.40762e-14	down
	VIT_06s0004g07850	697	uncharacterized LOC100267277	469	32.5451	998	65.7263	-1.01403	8.31313e-38	1.18793e-38	down
	VIT_16s0100g01020	1204	stilbene synthase 4-like	152	6.10608	43	1.63939	1.89708	2.57619e-16	6.17659e-17	up
	VIT_12s0034g01970	890		1093	59.3985	277	14.2867	2.05576	2.53304e-122	1.51617e-123	up
	VIT_19s0090g01550	1216	putative MO25-like protein At5g47540	163	6.48335	358	13.5142	-1.05967	2.7375e-15	6.81856e-16	down
	VIT_12s0028g02180	3031	PEP carboxylase	2258	36.0316	937	14.1904	1.34435	3.80023e-138	2.06935e-139	up
	VIT_13s0074g00770	483	copper transport protein ATOX1-like	4715	472.15	12176	1157.17	-1.29329	0	0	down
	VIT_16s0100g00740	772	uncharacterized LOC100241934	58	3.63376	166	9.87034	-1.44164	8.87133e-12	2.55151e-12	down
	VIT_05s0020g01960	2124	nhx1 antiporter	5460	124.332	1148	24.8101	2.3252	0	0	up
	VIT_18s0001g10560	3258	protein WEAK CHLOROPLAST MOVEMENT UNDER BLUE LIGHT 1-like	896	13.3016	229	3.22646	2.04357	1.02194e-99	7.19175e-101	up
	VIT_14s0128g00470	1210	uncharacterized LOC100264831	75	2.99793	175	6.63887	-1.14697	5.36206e-09	1.7642e-09	down
	VIT_18s0001g15570	3888	uncharacterized LOC100267803	479	5.95874	211	2.49114	1.2582	2.20704e-27	3.92936e-28	up
	VIT_06s0004g00950	2936	E3 ubiquitin-protein ligase BRE1-like 2-like	517	8.51687	199	3.11128	1.45282	1.97916e-36	2.91902e-37	up
	VIT_08s0007g08220	304		448	71.2771	99	14.9487	2.25342	7.23753e-57	7.77835e-58	up
	VIT_15s0021g00540	700	putative invertase inhibitor-like	6309	435.921	2653	173.973	1.32521	0	0	up
	VIT_12s0034g01910	927		203	10.5916	10	0.495178	4.41883	5.46113e-47	6.75298e-48	up
	VIT_14s0081g00320	2944	uncharacterized LOC100258654	499	8.19801	172	2.68184	1.61205	8.03706e-41	1.09622e-41	up
	VIT_06s0080g01050	711	uncharacterized LOC100243239	720	48.9788	1606	103.685	-1.08198	9.73123e-67	9.25343e-68	down
	VIT_11s0016g05330	971	SPX domain-containing protein 2-like	239	11.9049	62	2.93099	2.02209	4.29018e-27	7.69964e-28	up
	VIT_05s0094g00330	1454	chitinase 5-like	39779	1323.23	13242	418.052	1.66231	0	0	up
	VIT_19s0015g01330	492	small nuclear ribonucleoprotein Sm D1-like	335	32.9325	904	84.3422	-1.35674	6.26527e-54	7.01499e-55	down
	VIT_07s0141g00200	741		90	5.87448	247	15.301	-1.38109	5.66106e-16	1.3746e-16	down
	VIT_06s0004g03810	3622	125 kDa kinesin-related protein-like	592	7.90531	216	2.73745	1.52999	9.12121e-45	1.16648e-45	up
	VIT_04s0008g01300	3507	glycine dehydrogenase [decarboxylating], mitochondrial-like	407	5.61312	172	2.2513	1.31804	4.14848e-25	7.7805e-26	up
	VIT_03s0088g00260	1620	serine carboxypeptidase-like 18	349	10.4197	108	3.0602	1.76762	9.21811e-33	1.45607e-33	up
	VIT_17s0000g01200	2117	CBS domain-containing protein CBSCBSPB5-like	852	19.4654	316	6.85185	1.50635	1.72027e-62	1.71723e-63	up
	VIT_06s0004g08380	971		413	20.572	931	44.0121	-1.09722	4.76377e-40	6.55909e-41	down
	VIT_16s0100g00580	426	nitrogen regulatory protein P-II homolog	44	4.99561	174	18.7491	-1.90809	9.36879e-18	2.14232e-18	down
	VIT_12s0034g00210	1114		328	14.2408	157	6.46928	1.13835	1.77381e-16	4.22994e-17	up
	VIT_14s0068g01400	799	UPF0497 membrane protein 7	3356	203.152	424	24.3591	3.06003	0	0	up
	VIT_18s0001g00110	1477	uncharacterized LOC100252277	55	1.80106	162	5.03473	-1.48307	5.70433e-12	1.62428e-12	down
	VIT_01s0010g01840	1056	GEM-like protein 5	1150	52.6719	500	21.7344	1.27706	1.40123e-65	1.34716e-66	up
	VIT_08s0007g07550	1140	GATA transcription factor 9-like	13	0.551549	138	5.55668	-3.33266	1.13667e-25	2.10575e-26	down
	VIT_14s0108g00740	700	gibberellin-regulated protein 4-like	764	52.7887	2015	132.135	-1.32371	1.94329e-114	1.22356e-115	down
	VIT_18s0001g07210	278		81	14.0924	17	2.80702	2.32781	1.2487e-11	3.61948e-12	up
	VIT_16s0039g01170	2318	phenylalanine ammonia-lyase-like	635	13.2497	137	2.71299	2.288	1.34364e-81	1.10423e-82	up
	VIT_14s0068g01330	2320	protein AUXIN SIGNALING F-BOX 3-like	3620	75.4686	1807	35.7529	1.07781	5.25918e-156	2.60231e-157	up
	VIT_15s0046g00890	192		10	2.51909	36	8.60682	-1.77258	0.00032788	0.000153712	down
	VIT_10s0071g00770	1579	aspartic proteinase nepenthesin-1-like	7671	234.972	3135	91.1374	1.36637	0	0	up
	VIT_19s0015g00450	2902		535	8.91665	145	2.29357	1.95891	7.79338e-57	8.37945e-58	up
	VIT_18s0164g00030	925	ATP synthase delta chain, chloroplastic-like	663	34.6671	1494	74.1396	-1.09668	1.63216e-63	1.6082e-64	down
	VIT_04s0023g03830	5795	E3 ubiquitin-protein ligase UPL3-like	1067	8.90546	442	3.50115	1.34686	4.69168e-66	4.49497e-67	up
	VIT_00s2769g00010	184		50	13.1431	108	26.9431	-1.03561	3.17854e-05	1.34955e-05	down
	VIT_12s0028g01390	1033	uncharacterized LOC100267696	535	25.0495	2199	97.7161	-1.96382	3.4506e-219	1.28509e-220	down
	VIT_10s0003g04630	2872	serine/threonine-protein phosphatase 6 regulatory subunit 3-like	896	15.0893	313	5.00266	1.59276	3.81155e-71	3.46223e-72	up
	VIT_08s0058g00140	2379	ammonium transporter 3 member 3-like	396	8.05093	1029	19.8547	-1.30225	1.49189e-57	1.59053e-58	down
	VIT_08s0040g01730	4294	ethylene-insensitive protein 2-like	2435	27.4273	985	10.5297	1.38115	4.06374e-155	2.01662e-156	up
	VIT_06s0004g05850	958	uncharacterized LOC100250194	37	1.86802	146	6.99566	-1.90495	4.71791e-15	1.18641e-15	down
	VIT_18s0076g00270	456	uncharacterized LOC100853310	117	12.4098	25	2.51661	2.30193	4.35677e-16	1.05279e-16	up
	VIT_00s0199g00190	1005	14-3-3-like protein GF14 kappa	693	33.3513	1895	86.5535	-1.37585	3.45103e-114	2.18278e-115	down
	VIT_09s0002g08220	680		31	2.20495	145	9.78815	-2.15029	2.61628e-17	6.07758e-18	down
	VIT_01s0010g01770	2665		1661	30.1452	815	14.0379	1.1026	7.49615e-75	6.5977e-76	up
	VIT_05s0124g00410	1780	uncharacterized LOC100244691	469	12.7438	194	5.00292	1.34895	9.30504e-30	1.57078e-30	up
	VIT_00s0532g00030	533	thioredoxin h	2349	213.158	5032	433.366	-1.02366	6.00617e-189	2.54409e-190	down
	VIT_17s0000g02140	4071	uncharacterized LOC100262718	3140	37.3056	1186	13.3729	1.48008	1.62937e-221	6.02143e-223	up
	VIT_07s0151g00840	1266	late embryogenesis abundant protein D-34-like	288	11.0028	85	3.08196	1.83596	1.22471e-28	2.1213e-29	up
	VIT_04s0008g06220	764	40S ribosomal protein S11-like	9455	598.568	40413	2428.11	-2.02025	0	0	down
	VIT_07s0005g02220	827	chlorophyll a-b binding protein 1B, chloroplastic-like	16	0.93575	1865	103.518	-6.78954	0	0	down
	VIT_02s0033g00410	811		3467	206.766	178	10.0749	4.35916	0	0	up
	VIT_16s0050g00830	1466	BAHD acyltransferase DCR-like	49	1.61662	505	15.8124	-3.29001	7.25541e-90	5.53946e-91	down
	VIT_02s0025g04860	710		619	42.1675	143	9.24526	2.18935	1.87986e-75	1.64556e-76	up
	VIT_12s0059g02150	3387	aconitate hydratase, cytoplasmic-like	613	8.75368	158	2.14133	2.03138	4.67588e-68	4.37253e-69	up
	VIT_07s0031g02350	3416	auxilin-related protein 2-like	3251	46.0304	915	12.2955	1.90446	0	0	up
	VIT_11s0118g00420	1867	heparanase-like protein 3-like	267	6.91691	745	18.317	-1.40498	5.05543e-47	6.24527e-48	down
	VIT_15s0046g00170	1274	MYBPA1 protein	198	7.51694	663	23.8883	-1.66809	1.11869e-53	1.25683e-54	down
	VIT_18s0001g09470	2552	aspartic proteinase-like protein 2	398	7.54307	200	3.59742	1.06819	6.25923e-18	1.42319e-18	up
	VIT_00s0259g00140	888		120	6.53603	379	19.5915	-1.58374	4.96567e-29	8.53211e-30	down
	VIT_10s0003g04500	420		219	25.2197	763	83.3905	-1.72533	1.51641e-64	1.47675e-65	down
	VIT_17s0000g08370	2282	probable inactive poly [ADP-ribose] polymerase SRO2-like	1491	31.6015	668	13.437	1.23378	2.64818e-80	2.20038e-81	up
	VIT_08s0040g00800	1444	auxin-induced protein 5NG4-like	81	2.71308	259	8.2333	-1.60154	1.62113e-20	3.43261e-21	down
	VIT_11s0016g05000	725	uncharacterized LOC100259374	64	4.2696	202	12.7895	-1.58279	5.36123e-16	1.30026e-16	down
	VIT_12s0059g01240	2082	nitrate transporter 1.3-like	4705	109.301	2209	48.7031	1.16622	9.89453e-230	3.55724e-231	up
	VIT_16s0100g01280	912	membrane steroid-binding protein 2-like	2655	140.804	6738	339.139	-1.26819	0	0	down
	VIT_18s0001g14500	2754	endoplasmin homolog-like	4004	70.3195	816	13.6009	2.37022	0	0	up
	VIT_03s0038g00760	2930	arginine decarboxylase	7361	121.511	3120	48.8797	1.31378	0	0	up
	VIT_08s0058g00970	1157	cationic peroxidase 1-like	74	3.09346	163	6.46689	-1.06385	1.29237e-07	4.61848e-08	down
	VIT_09s0002g06790	900	26.5 kDa heat shock protein, mitochondrial-like	1477	79.3749	490	24.9917	1.66724	2.23957e-124	1.32231e-125	up
	VIT_09s0002g01800	2088	dihydrolipoyllysine-residue acetyltransferase component 3 of pyruvate dehydrogenase complex, mitochondrial-like	1289	29.8585	644	14.1578	1.07654	3.62939e-56	3.93876e-57	up
	VIT_02s0087g00130	2764		392	6.85952	114	1.89325	1.85724	3.81989e-39	5.3362e-40	up
	VIT_08s0058g00430	996	ferritin-3, chloroplastic-like	1181	57.3503	204	9.40183	2.60879	2.99611e-175	1.34071e-176	up
	VIT_11s0078g00440	3637		532	7.07479	234	2.95334	1.26034	2.3226e-30	3.87193e-31	up
	VIT_02s0033g00380	246		560	110.103	13	2.42577	5.50426	7.3723e-136	4.08848e-137	up
	VIT_12s0028g03580	4486	L-type lectin-domain containing receptor kinase VII.1-like	582	6.27493	219	2.24092	1.48551	3.34888e-42	4.46048e-43	up
	VIT_03s0063g02260	6287	phosphatidylinositol 4-kinase alpha-like	2074	15.9555	550	4.01569	1.99033	1.09394e-221	4.0375e-223	up
	VIT_09s0002g04850	553	uncharacterized LOC100251591	0.5	0.0437311	190	15.7714	-8.49443	8.53327e-38	1.2202e-38	down
	VIT_11s0037g00930	1040	putative GDP-L-fucose synthase 2-like	1329	61.8069	2958	130.559	-1.07886	2.05971e-121	1.23975e-122	down
	VIT_09s0002g06280	1406		342	11.7648	151	4.92984	1.25487	8.35608e-20	1.80409e-20	up
	VIT_11s0016g04340	1466	uncharacterized LOC100256125	262	8.64396	119	3.7261	1.21403	1.02495e-14	2.61175e-15	up
	VIT_01s0011g00420	2754		878	15.4197	460	7.66717	1.00801	8.41121e-35	1.27875e-35	up
	VIT_19s0014g04730	1228	uncharacterized LOC100265933	3730	146.912	8245	308.201	-1.06892	0	0	down
	VIT_13s0064g01110	453		307	32.7782	129	13.0717	1.32629	2.12591e-19	4.64983e-20	up
	VIT_03s0088g00990	1698	DUF21 domain-containing protein At2g14520-like	780	22.2179	356	9.62396	1.20702	3.73879e-41	5.06381e-42	up
	VIT_14s0066g00270	3247	probable methyltransferase PMT9-like	600	8.93747	214	3.02533	1.56277	9.48525e-47	1.17812e-47	up
	VIT_00s0194g00110	1259	4-nitrophenylphosphatase-like	188	7.22233	94	3.42723	1.07542	3.7164e-09	1.21422e-09	up
	VIT_02s0154g00480	912	23.6 kDa heat shock protein, mitochondrial-like	553	29.3275	26	1.30864	4.48612	6.7471e-127	3.91917e-128	up
	VIT_06s0061g00100	1391		341	11.8569	69	2.277	2.38052	1.91956e-46	2.39796e-47	up
	VIT_14s0108g01020	1185	expansin-A1-like	180	7.34682	560	21.6926	-1.56201	1.63304e-41	2.19696e-42	down
	VIT_03s0063g01340	1173	1-aminocyclopropane-1-carboxylate oxidase homolog 5-like	522	21.5238	1282	50.1685	-1.22085	1.12791e-64	1.09464e-65	down
	VIT_11s0016g03950	1206	rd22-b protein	2712	108.765	5	0.190311	9.15863	0	0	up
	VIT_01s0011g06270	2897	uncharacterized LOC100252594	1292	21.5705	348	5.51407	1.96787	1.81208e-136	1.0006e-137	up
	VIT_03s0038g00450	1648	squalene synthase-like	5564	163.296	13563	377.781	-1.21006	0	0	down
	VIT_08s0032g01110	956	putative axial regulator YABBY 2-like	82	4.1486	279	13.3964	-1.69115	1.06741e-23	2.06981e-24	down
	VIT_18s0089g00010	2937	probable LRR receptor-like serine/threonine-protein kinase At4g08850-like	139	2.28906	573	8.95555	-1.96803	4.23661e-58	4.47622e-59	down
	VIT_11s0052g01560	1571		125	3.84839	499	14.5803	-1.92169	3.31935e-49	3.97046e-50	down
	VIT_03s0038g00940	761	auxin-induced protein 6B-like	62	3.94051	745	44.9379	-3.51148	3.02125e-139	1.62928e-140	down
	VIT_00s0304g00040	1024	succinate dehydrogenase [ubiquinone] iron-sulfur subunit 3, mitochondrial-like	894	42.2263	104	4.66203	3.17911	9.30791e-162	4.48107e-163	up
	VIT_04s0023g00580	491	auxin-induced protein 15A-like	52	5.12233	358	33.469	-2.70795	2.79443e-53	3.16088e-54	down
	VIT_11s0016g03790	776		185	11.5307	64	3.78582	1.6068	8.57087e-16	2.09549e-16	up
	VIT_11s0016g04050	1298		372	13.8616	119	4.20837	1.71976	1.40607e-33	2.18603e-34	up
	VIT_01s0150g00090	4368	protein MEI2-like 4-like	535	5.92402	162	1.70245	1.79897	8.61333e-51	1.00599e-51	up
	VIT_08s0007g01370	1117	uncharacterized LOC100240776	542	23.4688	1234	50.7111	-1.11156	8.46318e-54	9.48806e-55	down
	VIT_05s0102g01140	1733	F-box protein SKIP16-like	1619	45.1849	3516	93.1305	-1.04341	1.59233e-136	8.78497e-138	down
	VIT_06s0004g06750	3223	U-box domain-containing protein 43-like	344	5.1623	175	2.49241	1.05047	2.90686e-15	7.24874e-16	up
	VIT_07s0005g04630	2832	uncharacterized LOC100246400	472	8.0611	212	3.43624	1.23014	4.21815e-26	7.73572e-27	up
	VIT_00s0805g00010	274	calmodulin-binding transcription activator 2-like	51	9.00254	6	1.00518	3.16288	2.88037e-10	8.88332e-11	up
	VIT_05s0102g00480	6219		1285	9.99374	427	3.15173	1.66488	3.89888e-108	2.56856e-109	up
	VIT_01s0010g00940	879	uncharacterized LOC100253004	161	8.85895	459	23.9698	-1.43601	2.28954e-30	3.81463e-31	down
	VIT_02s0025g04280	724	thaumatin-like protein	16899	1128.93	7092	449.647	1.32809	0	0	up
	VIT_15s0048g01340	2404		1772	35.6512	745	14.2254	1.32549	2.44642e-106	1.63859e-107	up
	VIT_12s0028g03090	4716		660	6.76886	87	0.846812	2.9988	1.95642e-113	1.24492e-114	up
	VIT_07s0031g01210	2288	uncharacterized LOC100252593	342	7.22962	94	1.88588	1.93868	2.87794e-36	4.25562e-37	up
	VIT_19s0015g01810	4283	uncharacterized LOC100263414	621	7.01276	229	2.45431	1.51467	3.13052e-46	3.92569e-47	up
	VIT_09s0002g04580	2067	uncharacterized LOC100251435	2904	67.9519	663	14.7236	2.20638	0	0	up
	VIT_05s0094g00280	926	chitinase 5-like	3863	201.771	1867	92.5496	1.12442	3.96618e-178	1.74825e-179	up
	VIT_09s0002g04810	2952	coatomer subunit beta'-2-like	1211	19.8414	453	7.04406	1.49404	2.70477e-87	2.12197e-88	up
	VIT_03s0017g01710	313	uncharacterized LOC100253491	83	12.8256	228	33.4374	-1.38243	7.43694e-15	1.88866e-15	down
	VIT_14s0081g00620	1301	uncharacterized LOC100261576	448	16.6551	972	34.295	-1.04204	1.73898e-38	2.45337e-39	down
	VIT_07s0005g02730	879	uncharacterized LOC100250300	707	38.9024	353	18.4343	1.07746	2.24596e-31	3.6486e-32	up
	VIT_17s0000g00240	4152	protein MEI2-like 4-like	658	7.66503	201	2.22218	1.78631	1.31376e-61	1.32337e-62	up
	VIT_07s0005g03730	2346	serine/threonine-protein phosphatase 2A regulatory subunit B'' subunit alpha-like	311	6.41177	136	2.66105	1.26873	2.08978e-18	4.6927e-19	up
	VIT_14s0066g01440	1471	homeobox-leucine zipper protein HAT5-like	629	20.6816	240	7.48928	1.46545	1.25749e-44	1.61177e-45	up
	VIT_01s0011g05300	2918		355	5.88422	167	2.62708	1.16339	2.50036e-18	5.62663e-19	up
	VIT_10s0003g00360	1711		322	9.1023	107	2.87062	1.66487	5.74963e-28	1.01073e-28	up
	VIT_13s0019g02370	1515	protein YIPF1 homolog-like	1254	40.0341	2838	85.9887	-1.10292	9.81343e-121	5.93019e-122	down
	VIT_00s1543g00010	860	uncharacterized LOC100854249	27	1.51849	164	8.7536	-2.52724	2.64721e-23	5.19013e-24	down
	VIT_11s0016g00520	1033	uncharacterized LOC100266455	121	5.6654	39	1.73303	1.70888	1.32118e-11	3.83303e-12	up
	VIT_18s0089g00940	1228	GDSL esterase/lipase At1g71250-like	20	0.787729	609	22.7646	-4.85295	1.35166e-136	7.44422e-138	down
	VIT_13s0019g02070	3742	probable phosphoribosylformylglycinamidine synthase, chloroplastic/mitochondrial-like	1036	13.3906	491	6.02309	1.15265	1.59599e-50	1.87396e-51	up
	VIT_03s0038g03860	1175	uncharacterized LOC100853859	2470	101.673	6276	245.181	-1.26991	0	0	down
	VIT_14s0108g00630	1474	vacuolar amino acid transporter 1-like	2675	87.7752	667	20.7716	2.0792	3.41934e-302	9.5958e-304	up
	VIT_18s0001g07200	2026	transcription factor bHLH145-like	353	8.42715	150	3.39855	1.31013	9.72296e-22	1.98763e-22	up
	VIT_19s0014g03760	278	uncharacterized LOC100248633	4	0.695922	36	5.94428	-3.0945	4.01988e-07	1.48086e-07	down
	VIT_13s0019g00530	743	40S ribosomal protein S15a-like	5633	366.688	15578	962.419	-1.39211	0	0	down
	VIT_13s0067g01980	349	glu S.griseus protease inhibitor-like	406	56.266	2631	346.048	-2.62064	0	0	down
	VIT_17s0000g06710	3453	probable LRR receptor-like serine/threonine-protein kinase At1g74360-like	607	8.50232	255	3.38989	1.32662	3.12964e-37	4.53952e-38	up
	VIT_00s0291g00050	2164		4701	105.07	2310	49	1.1005	3.41414e-209	1.31884e-210	up
	VIT_19s0015g01010	1243	farnesyl diphosphate synthase	873	33.9695	1846	68.1714	-1.00493	6.05902e-68	5.67173e-69	down
	VIT_01s0011g03050	1583	probable galacturonosyltransferase-like 3	33	1.00827	181	5.24855	-2.38003	5.71204e-24	1.10188e-24	down
	VIT_17s0000g01520	1103	60S ribosomal protein L17-2-like	3083	135.19	9152	380.875	-1.49433	0	0	down
	VIT_14s0006g01990	1817	eukaryotic translation initiation factor 5-like	5911	157.344	2696	68.1093	1.208	6.99727e-305	1.94025e-306	up
	VIT_01s0011g04620	2249	uncharacterized LOC100254373	453	9.74214	70	1.42873	2.76951	2.59248e-72	2.33753e-73	up
	VIT_09s0070g00160	1539	CBL-interacting protein kinase 02	11123	349.566	4661	139.021	1.33026	0	0	up
	VIT_06s0004g06590	1865		455	11.7999	217	5.341	1.14359	1.42837e-22	2.8592e-23	up
	VIT_14s0030g01440	3390	serine/threonine-protein kinase CTR1-like	636	9.07409	243	3.29039	1.46349	5.05103e-45	6.43302e-46	up
	VIT_01s0011g03700	1296	uncharacterized LOC100268132	4239	158.199	9704	343.706	-1.11943	0	0	down
	VIT_03s0017g01290	1935	ABC transporter G family member 11-like	461	11.523	108	2.56203	2.16916	7.51079e-56	8.18334e-57	up
	VIT_04s0008g01480	1885	putative methyltransferase NSUN5-like	2298	58.9636	369	8.98579	2.71411	0	0	up
	VIT_19s0014g05200	4084	uncharacterized LOC100241773	1253	14.8392	307	3.4506	2.1045	2.68151e-144	1.40633e-145	up
	VIT_05s0077g02290	662	60S ribosomal protein L22-2-like	3044	222.399	8154	565.398	-1.34612	0	0	down
	VIT_04s0008g03060	6052		1533	12.2515	229	1.73691	2.81836	1.77713e-246	6.04071e-248	up
	VIT_02s0033g00540	750	uncharacterized LOC100853517	62	3.9983	233	14.2605	-1.83457	3.09403e-22	6.23333e-23	down
	VIT_14s0060g00710	627	trafficking protein particle complex subunit 4-like	1218	93.9562	2914	213.336	-1.18307	1.43603e-138	7.77846e-140	down
	VIT_12s0028g00520	742	uncharacterized LOC100243650	197	12.8413	77	4.76352	1.43069	2.73565e-14	7.05983e-15	up
	VIT_05s0020g01170	769	translationally-controlled tumor protein homolog-like	157469	9904.08	418412	24975.8	-1.33444	0	0	down
	VIT_02s0025g03460	753	uncharacterized LOC100263372	189	12.1398	473	28.8342	-1.24803	2.00276e-25	3.72938e-26	down
	VIT_06s0004g03580	3633	uncharacterized LOC100267264	612	8.14763	180	2.2743	1.84096	9.35542e-60	9.67432e-61	up
	VIT_07s0005g05010	599		68	5.4907	15	1.14949	2.25599	1.28638e-09	4.10724e-10	up
	VIT_06s0004g04580	2887	U-box domain-containing protein 33-like	646	10.8226	250	3.97498	1.44503	7.11436e-45	9.07789e-46	up
	VIT_08s0007g08520	486	uncharacterized LOC100267578	165	16.4208	429	40.5193	-1.30309	1.06965e-24	2.01995e-25	down
	VIT_04s0008g03880	3066	beta-adaptin-like protein A	1634	25.7766	519	7.77028	1.73002	8.72027e-145	4.5567e-146	up
	VIT_13s0019g02130	807	tropinone reductase homolog At1g07440-like	38	2.27749	92	5.23306	-1.20021	1.46807e-05	6.06402e-06	down
	VIT_11s0016g03430	3252	protein phosphatase 2C and cyclic nucleotide-binding/kinase domain-containing protein-like	435	6.4697	209	2.9501	1.13293	2.52327e-21	5.21855e-22	up
	VIT_17s0000g02470	943	thaumatin-like protein-like	0.5	0.0256451	113	5.50058	-7.74476	1.19373e-24	2.25826e-25	down
	VIT_09s0054g00610	2144	F-box/kelch-repeat protein At1g51550-like	737	16.626	377	8.07157	1.04252	5.22896e-31	8.58453e-32	up
	VIT_18s0001g11430	1874	cytochrome P450 82A3-like	244	6.29746	2	0.0489894	7.00616	1.20685e-57	1.28318e-58	up
	VIT_14s0128g00540	834	germin-like protein subfamily 1 member 15	284	16.4702	0.5	0.0275198	9.22517	5.47782e-54	6.12545e-55	up
	VIT_05s0077g01290	565	uncharacterized LOC100255126	114	9.75892	383	31.1166	-1.67289	1.26381e-31	2.0416e-32	down
	VIT_04s0044g02000	383		15	1.89425	47	5.63301	-1.57228	0.000157447	7.14032e-05	down
	VIT_16s0100g00830	1468	stilbene synthase 5-like	830	27.3462	261	8.16123	1.74448	5.98411e-75	5.25831e-76	up
	VIT_04s0008g04950	1839	protein TIFY 8-like	166	4.36588	379	9.46017	-1.11559	2.01743e-17	4.66669e-18	down
	VIT_05s0020g04760	682	DNA-directed RNA polymerase II subunit RPB7-like	307	21.7721	686	46.1723	-1.08455	2.76266e-29	4.7178e-30	down
	VIT_03s0017g01060	546	peptidyl-prolyl isomerase FKBP12-like	4116	364.61	10750	903.769	-1.3096	0	0	down
	VIT_05s0020g03090	3026	chloride channel ClC6	372	5.94593	140	2.12374	1.4853	2.16186e-27	3.84788e-28	up
	VIT_06s0004g01750	1348	DNA-damage-repair/toleration protein DRT100-like	62	2.22458	159	5.41438	-1.28327	1.1466e-09	3.65025e-10	down
	VIT_05s0077g00030	1610	ammonium transporter 1 member 1-like	3012	90.4846	1458	41.5693	1.12215	1.13175e-138	6.11944e-140	up
	VIT_06s0009g02110	1036	F-box/kelch-repeat protein At5g26960-like	59	2.75447	149	6.60188	-1.2611	6.50116e-09	2.14892e-09	down
	VIT_05s0077g00510	2581	neutral invertase	304	5.6968	149	2.64996	1.10418	1.12284e-14	2.86547e-15	up
	VIT_17s0000g07470	2636	microtubule-associated protein TORTIFOLIA1-like	1070	19.6329	437	7.60987	1.36733	9.3526e-68	8.77268e-69	up
	VIT_08s0007g08690	3356	villin-2-like	2251	32.4414	845	11.5578	1.48896	1.6511e-160	8.01197e-162	up
	VIT_01s0011g04820	955	chaperone protein DnaJ-like	466	23.6009	91	4.37401	2.43181	1.35287e-64	1.31619e-65	up
	VIT_08s0007g04700	2961	phosphatidylinositol-4-phosphate 5-kinase 9-like	343	5.60275	167	2.58893	1.11378	1.26208e-16	2.99516e-17	up
	VIT_15s0021g01000	544	60S ribosomal protein L37a-like	2347	208.67	5614	473.713	-1.18279	6.58716e-266	2.09736e-267	down
	VIT_00s0194g00020	1101	uncharacterized LOC100246461	234	10.2795	616	25.6824	-1.321	1.12144e-35	1.68025e-36	down
	VIT_10s0003g01410	1736	CBL-interacting protein kinase 16	256	7.1324	16	0.423069	4.07542	1.56682e-56	1.68914e-57	up
	VIT_00s0270g00120	703	alpha-amylase/subtilisin inhibitor-like	1650	113.52	16	1.04473	6.76367	0	0	up
	VIT_04s0008g07270	449		71	7.64817	151	15.4373	-1.01324	1.13609e-06	4.32123e-07	down
	VIT_06s0004g00840	1199		227	9.15698	113	4.32614	1.08179	6.47823e-11	1.92919e-11	up
	VIT_06s0080g00920	704	uncharacterized LOC100244962	378	25.9696	2147	139.991	-2.43044	1.44941e-278	4.45557e-280	down
	VIT_00s0187g00150	2889	E3 ubiquitin-protein ligase UPL5-like	1095	18.3321	410	6.51445	1.49266	6.21282e-79	5.24839e-80	up
	VIT_19s0135g00070	806	60S ribosomal protein L18a-1-like	1541	92.4726	3787	215.676	-1.22177	4.12099e-189	1.74359e-190	down
	VIT_18s0001g12340	907	uncharacterized LOC100264357	87	4.63935	235	11.8933	-1.35815	6.71252e-15	1.70308e-15	down
	VIT_03s0038g00480	1235	GATA transcription factor 24-like	692	27.101	1715	63.7439	-1.23394	1.40103e-87	1.0958e-88	down
	VIT_05s0020g02830	738	uncharacterized LOC100854649	107	7.0125	433	26.9323	-1.94134	2.02932e-43	2.64956e-44	down
	VIT_14s0068g01270	324		319	47.6202	151	21.3931	1.15443	2.14072e-16	5.12026e-17	up
	VIT_01s0011g04700	765	uncharacterized LOC100254317	150	9.48365	74	4.44029	1.09479	1.0197e-07	3.61577e-08	up
	VIT_04s0008g01550	877	17.9 kDa class II heat shock protein-like	6485	357.648	139	7.2754	5.61937	0	0	up
	VIT_04s0023g02310	1131	salicylate O-methyltransferase-like	3113	133.126	864	35.0665	1.92462	0	0	up
	VIT_08s0058g00670	1766	uncharacterized LOC100263765	872	23.882	420	10.9169	1.12936	2.26956e-41	3.06196e-42	up
	VIT_17s0000g09470	956	high-affinity nitrate transporter 3.2-like	35	1.77074	204	9.79521	-2.46772	5.70343e-28	1.00233e-28	down
	VIT_01s0011g03580	1196	uncharacterized LOC100266248	766	30.9773	321	12.3201	1.33019	7.23245e-47	8.95887e-48	up
	VIT_09s0002g04230	756		212	13.5631	563	34.1844	-1.33365	3.58042e-33	5.61104e-34	down
	VIT_17s0000g06190	1339	R2R3 Myb30 transcription factor	312	11.2699	153	5.24508	1.10344	5.1203e-15	1.29054e-15	up
	VIT_14s0066g00570	102		18	8.53528	54	24.3016	-1.50954	8.13937e-05	3.59826e-05	down
	VIT_10s0071g01120	1344	alpha-galactosidase-like	0.5	0.0179935	683	23.3272	-10.3403	4.19121e-104	2.85732e-105	down
	VIT_05s0062g00820	757	dCTP pyrophosphatase 1-like	155	9.90333	530	32.1382	-1.6983	3.17211e-44	4.09613e-45	down
	VIT_00s0510g00050	1171	aspartic proteinase-like protein 1-like	506	20.8997	182	7.13437	1.55062	3.60157e-39	5.02949e-40	up
	VIT_04s0023g02800	614	glutaredoxin-C3-like	170	13.3914	412	30.8014	-1.20169	4.50349e-21	9.39796e-22	down
	VIT_15s0048g01080	573	uncharacterized LOC100252258	102	8.60976	30	2.4033	1.84096	6.44276e-11	1.91832e-11	up
	VIT_03s0063g00590	349	uncharacterized LOC100854943	63	8.73093	29	3.81429	1.19472	0.000276322	0.000128663	up
	VIT_06s0004g05320	763		287	18.1929	1074	64.6132	-1.82845	7.27589e-98	5.20378e-99	down
	VIT_15s0048g02090	765	acyl-coenzyme A thioesterase 13-like	36	2.27607	94	5.64037	-1.30924	2.52169e-06	9.82479e-07	down
	VIT_06s0061g01110	3437	putative phospholipid:diacylglycerol acyltransferase 2-like	2357	33.1685	1112	14.8514	1.15922	1.6267e-114	1.02344e-115	up
	VIT_08s0007g01030	1014	aldo-keto reductase family 4 member C9-like	492	23.4678	1355	61.3399	-1.38614	6.85758e-83	5.57013e-84	down
	VIT_18s0089g01020	1998	uncharacterized LOC100258440	68	1.64611	330	7.58158	-2.20344	4.78819e-39	6.69573e-40	down
	VIT_05s0077g01530	717	major allergen Pru ar 1-like	3357	226.453	324	20.7428	3.44853	0	0	up
	VIT_12s0028g02010	1599	uncharacterized LOC100264389	34	1.02843	194	5.56922	-2.43703	2.71983e-26	4.96583e-27	down
	VIT_14s0060g00830	825	protein ECHIDNA-like	1406	82.4284	3683	204.922	-1.31386	6.54289e-206	2.56498e-207	down
	VIT_06s0004g00070	744	uncharacterized LOC100267326	85	5.52575	222	13.6969	-1.3096	1.98578e-13	5.29838e-14	down
	VIT_03s0063g01150	1292	gibberellin 20 oxidase 1-like	203	7.59939	106	3.76604	1.01284	5.51649e-09	1.8158e-09	up
	VIT_03s0038g04680	930	isoflavone reductase homolog-like	1059	55.0755	2249	111.006	-1.01116	2.2771e-83	1.84633e-84	down
	VIT_05s0102g01190	1404	calreticulin-3-like	267	9.19792	103	3.36753	1.44962	2.57048e-19	5.63203e-20	up
	VIT_18s0001g15580	2157	uncharacterized LOC100245489	274	6.14392	123	2.61756	1.23094	1.19295e-15	2.93605e-16	up
	VIT_11s0016g03200	1368	probable iron/ascorbate oxidoreductase DDB_G0283291-like	1013	35.8153	368	12.3482	1.53628	3.13267e-76	2.71228e-77	up
	VIT_02s0025g02450	1120	uncharacterized LOC100244479	86	3.71386	242	9.91833	-1.41718	2.98252e-16	7.16505e-17	down
	VIT_14s0108g00690	1254	vacuolar amino acid transporter 1-like	649	25.0318	244	8.93169	1.48676	5.53463e-47	6.84784e-48	up
	VIT_07s0141g00290	1122	auxin-induced protein AUX28-like	586	25.261	2275	93.0743	-1.88147	3.3894e-214	1.2866e-215	down
	VIT_05s0094g01370	2214		127	2.77442	588	12.1911	-2.13557	4.42909e-66	4.24127e-67	down
	VIT_06s0061g00120	1218	glucan endo-1,3-beta-glucosidase-like	411	16.3207	129	4.86165	1.74719	8.91273e-38	1.2766e-38	up
	VIT_16s0100g00470	1917	uncharacterized LOC100260667	1470	37.0886	642	15.3728	1.27059	7.23417e-83	5.88293e-84	up
	VIT_03s0038g02570	3978	probable ubiquitin-conjugating enzyme E2 23-like	1267	15.4048	393	4.53492	1.76424	1.3515e-115	8.43837e-117	up
	VIT_18s0001g06750	1407	hydroxysteroid 11-beta-dehydrogenase 1-like protein	792	27.2255	3092	100.876	-1.88955	1.98259e-292	5.76285e-294	down
	VIT_02s0012g01010	1845	leucine-rich repeat protein soc-2-like	228	5.97701	506	12.5891	-1.07468	1.34018e-21	2.75122e-22	down
	VIT_15s0045g00310	1368	cell division control protein 2 homolog-like	1029	36.381	2639	88.5513	-1.28333	1.37863e-142	7.28961e-144	down
	VIT_02s0025g04660	1042	uncharacterized LOC100265112	3247	150.716	1183	52.1145	1.53208	5.72913e-241	1.98576e-242	up
	VIT_13s0019g00860	809	15.7 kDa heat shock protein, peroxisomal-like	2560	153.051	86	4.87968	4.97108	0	0	up
	VIT_18s0001g05680	2654	cryptochrome-1-like	1742	31.7463	834	14.4247	1.13805	1.72339e-82	1.4056e-83	up
	VIT_09s0002g06590	1393		222	7.7081	0.5	0.0164763	8.86984	2.43725e-44	3.14138e-45	up
	VIT_01s0150g00380	755	uncharacterized LOC100267772	40	2.56247	100	6.07987	-1.24651	3.00427e-06	1.1766e-06	down
	VIT_01s0146g00530	323		53	7.93631	141	20.0382	-1.33621	3.45745e-09	1.12747e-09	down
	VIT_10s0003g01790	1396	BES1/BZR1 homolog protein 4-like	223	7.72618	96	3.15666	1.29136	7.23321e-14	1.89847e-14	up
	VIT_03s0038g00860	2447	uncharacterized LOC100255631	6063	119.839	2846	53.3878	1.16652	7.20436e-296	2.06311e-297	up
	VIT_03s0063g00580	3274		415	6.13077	20	0.28041	4.45046	3.6274e-95	2.63423e-96	up
	VIT_12s0035g01740	3115	dynamin-2B-like	649	10.077	172	2.53461	1.99123	3.61597e-70	3.31224e-71	up
	VIT_00s0274g00050	820	uncharacterized LOC100853952	56	3.30308	171	9.57246	-1.53508	3.61317e-13	9.76144e-14	down
	VIT_18s0001g01800	1718	uncharacterized LOC100256296	254	7.15082	77	2.05735	1.79732	1.07067e-24	2.02239e-25	up
	VIT_09s0002g00830	4409	uncharacterized LOC100265246	474	5.19976	114	1.18688	2.13127	3.6534e-56	3.96657e-57	up
	VIT_18s0122g00410	4688	uncharacterized LOC100853356	547	5.64346	127	1.24353	2.18213	1.54787e-66	1.47557e-67	up
	VIT_07s0005g04940	3340	uncharacterized LOC100241277	628	9.09408	209	2.87238	1.66268	2.46962e-53	2.78876e-54	up
	VIT_04s0044g02010	929	gibberellin 3-beta-dioxygenase 4-like	0.5	0.0260315	241	11.9081	-8.83747	8.01963e-46	1.01218e-46	down
	VIT_17s0000g08000	810	nuclear fusion defective 2 protein / ribonuclease III	2169	129.515	5863	332.259	-1.35919	0	0	down
	VIT_04s0043g00220	2019	probable polyamine oxidase 4-like	653	15.6431	134	3.04656	2.36027	5.16961e-87	4.06559e-88	up
	VIT_03s0038g00660	917	uncharacterized LOC100255572	115	6.0656	333	16.6693	-1.45847	7.54292e-23	1.49978e-23	down
	VIT_00s0586g00010	3078	uncharacterized LOC100265327	752	11.8167	340	5.07051	1.22062	2.0879e-40	2.86479e-41	up
	VIT_14s0006g02800	1000	uncharacterized LOC100253235	109	5.27196	52	2.38696	1.14317	2.96235e-06	1.15962e-06	up
	VIT_19s0014g03920	2876	ubiquitin carboxyl-terminal hydrolase 14-like	812	13.6557	379	6.04911	1.1747	4.86064e-41	6.60416e-42	up
	VIT_10s0116g01780	1338	peroxidase 42-like	4021	145.353	10939	375.286	-1.36843	0	0	down
	VIT_14s0006g03110	414	uncharacterized LOC100854815	112	13.0847	335	37.1438	-1.50524	5.01431e-24	9.6489e-25	down
	VIT_07s0005g03400	1642	11S globulin subunit beta-like	4	0.117824	602	16.8292	-7.1582	3.55528e-132	2.00736e-133	down
	VIT_16s0039g02550	712	uncharacterized LOC100247770	230	15.624	1023	65.9534	-2.07768	2.93828e-110	1.91606e-111	down
	VIT_12s0057g00230	3120	vacuolar protein sorting-associated protein 18 homolog-like	447	6.92944	191	2.81009	1.30212	5.65594e-27	1.01832e-27	up
	VIT_14s0066g01650	1372	auxin-induced protein 5NG4-like	420	14.8061	1083	36.234	-1.29115	9.95053e-60	1.02945e-60	down
	VIT_16s0039g00150	1277		151	5.71915	30	1.07838	2.40694	1.7822e-21	3.668e-22	up
	VIT_18s0166g00310	857		123	6.94176	56	2.9995	1.21058	1.78363e-07	6.43292e-08	up
	VIT_13s0019g00900	628		32	2.46454	195	14.2533	-2.53191	1.52101e-27	2.69706e-28	down
	VIT_05s0020g01580	2043	sucrose nonfermenting 4-like protein	316	7.48108	145	3.25792	1.19929	3.37289e-17	7.86583e-18	up
	VIT_07s0031g01300	771		560	35.1301	1331	79.2438	-1.17359	4.20803e-63	4.17041e-64	down
	VIT_11s0052g01270	1286	probable xyloglucan endotransglucosylase/hydrolase protein 23-like	168	6.3185	58	2.07028	1.60976	1.75328e-14	4.49615e-15	up
	VIT_18s0089g00410	3283	sucrose-phosphate synthase 1	4632	68.2406	1513	21.1548	1.68964	0	0	up
	VIT_14s0006g02570	1460		33	1.09322	199	6.25665	-2.51681	6.62572e-28	1.16632e-28	down
	VIT_06s0004g00440	783	arabinogalactan peptide 14-like	15615	964.552	51704	3031.12	-1.65192	0	0	down
	VIT_06s0061g01050	2069	serine/threonine-protein kinase SRPK-like	410	9.58449	165	3.66071	1.38858	2.73089e-27	4.87374e-28	up
	VIT_16s0098g00730	720	60S ribosomal protein L9-like	3566	239.549	11593	739.103	-1.62545	0	0	down
	VIT_11s0037g00210	2041	transmembrane 9 superfamily member 4-like	3039	72.0167	1344	30.2272	1.25248	2.1752e-166	1.01704e-167	up
	VIT_14s0081g00060	711	photosystem II reaction center W protein, chloroplastic-like	317	21.5643	3944	254.63	-3.56168	0	0	down
	VIT_12s0028g01800	685	60S ribosomal protein L11-2-like	1897	133.944	5617	376.405	-1.49066	0	0	down
	VIT_05s0020g01780	3917	putative chromatin-remodeling complex ATPase chain-like	589	7.27289	255	2.98833	1.28319	2.09213e-34	3.20965e-35	up
	VIT_09s0002g03680	2720	uncharacterized LOC100253221	1029	18.2975	331	5.58599	1.71176	2.98934e-90	2.27663e-91	up
	VIT_09s0070g00240	1306	bifunctional dihydroflavonol 4-reductase/flavanone 4-reductase-like	2938	108.806	938	32.9686	1.7226	6.03753e-258	1.97143e-259	up
	VIT_17s0000g07790	1496	UDP-glycosyltransferase 74B1-like	332	10.7338	843	25.8665	-1.26893	1.54538e-45	1.96008e-46	down
	VIT_16s0039g00720	1495	uncharacterized LOC100240796	1015	32.8375	455	13.9705	1.23296	5.60806e-55	6.19334e-56	up
	VIT_13s0064g01100	377	uncharacterized LOC100256779	97	12.4445	31	3.77452	1.72114	1.30243e-09	4.16003e-10	up
	VIT_07s0141g00820	673		102	7.33045	33	2.25082	1.70345	6.39598e-10	2.0105e-10	up
	VIT_18s0001g15390	924	peroxidase 43-like	54	2.82662	142	7.05436	-1.31944	4.34207e-09	1.42487e-09	down
	VIT_19s0014g03720	1194	uncharacterized LOC100267563	627	25.3985	168	6.45872	1.97543	3.90081e-67	3.69996e-68	up
	VIT_06s0004g05310	430		107	12.0354	397	42.3802	-1.81611	1.41856e-36	2.08813e-37	down
	VIT_02s0025g03620	1144	glutathione S-transferase T1-like	1409	59.5704	3874	155.444	-1.38373	2.39619e-234	8.4543e-236	down
	VIT_16s0100g01220	446		83	9.00096	259	26.6567	-1.56635	6.67265e-20	1.43712e-20	down
	VIT_06s0004g01140	2377	probable serine/threonine-protein kinase DDB_G0279405-like	291	5.92119	91	1.75733	1.7525	3.35584e-27	6.00352e-28	up
	VIT_11s0016g05770	2531	probable galactinol--sucrose galactosyltransferase 6-like	14582	278.657	1593	28.8912	3.26979	0	0	up
	VIT_07s0151g00470	1162	LRR receptor-like serine/threonine-protein kinase GSO1	211	8.78257	87	3.4368	1.35358	4.34377e-14	1.13095e-14	up
	VIT_00s0800g00020	230		24	5.04695	4	0.798314	2.66038	0.000100031	4.46068e-05	up
	VIT_16s0115g00170	487	uncharacterized LOC100247337	350	34.7604	750	70.6926	-1.02411	3.70436e-29	6.33834e-30	down
	VIT_12s0035g01700	2419	pentatricopeptide repeat-containing protein At1g10270-like	718	14.356	337	6.39492	1.16666	4.8543e-36	7.21287e-37	up
	VIT_07s0031g00800	1099	cyclin-dependent kinase inhibitor 1-like	446	19.6283	1091	45.5689	-1.21511	8.1814e-55	9.05089e-56	down
	VIT_04s0023g01100	811	probable calcium-binding protein CML41-like	454	27.0757	2333	132.049	-2.286	1.59541e-281	4.83572e-283	down
	VIT_05s0051g00010	1460	beta-amylase 1, chloroplastic-like	2177	72.1192	806	25.341	1.50891	2.47041e-158	1.20822e-159	up
	VIT_11s0016g04530	1444	uncharacterized LOC100243995	517	17.3168	267	8.48761	1.02875	1.20112e-21	2.46116e-22	up
	VIT_04s0008g06770	3020	eukaryotic initiation factor iso-4F subunit p82-34-like	5102	81.7107	2407	36.5856	1.15925	1.14551e-246	3.8828e-248	up
	VIT_09s0002g01420	2538	uncharacterized LOC100248501	514	9.79528	242	4.37689	1.16218	5.57024e-26	1.025e-26	up
	VIT_18s0122g00810	370		1037	135.557	3197	396.627	-1.54888	7.46951e-229	2.69969e-230	down
	VIT_13s0064g01230	660	U6 snRNA-associated Sm-like protein LSm7-like	349	25.5757	815	56.6833	-1.14815	8.74708e-38	1.25161e-38	down
	VIT_03s0038g03560	1356	signal recognition particle 43 kDa protein, chloroplastic-like	298	10.6292	929	31.4483	-1.56495	2.77055e-68	2.58153e-69	down
	VIT_00s0434g00090	586	aspartic proteinase-like protein 1-like	138	11.3901	34	2.66332	2.09648	7.64896e-17	1.80318e-17	up
	VIT_13s0067g01760	2582	ectonucleoside triphosphate diphosphohydrolase 1-like	342	6.40642	129	2.29337	1.48205	3.3795e-25	6.32535e-26	up
	VIT_18s0001g12390	1674	glucan endo-1,3-beta-glucosidase 7-like	1593	46.0263	231	6.33429	2.8612	5.06101e-260	1.64289e-261	up
	VIT_06s0004g01030	498		518	50.309	45	4.14786	3.60038	2.8555e-104	1.93989e-105	up
	VIT_05s0049g01410	2867	phosphate transporter PHO1-like	626	10.5607	136	2.17747	2.27798	4.87497e-80	4.0716e-81	up
	VIT_02s0025g01080	601	arabinogalactan peptide 20-like	457	36.7779	1142	87.2234	-1.24588	1.42289e-59	1.47411e-60	down
	VIT_08s0040g00480	1062	uncharacterized LOC100249911	87	3.96223	238	10.2871	-1.37645	2.32127e-15	5.76628e-16	down
	VIT_18s0001g14900	2154	uncharacterized LOC100243746	244	5.47885	60	1.27864	2.09927	6.07842e-29	1.04702e-29	up
	VIT_07s0005g03540	580	50S ribosomal protein 6, chloroplastic-like	173	14.4266	512	40.5213	-1.48995	1.39814e-35	2.09751e-36	down
	VIT_01s0127g00470	1366	glycogenin-1-like	5171	183.092	30	1.00812	7.50476	0	0	up
	VIT_18s0072g00160	1154	peroxidase 12-like	2769	116.055	1292	51.3923	1.17518	2.77601e-137	1.51694e-138	up
	VIT_00s1405g00010	722		91	6.09607	26	1.65302	1.88278	3.92197e-10	1.2181e-10	up
	VIT_05s0020g03980	1845	protein IQ-DOMAIN 14-like	539	14.1299	273	6.79216	1.05681	1.75948e-23	3.4303e-24	up
	VIT_02s0025g02780	622	60S acidic ribosomal protein P1-1-like	5816	452.251	19192	1416.35	-1.64698	0	0	down
	VIT_05s0029g00340	595		62	5.03988	31	2.39159	1.07542	0.000974439	0.000481909	up
	VIT_02s0154g00590	585	uncharacterized LOC100855263	247	20.4214	911	71.4832	-1.80752	6.73643e-82	5.51681e-83	down
	VIT_13s0158g00410	2685		314	5.65628	144	2.46184	1.20012	4.09759e-17	9.57548e-18	up
	VIT_01s0244g00130	1554	transcription factor ICE1-like	27	0.840346	223	6.58712	-2.97059	7.84915e-37	1.14865e-37	down
	VIT_07s0289g00050	1990	UDP-glycosyltransferase 74E2-like	253	6.14912	588	13.5633	-1.14126	2.46416e-27	4.39184e-28	down
	VIT_17s0000g04050	2896	lysosomal acid lipase/cholesteryl ester hydrolase-like	2625	43.8406	833	13.2035	1.73135	3.30025e-232	1.17229e-233	up
	VIT_09s0002g00970	570	40S ribosomal protein S29-like	246	20.874	1213	97.6849	-2.22643	2.92683e-142	1.55598e-143	down
	VIT_05s0077g01200	3516	serine/threonine-protein phosphatase 4 regulatory subunit 3-like	407	5.59875	117	1.52749	1.87394	4.4337e-41	6.01137e-42	up
	VIT_16s0100g00880	1281	stilbene synthase 4-like	210	7.92895	38	1.36168	2.54174	3.15985e-31	5.1574e-32	up
	VIT_18s0001g09340	1306	acyl-CoA-binding domain-containing protein 3-like	1218	45.1076	3465	121.787	-1.43292	4.98304e-221	1.8439e-222	down
	VIT_16s0039g01100	2246	phenylalanine ammonia-lyase-like	973	20.9531	306	6.25393	1.74433	1.17364e-87	9.1683e-89	up
	VIT_12s0035g00350	1708		1319	37.351	501	13.4645	1.47198	6.34733e-93	4.70353e-94	up
	VIT_14s0068g01120	3432	lysosomal alpha-mannosidase-like	774	10.9078	194	2.59475	2.0717	8.3386e-88	6.49802e-89	up
	VIT_17s0000g09490	2165	uncharacterized LOC100243361	444	9.91906	166	3.51959	1.4948	9.20374e-33	1.45336e-33	up
	VIT_10s0071g01060	1820	pyruvate kinase, cytosolic isozyme-like	18152	482.39	7859	198.215	1.28313	0	0	up
	VIT_00s0153g00050	878	probable glutathione S-transferase-like	2187	120.476	5508	287.966	-1.25715	3.87592e-287	1.14886e-288	down
	VIT_02s0025g01230	1437	lysine histidine transporter 1-like	167	5.62089	60	1.91662	1.55223	1.01514e-13	2.67653e-14	up
	VIT_16s0022g01420	806	uncharacterized LOC100261162	132	7.92108	302	17.1994	-1.11859	3.5901e-14	9.3181e-15	down
	VIT_11s0078g00290	1629	trans-cinnamate 4-monooxygenase-like	650	19.2991	4	0.112715	7.41972	1.95737e-147	1.0097e-148	up
	VIT_08s0040g00220	929		99	5.15424	43	2.12468	1.27851	1.08973e-06	4.1376e-07	up
	VIT_18s0086g00680	766		1208	76.2752	535	32.0602	1.25043	1.22249e-66	1.16306e-67	up
	VIT_14s0036g00630	1118	uncharacterized LOC100246648	239	10.3395	92	3.77735	1.45273	1.8401e-17	4.24815e-18	up
	VIT_08s0040g01340	2553	mannan synthase 1-like	584	11.0639	23	0.413541	4.74168	6.13866e-137	3.36618e-138	up
	VIT_17s0000g01920	3638	NF-X1-type zinc finger protein NFXL1-like	1383	18.3867	491	6.19527	1.56943	6.52972e-107	4.34233e-108	up
	VIT_18s0001g04160	2109	eukaryotic translation initiation factor 5-like	6477	148.54	2467	53.695	1.46799	0	0	up
	VIT_08s0007g02130	3050		977	15.4932	452	6.80268	1.18746	5.65613e-50	6.69802e-51	up
	VIT_05s0020g04610	2562	probable LRR receptor-like serine/threonine-protein kinase At5g48740-like	720	13.5925	358	6.41424	1.08346	3.29064e-32	5.25444e-33	up
	VIT_09s0054g01080	2104	polygalacturonase QRT3-like	231	5.31021	66	1.43992	1.88278	5.7703e-24	1.1134e-24	up
	VIT_03s0038g00610	5475		1353	11.9525	440	3.68901	1.69601	8.51294e-117	5.26233e-118	up
	VIT_18s0001g07470	840		108	6.21856	43	2.3498	1.40404	3.8559e-08	1.33252e-08	up
	VIT_09s0054g00140	649		56	4.17339	167	11.8117	-1.50093	1.66775e-12	4.6364e-13	down
	VIT_01s0146g00090	1172		296	12.2155	1236	48.4097	-1.98659	1.53754e-125	8.98986e-127	down
	VIT_00s0285g00070	414		44	5.14041	12	1.33052	1.94989	1.12646e-05	4.60586e-06	up
	VIT_17s0000g07520	1573	serine/threonine-protein kinase AtPK2/AtPK19-like	192	5.90361	101	2.94737	1.00217	1.98044e-08	6.73465e-09	up
	VIT_02s0025g02540	483	uncharacterized LOC100242761	59	5.90813	359	34.1184	-2.52978	1.11469e-49	1.32428e-50	down
	VIT_02s0025g04330	899	VVTL1	103440	5565.12	19387	989.902	2.49105	0	0	up
	VIT_15s0046g01230	1396	uncharacterized LOC100263682	65	2.25203	226	7.43129	-1.72239	6.79823e-20	1.46515e-20	down
	VIT_02s0025g04300	855	thaumatin-like protein	89874	5084.09	35225	1891.15	1.42673	0	0	up
	VIT_16s0050g01160	775	40S ribosomal protein S10-like	4123	257.31	9588	567.895	-1.14211	0	0	down
	VIT_13s0067g01550	2448	probable LRR receptor-like serine/threonine-protein kinase MRH1-like	1962	38.7644	998	18.7137	1.05063	1.24421e-81	1.02192e-82	up
	VIT_18s0001g14750	1908	uncharacterized LOC100259195	2219	56.2502	1151	27.691	1.02244	3.32739e-88	2.58339e-89	up
	VIT_18s0001g10220	457		20	2.1167	71	7.13154	-1.7524	3.64309e-07	1.33927e-07	down
	VIT_08s0007g07230	1423	Myb transcription factor	95	3.22897	289	9.32254	-1.52965	2.32434e-21	4.8038e-22	down
	VIT_16s0100g01010	1364	stilbene synthase 2-like	691	24.5024	240	8.07678	1.60107	1.53461e-55	1.6801e-56	up
	VIT_16s0039g02220	3724	exportin-1-like	612	7.94854	205	2.52689	1.65333	1.3489e-51	1.55675e-52	up
	VIT_03s0097g00530	2340	heat shock 70 kDa protein, mitochondrial-like	3152	65.1502	1057	20.7348	1.65171	9.5418e-261	3.0883e-262	up
	VIT_07s0031g02200	1725	uncharacterized LOC100245595	1021	28.6274	480	12.773	1.1643	1.34962e-50	1.5808e-51	up
	VIT_13s0067g03000	3518	beta-galactosidase-like	903	12.4147	364	4.74949	1.38621	1.50815e-58	1.58336e-59	up
	VIT_12s0055g00700	455	uncharacterized LOC100258994	1623	172.525	4972	501.604	-1.53974	0	0	down
	VIT_07s0130g00350	2062	serine palmitoyltransferase 1-like	2943	69.0315	1408	31.3441	1.13906	8.58009e-139	4.63523e-140	up
	VIT_12s0034g00130	1588	UDP-glucose flavonoid 3-O-glucosyltransferase 6-like	404	12.3049	153	4.42265	1.47624	2.17207e-29	3.69575e-30	up
	VIT_15s0046g01440	1977	common plant regulatory factor 1-like	347	8.48923	138	3.20416	1.40569	1.09171e-23	2.11745e-24	up
	VIT_14s0066g01330	237		64	13.061	27	5.22946	1.32053	6.82028e-05	2.99702e-05	up
	VIT_13s0019g00220	2654	flowering time control protein FY-like	289	5.26675	117	2.02361	1.37998	2.09571e-19	4.58277e-20	up
	VIT_11s0016g05410	2791	EIN3-binding F-box protein 1-like	3282	56.8754	1416	23.2887	1.28818	1.31052e-187	5.56362e-189	up
	VIT_13s0158g00320	1722	cytokinin dehydrogenase 6-like	410	11.5159	5	0.133284	6.43297	8.89722e-99	6.30806e-100	up
	VIT_03s0038g02490	717		325	21.9235	1004	64.2771	-1.55183	7.99291e-73	7.18777e-74	down
	VIT_05s0049g00520	716	proline-rich cell wall protein-like	463523	31311.5	122680	7865.06	1.99316	0	0	up
	VIT_14s0068g01250	484		140	13.9903	35	3.31943	2.07542	7.24532e-17	1.70698e-17	up
	VIT_18s0001g01640	2426	UDP-sugar pyrophospharylase-like	4205	83.8341	1693	32.0337	1.38795	4.08674e-269	1.28559e-270	up
	VIT_08s0056g01570	2725	5-methyltetrahydropteroyltriglutamate--homocysteine methyltransferase-like	14358	254.843	7261	122.313	1.05904	0	0	up
	VIT_00s0194g00060	515		547	51.3719	1183	105.443	-1.03742	2.9138e-46	3.64974e-47	down
	VIT_02s0025g00100	3034	beta-adaptin-like protein C	2728	43.4885	1047	15.8406	1.457	3.77101e-188	1.59912e-189	up
	VIT_02s0025g02750	4402	uncharacterized LOC100244469	540	5.9332	167	1.74144	1.76853	4.34784e-50	5.13211e-51	up
	VIT_14s0081g00720	921	transcription factor bHLH104-like	175	9.19018	438	21.8301	-1.24815	1.24302e-23	2.41449e-24	down
	VIT_09s0002g04860	2840	probable ADP-ribosylation factor GTPase-activating protein AGD14-like	1010	17.2008	466	7.53198	1.19137	6.92072e-52	7.96063e-53	up
	VIT_00s0920g00020	1654	uncharacterized LOC100855126	201	5.87768	17	0.471797	3.63901	1.74524e-41	2.3504e-42	up
	VIT_11s0016g03960	2492		404	7.84113	84	1.54729	2.34132	9.159e-54	1.02725e-54	up
	VIT_00s0854g00030	939		246	12.6711	707	34.5617	-1.44763	1.09012e-46	1.3566e-47	down
	VIT_08s0056g01320	2517	exosome component 10-like	447	8.58954	161	2.93619	1.54864	1.1185e-34	1.70313e-35	up
	VIT_00s0125g00260	3043	transforming growth factor-beta receptor-associated protein 1 homolog-like	443	7.04121	96	1.44814	2.28162	4.3986e-57	4.71256e-58	up
	VIT_03s0038g02350	361		353	47.2948	162	20.5991	1.1991	4.49322e-19	9.90498e-20	up
	VIT_03s0063g02450	3127	coatomer subunit gamma-2-like	4968	76.8421	2373	34.8346	1.14137	2.45426e-234	8.67094e-236	up
	VIT_00s0203g00140	1031		1541	72.2919	3433	152.847	-1.08018	5.16947e-141	2.75563e-142	down
	VIT_07s0104g01580	3591	homeobox protein LUMINIDEPENDENS-like	414	5.5761	77	0.984276	2.50212	2.18337e-59	2.27032e-60	up
	VIT_01s0011g01270	622	uncharacterized LOC100256132	233	18.118	529	39.0397	-1.10752	1.34888e-23	2.62206e-24	down
	VIT_09s0002g03380	3336	poly(A) polymerase-like	2084	30.2146	952	13.0994	1.20574	7.44496e-108	4.91538e-109	up
	VIT_00s0551g00020	823	60S ribosomal protein L15-like	5513	323.992	16266	907.24	-1.48553	0	0	down
	VIT_06s0004g02130	297		211	34.3614	37	5.71856	2.58707	5.73267e-32	9.19496e-33	up
	VIT_05s0124g00010	1962	clathrin interactor EPSIN 3-like	646	15.925	320	7.48673	1.08888	3.00982e-29	5.1442e-30	up
	VIT_01s0011g05830	2417	two-component response regulator ARR2-like	1278	25.5741	539	10.2365	1.32095	1.31768e-76	1.13644e-77	up
	VIT_01s0011g03430	646	protein NIM1-INTERACTING 2-like	19	1.42255	92	6.53727	-2.20021	1.06607e-11	3.0794e-12	down
	VIT_08s0040g03360	988	actin-depolymerizing factor 1-like	14405	705.183	40898	1900.14	-1.43004	0	0	down
	VIT_10s0116g01760	345		252	35.3286	748	99.5231	-1.49419	1.18159e-51	1.36252e-52	down
	VIT_05s0020g04950	2753	CWF19-like protein 2-like	467	8.20458	219	3.65157	1.16791	6.88853e-24	1.33213e-24	up
	VIT_15s0021g00220	4961	ABC transporter C family member 9-like	2792	27.2202	597	5.52391	2.30092	0	0	up
	VIT_01s0026g01340	1015	glutathione S-transferase U17-like	5955	283.767	1148	51.9179	2.4504	0	0	up
	VIT_04s0044g00120	796	cancer-related nucleoside-triphosphatase homolog-like	217	13.1854	498	28.7182	-1.12303	9.2054e-23	1.8343e-23	down
	VIT_00s0357g00100	691	pollen-specific protein C13-like	5819	407.301	14792	982.631	-1.27055	0	0	down
	VIT_04s0043g00330	1087		1978	88.0121	5015	211.779	-1.26679	1.18115e-264	3.78902e-266	down
	VIT_00s0229g00110	7103		1320	8.9883	241	1.55746	2.52885	3.81199e-189	1.61103e-190	up
	VIT_09s0002g01600	983	PHD finger protein ALFIN-LIKE 5-like	1435	70.6064	3624	169.23	-1.26111	3.39382e-190	1.42781e-191	down
	VIT_00s0477g00030	1348		203	7.28369	71	2.41774	1.59101	5.44734e-17	1.27765e-17	up
	VIT_03s0038g03240	2267	DUF246 domain-containing protein At1g04910-like	418	8.91806	162	3.28023	1.44293	2.1769e-29	3.70501e-30	up
	VIT_05s0094g00480	807	transcription factor bHLH113-like	476	28.5285	1114	63.3655	-1.15129	1.93167e-51	2.23392e-52	down
	VIT_13s0067g02420	570	uncharacterized LOC100246797	195	16.5465	466	37.5277	-1.18143	4.40557e-23	8.69023e-24	down
	VIT_08s0007g06150	847	60S ribosomal protein L6-like	2988	170.625	6475	350.912	-1.04028	2.54372e-249	8.53703e-251	down
	VIT_18s0001g14360	1639	tubulin beta-1 chain-like	3562	105.114	9073	254.105	-1.27347	0	0	down
	VIT_17s0000g09100	2652	copper methylamine oxidase-like	707	12.8941	1785	30.8963	-1.26072	3.47834e-94	2.55092e-95	down
	VIT_12s0035g02210	623		419	32.5291	203	14.9572	1.12089	2.98648e-20	6.36361e-21	up
	VIT_18s0041g00580	1802	probable peptide/nitrate transporter At1g22540-like	70	1.87884	511	13.0169	-2.79248	5.44137e-78	4.63311e-79	down
	VIT_01s0127g00540	782		444	27.4613	1354	79.4792	-1.53317	4.09802e-96	2.95641e-97	down
	VIT_05s0102g00160	2238	probable E3 ubiquitin-protein ligase ARI7-like	1784	38.555	623	12.7782	1.59323	1.31057e-140	7.0112e-142	up
	VIT_18s0001g02760	1748	esterase-like	1028	28.4444	92	2.41595	3.55748	5.2696e-204	2.07841e-205	up
	VIT_17s0000g00610	934	ubiquitin-conjugating enzyme E2 27-like	869	45.0006	2444	120.115	-1.41639	1.59717e-153	8.00227e-155	down
	VIT_01s0011g05600	1518	cysteine-rich repeat secretory protein 12-like	1897	60.4423	180	5.44305	3.47307	0	0	up
	VIT_08s0040g02090	1712	dnaJ homolog subfamily C member 3 homolog-like	473	13.363	171	4.58494	1.54327	1.9017e-36	2.80295e-37	up
	VIT_17s0000g04270	1101	peptidyl-prolyl cis-trans isomerase B-like	60	2.63578	177	7.37951	-1.48529	5.33935e-13	1.45245e-13	down
	VIT_14s0108g01390	3550	probable ubiquitin conjugation factor E4-like	882	12.0167	336	4.34463	1.46774	2.99699e-62	3.00315e-63	up
	VIT_06s0004g05890	2496	neutral ceramidase-like	5040	97.6633	1994	36.6709	1.41318	0	0	up
	VIT_17s0000g01810	4004		698	8.43154	339	3.8864	1.11736	8.45596e-33	1.33326e-33	up
	VIT_03s0088g00700	588	basic form of pathogenesis-related protein 1-like	474	38.9894	105	8.19697	2.24992	5.4974e-60	5.65326e-61	up
	VIT_17s0000g06310	1859	dof zinc finger protein DOF3.3-like	228	5.932	86	2.12354	1.48205	3.49956e-17	8.1696e-18	up
	VIT_00s0246g00080	1223		364	14.3953	903	33.8924	-1.23537	9.67684e-47	1.20238e-47	down
	VIT_08s0056g00740	6066	uncharacterized LOC100248405	845	6.73752	218	1.64966	2.03004	2.62363e-93	1.93664e-94	up
	VIT_19s0090g01230	1876		206	5.31104	648	15.8556	-1.57793	1.5039e-48	1.81687e-49	down
	VIT_01s0011g02040	2540	probable splicing factor 3A subunit 1-like	2120	40.369	614	11.0962	1.86317	1.37343e-207	5.35138e-209	up
	VIT_00s0601g00030	998	uncharacterized LOC100243336	909	44.0533	1950	89.6903	-1.0257	3.92726e-74	3.47909e-75	down
	VIT_01s0127g00680	1635	probable inactive poly [ADP-ribose] polymerase SRO2-like	14574	431.128	4703	132.038	1.70716	0	0	up
	VIT_03s0088g00690	588	basic form of pathogenesis-related protein 1-like	763	62.7614	4	0.312266	7.65096	1.10479e-169	5.05995e-171	up
	VIT_17s0000g07880	5767	uncharacterized LOC100248456	1334	11.188	446	3.54998	1.65606	2.21217e-111	1.43093e-112	up
	VIT_01s0127g00590	1921	probable nucleoredoxin 1-like	3399	85.5794	939	22.4378	1.93133	0	0	up
	VIT_18s0001g09230	977	zinc finger protein ZAT10-like	1697	84.0103	716	33.6403	1.32038	2.75865e-101	1.91893e-102	up
	VIT_14s0030g01660	2495	serine/threonine-protein kinase WNK1-like	623	12.0771	263	4.83868	1.31959	7.05985e-38	1.00749e-38	up
	VIT_11s0016g03080	3545	receptor-like protein kinase HSL1-like	421	5.74396	119	1.54089	1.89828	3.54926e-43	4.65102e-44	up
	VIT_02s0033g00700	1195	bifunctional nitrilase/nitrile hydratase NIT4B-like	774	31.327	262	10.0641	1.63819	4.11272e-64	4.0268e-65	up
	VIT_13s0019g02780	687	18.2 kDa class I heat shock protein-like	9330	656.856	473	31.6043	4.37739	0	0	up
	VIT_08s0056g00140	761	uncharacterized LOC100246776	158	10.0419	417	25.1532	-1.3247	1.25441e-24	2.37544e-25	down
	VIT_18s0001g02810	2651	long chain acyl-CoA synthetase 9, chloroplastic-like	526	9.59669	142	2.45878	1.96459	4.14842e-56	4.50898e-57	up
	VIT_07s0141g00250	4428		757	8.26863	326	3.37949	1.29084	2.78217e-44	3.58994e-45	up
	VIT_10s0116g01810	1081		3938	176.196	8436	358.222	-1.02367	0	0	down
	VIT_11s0052g01260	939	probable xyloglucan endotransglucosylase/hydrolase protein 23-like	862	44.4004	281	13.7367	1.69254	1.31009e-74	1.15557e-75	up
	VIT_01s0137g00040	608		86	6.84133	310	23.4045	-1.77444	6.02303e-28	1.05965e-28	down
	VIT_18s0166g00260	758		703	44.8571	207	12.5355	1.83932	2.19143e-68	2.03983e-69	up
	VIT_15s0046g00060	938	arginine/serine-rich-splicing factor RSP31-like	389	20.0582	189	9.24912	1.11681	8.85253e-19	1.96798e-19	up
	VIT_13s0064g00880	510	60S ribosomal protein L44-like	3120	295.89	8287	745.879	-1.33388	0	0	down
	VIT_04s0023g03890	494	uncharacterized LOC100261510	127	12.4343	22	2.04426	2.60467	7.62982e-20	1.64546e-20	up
	VIT_14s0081g00500	1163	uncharacterized LOC100259836	319	13.2665	833	32.8781	-1.30934	3.38677e-47	4.16768e-48	down
	VIT_05s0077g02320	628	uncharacterized LOC100243044	402	30.9608	195	14.2533	1.11914	1.97576e-19	4.3148e-20	up
	VIT_01s0011g04500	1150	fruit protein pKIWI502-like	282	11.8603	123	4.90963	1.27246	7.21262e-17	1.69893e-17	up
	VIT_00s0662g00030	1606		1151	34.6637	226	6.45958	2.42391	2.5622e-157	1.25924e-158	up
	VIT_18s0001g05740	4080	uncharacterized LOC100855338	489	5.79688	241	2.71143	1.09622	1.17895e-22	2.35599e-23	up
	VIT_14s0030g01260	2260	probable serine/threonine-protein kinase At1g54610-like	338	7.23359	163	3.31071	1.12757	1.04934e-16	2.48527e-17	up
	VIT_07s0005g03390	809	uncharacterized LOC100263547	2	0.119571	265	15.0362	-6.97443	1.7116e-59	1.77649e-60	down
	VIT_09s0002g05180	397	uncharacterized LOC100855085	1543	187.984	4714	545.055	-1.53579	0	0	down
	VIT_10s0003g05450	1731	reticuline oxidase-like protein-like	2352	65.7182	880	23.336	1.49373	1.892e-168	8.71965e-170	up
	VIT_03s0038g02380	1000	rac-like GTP-binding protein RAC1	1662	80.3853	3736	171.494	-1.09315	2.39479e-156	1.18154e-157	down
	VIT_01s0011g02980	1397		149	5.15864	45	1.47862	1.80274	5.06687e-15	1.27671e-15	up
	VIT_05s0049g01760	721	protein PROTON GRADIENT REGULATION 5, chloroplastic-like	141	9.45865	61	3.88361	1.28424	4.08571e-09	1.3384e-09	up
	VIT_05s0020g03330	2010	heat shock cognate 70 kDa protein 4-like	1162	27.9612	192	4.38477	2.67285	5.10998e-177	2.26953e-178	up
	VIT_18s0001g13930	3400	auxin response factor 5-like	808	11.4942	339	4.5768	1.32849	2.80951e-49	3.35524e-50	up
	VIT_05s0136g00260	1396	chalcone synthase	31983	1108.1	10037	330.035	1.7474	0	0	up
	VIT_19s0090g00450	1199	uncharacterized LOC100248711	268	10.8109	633	24.234	-1.16455	2.90805e-30	4.85486e-31	down
	VIT_17s0000g09130	1836		629	16.57	285	7.12547	1.21752	7.39068e-34	1.14374e-34	up
	VIT_03s0063g00640	685		57	4.02467	209	14.0055	-1.79905	1.44948e-19	3.15092e-20	down
	VIT_16s0050g02520	2001	RNA polymerase sigma factor rpoD-like	678	16.3881	255	5.84971	1.48621	5.28191e-49	6.33061e-50	up
	VIT_09s0002g08940	2975	nuclear pore complex protein Nup98-Nup96-like	538	8.74663	269	4.15056	1.07542	4.39814e-24	8.4464e-25	up
	VIT_01s0137g00410	1683	cytochrome P450 86B1-like	202	5.80514	52	1.41828	2.03319	3.10441e-23	6.09989e-24	up
	VIT_16s0022g00270	277		7	1.22226	31	5.13716	-2.07142	0.00021161	9.72564e-05	down
	VIT_01s0011g05680	473		93	9.50971	37	3.59072	1.40513	3.60084e-07	1.32322e-07	up
	VIT_12s0142g00420	1144		260	10.9924	660	26.4825	-1.26853	6.90147e-36	1.02745e-36	down
	VIT_14s0128g00570	871	germin-like protein 7	2773	153.985	0.5	0.0263508	12.5127	4.672e-305	1.29325e-306	up
	VIT_19s0177g00080	775		0.5	0.0312043	663	39.2693	-10.2974	9.57312e-102	6.64539e-103	down
	VIT_07s0151g00630	1738	vicilin-like antimicrobial peptides 2-1-like	138	3.84039	1113	29.3959	-2.93629	2.97947e-177	1.31902e-178	down
	VIT_01s0026g02080	3223	F-box/kelch-repeat protein SKIP11-like	1208	18.1281	329	4.68573	1.95188	2.62348e-126	1.53016e-127	up
	VIT_14s0060g00810	1295	glycogenin-2-like	1155	43.1378	320	11.3428	1.92717	8.33496e-119	5.10052e-120	up
	VIT_00s0958g00010	33		37	54.2292	5	6.95501	2.96295	2.33354e-07	8.47314e-08	up
	VIT_17s0053g00680	3703	protein argonaute 1-like	875	11.4288	297	3.68166	1.63424	4.36766e-72	3.94231e-73	up
	VIT_11s0016g00810	2558	inter-alpha-trypsin inhibitor heavy chain H3-like	567	10.7208	268	4.80923	1.15654	2.50726e-28	4.37275e-29	up
	VIT_10s0003g02480	1013		56	2.67377	172	7.794	-1.54349	2.4608e-13	6.58935e-14	down
	VIT_13s0019g00330	1056	aquaporin-like	1265	57.9391	2801	121.756	-1.07138	9.55878e-114	6.07791e-115	down
	VIT_09s0002g05160	1051	auxin-responsive protein IAA17-like	658	30.2809	5003	218.509	-2.85121	0	0	down
	VIT_19s0090g01350	538	uncharacterized LOC100257132	101105	9089.41	10197	870.025	3.38506	0	0	up
	VIT_13s0106g00640	1835	uncharacterized LOC100255059	384	10.1214	146	3.65223	1.47056	7.70854e-28	1.35987e-28	up
	VIT_12s0059g02370	672	protein translation factor SUI1 homolog 1-like	2755	198.289	1420	96.9975	1.03158	7.81284e-111	5.06862e-112	up
	VIT_03s0038g04390	860	late embryogenesis abundant protein-like	4163	234.128	803	42.8606	2.44957	0	0	up
	VIT_07s0130g00190	2618	protein SUPPRESSOR OF GENE SILENCING 3-like	347	6.4107	100	1.75336	1.87036	4.14462e-35	6.26538e-36	up
	VIT_00s0220g00020	1906		288	7.30828	137	3.29943	1.14731	8.84031e-15	2.24885e-15	up
	VIT_06s0004g04470	2198	heat shock cognate 70 kDa protein 2-like	17671	388.847	752	15.7048	4.62993	0	0	up
	VIT_06s0004g04720	566	mitochondrial import inner membrane translocase subunit Tim9-like	525	44.863	1211	98.213	-1.13039	3.09952e-54	3.45264e-55	down
	VIT_11s0016g05430	1129	uncharacterized LOC100257716	1087	46.5673	203	8.2536	2.49622	1.08379e-153	5.42493e-155	up
	VIT_12s0028g02160	819	uncharacterized LOC100266079	431	25.453	1724	96.6262	-1.92458	1.49917e-167	6.94504e-169	down
	VIT_12s0028g02530	1016	E3 ubiquitin-protein ligase ATL41-like	794	37.7983	324	14.6384	1.36857	1.19984e-50	1.40422e-51	up
	VIT_14s0066g02560	631	thioredoxin H2-like	3297	252.717	9729	707.751	-1.48572	0	0	down
	VIT_15s0048g01990	2232	probable methyltransferase PMT13-like	1560	33.8046	625	12.8537	1.39504	2.78646e-101	1.93961e-102	up
	VIT_07s0104g00830	1769	sugar transporter ERD6-like 7-like	646	17.6624	1925	49.951	-1.49983	7.1006e-132	4.01927e-133	down
	VIT_08s0040g01020	2783	putative SWI/SNF-related matrix-associated actin-dependent regulator of chromatin subfamily A member 3-like 1-like	418	7.26455	191	3.15037	1.20535	1.50208e-22	3.00961e-23	up
	VIT_01s0011g04910	1705	serine carboxypeptidase-like 50-like	133	3.77288	615	16.5574	-2.13374	5.47268e-69	5.07054e-70	down
	VIT_13s0073g00140	910	uncharacterized LOC100244711	28	1.4882	129	6.50713	-2.12845	2.42172e-15	6.02391e-16	down
	VIT_01s0127g00250	1264	F-box/kelch protein	419	16.0329	105	3.81315	2.07198	4.5364e-48	5.53035e-49	up
	VIT_06s0004g08270	1544		4345	136.109	16439	488.731	-1.84427	0	0	down
	VIT_13s0019g02850	725	18.2 kDa class I heat shock protein-like	6567	438.101	345	21.8435	4.32599	0	0	up
	VIT_18s0157g00180	1173	uncharacterized LOC100261204	28	1.15453	147	5.75255	-2.3169	4.20873e-19	9.26375e-20	down
	VIT_08s0007g01530	1093	uncharacterized LOC100252869	433	19.1608	1736	72.9073	-1.92791	4.27105e-169	1.96431e-170	down
	VIT_14s0060g01870	659	uncharacterized LOC100264841	82	6.0183	231	16.0904	-1.41878	1.36526e-15	3.36795e-16	down
	VIT_06s0009g01670	829	zeaxanthin epoxidase, chloroplastic-like	80	4.66746	172	9.52391	-1.02892	1.3107e-07	4.68522e-08	down
	VIT_02s0025g00150	2337	BTB/POZ domain-containing protein At1g63850-like	847	17.5295	345	6.77644	1.37119	4.18266e-54	4.66917e-55	up
	VIT_01s0026g00290	765		1702	107.608	14726	883.618	-3.03764	0	0	down
	VIT_16s0039g01820	1420	uncharacterized LOC100264883	75	2.55457	194	6.27126	-1.29567	1.05289e-11	3.04031e-12	down
	VIT_00s2395g00010	207		85	19.8607	38	8.42664	1.23688	1.18423e-05	4.85309e-06	up
	VIT_06s0004g04540	1023	probable S-acyltransferase At2g14255-like	165	7.80106	52	2.33329	1.7413	8.64286e-16	2.11351e-16	up
	VIT_15s0045g00330	1034	RING-H2 finger protein ATL51-like	304	14.22	29	1.28742	3.46537	6.80888e-60	7.00842e-61	up
	VIT_15s0048g01810	1160	protein-ribulosamine 3-kinase, chloroplastic-like	173	7.21329	588	23.2681	-1.68962	1.36208e-48	1.64424e-49	down
	VIT_14s0006g02950	1064	LOB domain-containing protein 41-like	4426	201.194	1907	82.2717	1.29012	3.06591e-253	1.01576e-254	up
	VIT_06s0004g02570	362		57	7.61573	9	1.14124	2.73839	5.34615e-10	1.6736e-10	up
	VIT_14s0108g00760	490	ZF-HD homeobox protein At4g24660-like	120	11.8449	911	85.3422	-2.849	5.31642e-141	2.83651e-142	down
	VIT_00s0187g00040	513	cysteine proteinase inhibitor 1-like	1084	102.202	3016	269.87	-1.40085	4.32019e-186	1.8382e-187	down
	VIT_07s0005g01700	457	transcription factor UPBEAT1-like	359	37.9948	47	4.72088	3.00867	2.07524e-62	2.07355e-63	up
	VIT_07s0005g03810	516		284	26.6204	68	6.04924	2.13771	3.03065e-34	4.66254e-35	up
	VIT_19s0014g01740	1471		799	26.2712	375	11.702	1.16673	5.62441e-40	7.76021e-41	up
	VIT_06s0061g01020	1049	uncharacterized LOC100249926	250	11.5268	128	5.60113	1.04121	2.95634e-11	8.68939e-12	up
	VIT_00s0585g00020	1571	sphingoid long-chain bases kinase 1-like	1246	38.3608	547	15.9828	1.26311	8.93954e-70	8.23137e-71	up
	VIT_02s0025g01160	2498	crooked neck-like protein 1	478	9.2551	222	4.07945	1.18187	7.22598e-25	1.36215e-25	up
	VIT_16s0039g00520	3179	DNA-binding protein SMUBP-2-like	526	8.00278	142	2.0504	1.96459	4.14842e-56	4.50898e-57	up
	VIT_15s0046g01410	994	uncharacterized LOC100260268	493	23.9887	1628	75.1812	-1.64802	6.04453e-128	3.49084e-129	down
	VIT_08s0007g04250	1356	probable glycosyltransferase At5g03795-like	95	3.38851	486	16.452	-2.27954	2.53746e-59	2.64215e-60	down
	VIT_07s0005g00690	857	60S ribosomal protein L18-2-like	1714	96.7332	4864	260.528	-1.42935	0	0	down
	VIT_16s0050g00960	1957	prolyl-tRNA synthetase-like	601	14.8535	291	6.82564	1.12177	1.40317e-28	2.43376e-29	up
	VIT_14s0030g01890	781	uncharacterized LOC100267439	340	21.0559	87	5.1134	2.04187	1.63685e-38	2.30773e-39	up
	VIT_03s0088g01180	3084	receptor-like protein kinase HAIKU2	2180	34.1891	554	8.24588	2.05179	2.5659e-242	8.83229e-244	up
	VIT_00s0662g00040	1456	ethylene-responsive transcription factor RAP2-4-like	1453	48.2669	473	14.9122	1.69454	3.37755e-125	1.9829e-126	up
	VIT_02s0012g00480	4535	regulator of nonsense transcripts 1 homolog	1156	12.3289	400	4.04878	1.60649	1.36903e-92	1.01841e-93	up
	VIT_13s0019g02180	1097	tropinone reductase homolog At1g07440-like	8970	395.486	3057	127.918	1.62841	0	0	up
	VIT_08s0040g02160	1943	uncharacterized LOC100263731	1975	49.1632	934	22.0656	1.15578	1.10261e-95	7.96506e-97	up
	VIT_01s0010g03930	740	probable WRKY transcription factor 57-like	464	30.3272	157	9.73889	1.63878	6.41301e-39	8.99237e-40	up
	VIT_11s0016g00190	2265	uncharacterized LOC100243916	106	2.26351	311	6.3028	-1.47743	8.26911e-22	1.68648e-22	down
	VIT_03s0038g04140	2335	protein FAR1-RELATED SEQUENCE 5-like	274	5.67557	111	2.18211	1.37904	1.9426e-18	4.35663e-19	up
	VIT_01s0026g00730	909	uncharacterized LOC100250100	542	28.839	1737	87.7157	-1.60481	2.25899e-131	1.28193e-132	down
	VIT_01s0010g01870	821	UPF0497 membrane protein 11	58	3.41688	203	11.35	-1.73193	4.08623e-18	9.23637e-19	down
	VIT_13s0019g05000	2358	SNARE-interacting protein KEULE-like	334	6.85091	97	1.88829	1.85921	1.4216e-33	2.21086e-34	up
	VIT_17s0000g09070	1846	histone deacetylase 6-like	433	11.3449	222	5.5203	1.03923	1.32338e-18	2.95589e-19	up
	VIT_02s0012g01240	5008		792	7.64903	257	2.35565	1.69915	5.18332e-69	4.79997e-70	up
	VIT_15s0048g00800	5575	brefeldin A-inhibited guanine nucleotide-exchange protein 1-like	2451	21.2639	984	8.10199	1.39206	5.37825e-158	2.63295e-159	up
	VIT_09s0002g02450	1035	inorganic pyrophosphatase 2-like	248	11.5893	96	4.25767	1.44466	6.1867e-18	1.40611e-18	up
	VIT_19s0090g01340	496	uncharacterized LOC100260620	113506	11068.3	23259	2152.54	2.36233	0	0	up
	VIT_07s0005g00260	5063	ABC transporter C family member 4-like	1517	14.4918	212	1.92207	2.91451	2.95024e-252	9.83084e-254	up
	VIT_04s0023g01440	2787	DNA-directed RNA polymerase III subunit RPC5-like	399	6.92439	122	2.00939	1.78493	8.89664e-38	1.27344e-38	up
	VIT_03s0091g01010	981	pollen-specific protein SF3-like	178	8.776	688	32.193	-1.87511	2.9684e-65	2.86523e-66	down
	VIT_10s0003g01680	3386	probable alpha,alpha-trehalose-phosphate synthase [UDP-forming] 7-like	1593	22.7549	620	8.40516	1.43683	4.65515e-108	3.07124e-109	up
	VIT_15s0048g02420	688		96	6.74883	5	0.333598	4.33846	1.20283e-22	2.40428e-23	up
	VIT_01s0011g02070	1038	uncharacterized LOC100249303	163	7.59514	401	17.7333	-1.22331	4.28246e-21	8.92647e-22	down
	VIT_05s0077g00350	700	uncharacterized LOC100256332	94	6.49494	203	13.3119	-1.03533	7.37105e-09	2.44457e-09	down
	VIT_15s0048g00670	705	40S ribosomal protein S13-like	4253	291.777	14440	940.198	-1.6881	0	0	down
	VIT_18s0001g04520	1030	uncharacterized LOC100247254	34	1.59657	180	8.02189	-2.32897	2.87104e-23	5.63584e-24	down
	VIT_05s0020g00970	793	putative esterase HI_1161-like	1379	84.1079	2948	170.646	-1.02069	1.29825e-110	8.4473e-112	down
	VIT_18s0001g05640	2045	uncharacterized LOC100260863	291	6.88248	101	2.26709	1.60209	4.37252e-24	8.39511e-25	up
	VIT_04s0008g01960	2892	putative copper-transporting ATPase PAA1-like	747	12.493	235	3.73002	1.74387	1.56289e-67	1.47196e-68	up
	VIT_08s0058g00130	832	uncharacterized LOC100243686	2024	117.661	5907	325.901	-1.4698	0	0	down
	VIT_05s0077g01220	416	60S ribosomal protein L29	3188	370.656	12819	1414.5	-1.93214	0	0	down
	VIT_05s0077g01690	631	pathogenesis-related protein 10.8	66	5.05895	8	0.581972	3.11982	8.32456e-13	2.28182e-13	up
	VIT_17s0053g00140	2714	dolichyl-diphosphooligosaccharide--protein glycosyltransferase subunit STT3-like	1746	31.1157	709	11.9916	1.37562	7.3335e-111	4.75414e-112	up
	VIT_19s0093g00220	934	probable glutathione S-transferase-like	456	23.6137	1858	91.3146	-1.95122	8.48768e-184	3.63578e-185	down
	VIT_18s0001g10180	1570	uncharacterized LOC100260914	358	11.0288	77	2.2513	2.29245	1.29453e-46	1.61221e-47	up
	VIT_18s0122g00370	1145		6	0.253449	166	6.65494	-4.71466	1.05498e-37	1.5131e-38	down
	VIT_16s0039g02040	1980	4-coumarate:CoA ligase	342	8.35423	138	3.1993	1.38475	7.26668e-23	1.44312e-23	up
	VIT_05s0020g00570	916	signal recognition particle 19 kDa protein-like	800	42.2416	1826	91.5054	-1.11519	1.80662e-79	1.51581e-80	down
	VIT_06s0009g02020	1618	tubulin beta-4 chain-like	5410	161.72	12176	345.436	-1.09492	0	0	down
	VIT_19s0093g00400	1035	probable glutathione S-transferase parA-like	47	2.19636	207	9.18061	-2.06348	4.83276e-23	9.54676e-24	down
	VIT_18s0001g15460	1393	acyl-[acyl-carrier-protein] desaturase 6, chloroplastic-like	2343	81.3517	7247	238.808	-1.55361	0	0	down
	VIT_18s0041g00280	3857	uncharacterized LOC100252816	993	12.4522	412	4.90331	1.34457	2.14198e-61	2.16482e-62	up
	VIT_04s0008g05840	3210	uncharacterized LOC100261073	587	8.84461	185	2.6455	1.74126	3.29218e-53	3.72548e-54	up
	VIT_07s0005g00310	1034		142	6.64222	24	1.06545	2.64021	2.31254e-22	4.65117e-23	up
	VIT_08s0105g00390	2361	calcium-dependent protein kinase 13-like	1352	27.6966	537	10.4405	1.40752	4.16694e-89	3.21131e-90	up
	VIT_19s0085g00680	1142	uncharacterized LOC100243255	321	13.5952	162	6.51164	1.062	1.48057e-14	3.78937e-15	up
	VIT_14s0060g01630	3176	eukaryotic translation initiation factor 3 subunit A-like	1367	20.8177	565	8.166	1.35011	1.27876e-84	1.02645e-85	up
	VIT_08s0058g01400	4452	phospholipid-transporting ATPase 1-like	558	6.06212	110	1.13417	2.41818	1.24398e-76	1.07168e-77	up
	VIT_08s0040g03280	2369	pentatricopeptide repeat-containing protein At3g09650, chloroplastic-like	510	10.4124	122	2.36394	2.13904	1.30653e-60	1.33233e-61	up
	VIT_05s0049g00780	814	proline-rich 33 kDa extensin-related protein-like	2475	147.061	837	47.2001	1.63955	8.12789e-203	3.23297e-204	up
	VIT_10s0116g00250	925	uncharacterized LOC100854678	71	3.71246	162	8.03923	-1.11468	4.39362e-08	1.5237e-08	down
	VIT_17s0000g01410	1815	probable inactive purple acid phosphatase 27-like	194	5.16976	63	1.59333	1.69805	9.1467e-18	2.09023e-18	up
	VIT_18s0001g03240	1132	ethylene-responsive transcription factor ERF012-like	121	5.16993	365	14.8009	-1.51747	2.25093e-26	4.1011e-27	down
	VIT_16s0013g00980	930	ethylene-responsive transcription factor 5-like	52	2.70437	205	10.1184	-1.90362	1.18219e-20	2.49189e-21	down
	VIT_00s0246g00200	824	photosystem I iron-sulfur center	57	3.34575	139	7.74335	-1.21063	6.1624e-08	2.1545e-08	down
	VIT_09s0002g00810	1233	peroxisomal (S)-2-hydroxy-acid oxidase GLO4-like	385	15.1023	1562	58.1513	-1.94504	4.80072e-154	2.39612e-155	down
	VIT_08s0040g00300	736	50S ribosomal protein 5, chloroplastic-like	163	10.7116	502	31.3089	-1.54739	7.65698e-37	1.12016e-37	down
	VIT_13s0175g00230	797		100	6.06858	38	2.1886	1.47135	4.29168e-08	1.48743e-08	up
	VIT_19s0014g01160	876	ras-related protein Rab11D-like	1746	96.4019	4373	229.148	-1.24915	6.48158e-226	2.36742e-227	down
	VIT_00s0386g00030	2015		356	8.54516	173	3.94105	1.11653	2.81855e-17	6.5542e-18	up
	VIT_14s0060g01930	833	uncharacterized LOC100259659	2849	165.422	7945	437.815	-1.40417	0	0	down
	VIT_11s0052g00320	3667	calcium-transporting ATPase 10, plasma membrane-type-like	3305	43.5919	1227	15.3594	1.50494	6.61649e-239	2.31231e-240	up
	VIT_00s0233g00010	863		124	6.94954	65	3.45736	1.00725	7.17809e-06	2.88984e-06	up
	VIT_10s0003g02670	3224	protein MEI2-like 2-like	497	7.45602	183	2.60554	1.51682	2.62803e-37	3.80566e-38	up
	VIT_18s0001g05040	701	pollen-specific protein C13-like	1755	121.089	14872	973.852	-3.00763	0	0	down
	VIT_17s0000g03620	954	20 kDa chaperonin, chloroplastic-like	822	41.6744	2135	102.728	-1.3016	4.20466e-118	2.58105e-119	down
	VIT_03s0038g02440	723	uncharacterized LOC100260571	494	33.0472	2644	167.867	-2.34472	0	0	down
	VIT_02s0087g00610	1061	uncharacterized LOC100266665	207	9.43627	103	4.45619	1.08241	4.61061e-10	1.43827e-10	up
	VIT_15s0048g01350	1144	probable carboxylesterase 8-like	296	12.5144	107	4.29338	1.54341	3.00891e-23	5.9108e-24	up
	VIT_13s0074g00390	1746	cytochrome P450 77A2-like	473	13.1027	249	6.54631	1.00112	4.43236e-19	9.76446e-20	up
	VIT_00s1328g00020	500	phytosulfokines 3-like	100	9.67332	401	36.8142	-1.92818	6.06148e-40	8.37195e-41	down
	VIT_08s0007g06710	1245	activator of 90 kDa heat shock protein ATPase homolog 1-like	1448	56.2529	532	19.6148	1.51998	8.23918e-107	5.48307e-108	up
	VIT_08s0058g00640	1657	patellin-6-like	121	3.5319	1038	28.7552	-3.02531	3.4296e-170	1.55928e-171	down
	VIT_04s0008g02870	1043	uncharacterized LOC100255883	104	4.82275	256	11.2667	-1.22414	6.80044e-14	1.78261e-14	down
	VIT_08s0058g00820	1080	alpha-soluble NSF attachment protein-like	1898	84.9998	4631	196.831	-1.21142	5.77301e-228	2.09481e-229	down
	VIT_10s0003g03830	1421	glycolate oxidase-like	2074	70.5928	4445	143.588	-1.02435	3.30787e-167	1.53873e-168	down
	VIT_01s0010g03400	1612		337	10.1114	152	4.32833	1.2241	7.90462e-19	1.75499e-19	up
	VIT_12s0034g01890	1258	11S globulin seed storage protein 2-like	530	20.377	27	0.9852	4.37038	3.2955e-120	2.00248e-121	up
	VIT_14s0006g02470	742	60S ribosomal protein L26-1-like	3909	254.805	10246	633.858	-1.31477	0	0	down
	VIT_10s0003g03790	622	protein TIFY 5A-like	554	43.0789	137	10.1105	2.09113	6.50785e-64	6.38122e-65	up
	VIT_13s0019g03910	1135		119	5.07103	21	0.849307	2.57792	1.81613e-18	4.07038e-19	up
	VIT_14s0060g02240	895	probable U6 snRNA-associated Sm-like protein LSm4-like	659	35.6129	1638	84.0103	-1.23816	3.834e-84	3.0922e-85	down
	VIT_03s0091g01050	1940	nucleobase-ascorbate transporter 4-like	144	3.5901	549	12.9901	-1.85532	1.41063e-51	1.62934e-52	down
	VIT_14s0030g01300	1002		190	9.17131	45	2.06151	2.15342	1.68445e-23	3.2816e-24	up
	VIT_05s0062g00900	940		398	20.4786	35	1.70916	3.58276	4.38632e-80	3.66138e-81	up
	VIT_07s0005g01320	722	uncharacterized LOC100253802	196	13.13	734	46.666	-1.82951	2.71692e-67	2.57053e-68	down
	VIT_19s0090g00050	604	uncharacterized LOC100252146	2249	180.093	4944	375.736	-1.06097	8.13781e-197	3.33807e-198	down
	VIT_11s0016g04490	1617	auxin-responsive protein IAA7-like	824	24.6469	2458	69.7772	-1.50135	2.44292e-168	1.1282e-169	down
	VIT_05s0049g00840	1017	proline-rich 33 kDa extensin-related protein-like	2553	121.416	768	34.6642	1.80844	7.18987e-240	2.50581e-241	up
	VIT_05s0020g00840	1112	late embryogenesis abundant protein D-29-like	1856	80.727	241	9.94841	3.02051	0	0	up
	VIT_11s0052g01480	4065	uncharacterized LOC100266729	637	7.57922	185	2.08907	1.85919	5.69364e-63	5.65635e-64	up
	VIT_18s0001g01570	707	17.6 kDa class I heat shock protein 3-like	5588	382.281	467	30.3207	3.65626	0	0	up
	VIT_08s0007g08030	476		243	24.6913	128	12.3437	1.00023	2.41737e-10	7.43227e-11	up
	VIT_07s0005g01680	3043	stachyose synthase-like	745	11.8413	187	2.82086	2.06962	1.88151e-84	1.51478e-85	up
	VIT_09s0002g07290	1853	signal recognition particle 54 kDa protein 2-like	976	25.4753	472	11.6925	1.12352	8.56626e-46	1.0824e-46	up
	VIT_03s0038g00720	384		893	112.478	2171	259.52	-1.20621	1.03461e-106	6.90007e-108	down
	VIT_16s0013g01680	1265	probable isoaspartyl peptidase/L-asparaginase 3-like	139	5.31459	299	10.8498	-1.02964	2.05144e-12	5.72758e-13	down
	VIT_15s0024g01680	213		42	9.53707	7	1.50855	2.66038	1.84221e-07	6.65386e-08	up
	VIT_05s0077g01070	789	universal stress protein A-like protein	1262	77.362	5790	336.855	-2.12243	0	0	down
	VIT_12s0028g01890	201		3	0.721889	23	5.25259	-2.86318	0.000116579	5.22673e-05	down
	VIT_12s0028g00320	819	chlorophyll a-b binding protein 40, chloroplastic-like	1686	99.5679	594	33.2923	1.58049	2.02527e-131	1.14833e-132	up
	VIT_07s0031g02310	2755	leucine-rich repeat protein SHOC-2-like	704	12.3594	318	5.29843	1.22197	5.78772e-38	8.24288e-39	up
	VIT_02s0025g00470	3295	uncharacterized LOC100243215	768	11.2733	214	2.98126	1.91892	6.27204e-79	5.30141e-80	up
	VIT_01s0010g02480	2430	ankyrin-like protein	577	11.4846	237	4.47696	1.35911	9.56537e-37	1.40163e-37	up
	VIT_17s0000g06680	723	hypothetical protein	461	30.8396	1930	122.535	-1.99034	6.52006e-196	2.68071e-197	down
	VIT_05s0049g00750	551	uncharacterized LOC100242457	664	58.2857	240	19.9941	1.54357	1.04473e-50	1.2222e-51	up
	VIT_00s0396g00030	747		171	11.0719	87	5.34614	1.05033	3.75688e-08	1.29714e-08	up
	VIT_14s0036g00520	1505	L-allo-threonine aldolase-like	1116	35.8652	468	14.2742	1.32918	1.13708e-67	1.0682e-68	up
	VIT_04s0023g02480	768	dehydrin	14155	891.444	1488	88.9371	3.32529	0	0	up
	VIT_01s0011g05140	838	MLP-like protein 28	2333	134.653	1217	66.6635	1.01428	1.78111e-91	1.34028e-92	up
	VIT_02s0012g00530	1549	ribose-phosphate pyrophosphokinase 1, chloroplastic-like	522	16.2991	227	6.72691	1.27678	2.13864e-30	3.5581e-31	up
	VIT_02s0012g00920	2276	conserved oligomeric Golgi complex subunit 6-like	1615	34.3199	838	16.901	1.02193	1.88951e-64	1.84552e-65	up
	VIT_16s0013g01000	946	ethylene-responsive transcription factor 5-like	101	5.16387	406	19.7005	-1.9317	1.5967e-40	2.18547e-41	down
	VIT_13s0175g00090	282		64	10.9768	21	3.41831	1.6831	1.52776e-06	5.86249e-07	up
	VIT_01s0026g00330	1701	uncharacterized LOC100263777	114	3.2415	770	20.7792	-2.6804	4.56946e-112	2.94261e-113	down
	VIT_01s0011g00370	891	uncharacterized LOC100257592	4001	217.188	15025	774.066	-1.83351	0	0	down
	VIT_00s1291g00020	1062	uncharacterized LOC100855227	217	9.88282	819	35.3998	-1.84075	1.41542e-75	1.23698e-76	down
	VIT_08s0058g00400	623	ferritin-4, chloroplastic-like	971	75.3836	229	16.8729	2.15954	9.68882e-116	6.04017e-117	up
	VIT_06s0004g00410	1763	uncharacterized LOC100267227	303	8.31258	680	17.7051	-1.0908	2.66963e-29	4.5551e-30	down
	VIT_18s0001g12840	1811	glucose-1-phosphate adenylyltransferase large subunit 2, chloroplastic/amyloplastic-like	816	21.793	145	3.67528	2.56794	2.40123e-119	1.46712e-120	up
	VIT_12s0028g01050	4353	probable ATP-dependent RNA helicase YTHDC2-like	501	5.56666	135	1.4236	1.96727	1.36386e-53	1.53489e-54	up
	VIT_14s0066g02030	3874	mitochondrial chaperone BCS1-like	481	6.00525	101	1.19675	2.3271	2.45865e-63	2.42845e-64	up
	VIT_04s0044g00130	3323	uncharacterized LOC100262676	400	5.82204	80	1.1051	2.39735	1.02189e-54	1.13343e-55	up
	VIT_02s0025g00090	842	uncharacterized LOC100263989	817	46.9305	1727	94.1503	-1.00444	1.3747e-63	1.35386e-64	down
	VIT_03s0038g02070	4090	translocase of chloroplast 120, chloroplastic-like	969	11.459	322	3.61388	1.66486	8.08643e-82	6.63012e-83	up
	VIT_05s0077g00140	2731	uncharacterized LOC100263178	394	6.97782	126	2.11783	1.72019	1.65109e-35	2.48173e-36	up
	VIT_08s0007g00830	2376		332	6.75829	108	2.0865	1.69557	1.59336e-29	2.70574e-30	up
	VIT_09s0054g00570	255		117	22.1917	17	3.0602	2.85832	3.82337e-20	8.17243e-21	up
	VIT_05s0020g00330	1183	glycogenin-1-like	1072	43.8284	0.5	0.0194011	11.1415	6.43624e-151	3.27397e-152	up
	VIT_08s0032g00460	1458	uncharacterized LOC100259905	340	11.2789	67	2.1094	2.41872	3.71392e-47	4.57559e-48	up
	VIT_02s0012g00100	520	60S ribosomal protein L37a-like	1164	108.267	2963	261.559	-1.27255	6.84389e-158	3.35372e-159	down
	VIT_07s0005g00390	2523	beta-glucosidase 11-like	2902	55.6321	811	14.7552	1.91469	2.35197e-294	6.80279e-296	up
	VIT_13s0064g00160	1560	uncharacterized LOC100255131	1642	50.9089	677	19.9207	1.35365	8.10262e-102	5.62074e-103	up
	VIT_13s0019g02000	3597		1486	19.9813	732	9.3414	1.09694	1.55341e-66	1.4816e-67	up
	VIT_03s0088g00450	8959		1384	7.47174	383	1.96237	1.92885	2.61552e-142	1.38798e-143	up
	VIT_07s0031g01850	3898	systemin receptor SR160-like	1107	13.7357	549	6.46505	1.0872	3.65788e-49	4.38064e-50	up
	VIT_07s0031g02210	191		69	17.4727	19	4.56627	1.93602	3.26741e-08	1.12462e-08	up
	VIT_18s0072g00330	1103	uncharacterized LOC100265751	244	10.6994	527	21.9319	-1.0355	3.4062e-21	7.07718e-22	down
	VIT_06s0004g04440	854	osmotin-like protein	2203	124.768	587	31.5516	1.98346	2.37226e-234	8.35855e-236	up
	VIT_16s0100g01130	1364		560	19.8573	106	3.56724	2.47678	5.0675e-79	4.27359e-80	up
	VIT_07s0005g03370	849	uncharacterized LOC100852749	168	9.57077	56	3.02776	1.66038	4.34717e-15	1.09069e-15	up
	VIT_02s0012g01270	848	abscisic acid receptor PYR1-like	432	24.6396	1617	87.5297	-1.8288	8.01259e-147	4.14094e-148	down
	VIT_18s0001g00140	379	uncharacterized LOC100267694	78	9.95407	32	3.87572	1.36082	6.03086e-06	2.415e-06	up
	VIT_17s0000g03160	474	uncharacterized LOC100852784	68	6.93867	157	15.2042	-1.13174	4.90553e-08	1.70639e-08	down
	VIT_11s0016g00840	296	40S ribosomal protein S29-like	2408	393.469	6752	1047.09	-1.41206	0	0	down
	VIT_14s0128g00600	847	germin-like protein subfamily 1 member 17	659	37.6311	0.5	0.0270974	10.4396	3.14169e-104	2.13882e-105	up
	VIT_07s0031g01180	7132	uncharacterized LOC100264630	1942	13.1699	644	4.14492	1.66783	2.80315e-163	1.34013e-164	up
	VIT_01s0026g00310	3130	AP-1 complex subunit gamma-2-like	1873	28.9427	820	12.0257	1.26708	7.92883e-105	5.36372e-106	up
	VIT_18s0001g05080	1480	random slug protein 5-like	506	16.5361	180	5.5828	1.56656	9.62985e-40	1.33511e-40	up
	VIT_19s0015g01750	1496	uncharacterized LOC100249746	93	3.00675	265	8.13122	-1.43527	5.24916e-18	1.19052e-18	down
	VIT_08s0040g01200	1294	3-oxoacyl-[acyl-carrier-protein] reductase FabG-like	17602	657.92	6232	221.072	1.57339	0	0	up
	VIT_18s0001g03470	1236	flavonol synthase	203	7.9437	10	0.371384	4.41883	5.46113e-47	6.75298e-48	up
	VIT_01s0011g05370	2174	phosphoglucomutase, cytoplasmic-like	3970	88.3235	1380	29.1381	1.59989	0	0	up
	VIT_06s0009g03080	682		253	17.9424	683	45.9703	-1.35733	4.68155e-41	6.35189e-42	down
	VIT_08s0056g01170	2873	zinc finger protein VAR3, chloroplastic-like	328	5.52184	84	1.3421	2.04066	3.60977e-37	5.24112e-38	up
	VIT_17s0000g08520	3034	pantothenate kinase 2-like	1406	22.4138	567	8.57845	1.3856	1.81235e-90	1.37852e-91	up
	VIT_06s0009g01610	1438		424	14.2611	164	5.23512	1.44579	7.04857e-30	1.18583e-30	up
	VIT_18s0041g01880	941	MADS-box protein 5	194	9.97143	2217	108.148	-3.43906	0	0	down
	VIT_12s0035g00270	660	ferredoxin-1, chloroplastic-like	5180	379.604	23770	1653.2	-2.1227	0	0	down
	VIT_15s0046g00050	209		41	9.48818	15	3.29448	1.52608	0.000411869	0.000194947	up
	VIT_03s0038g00460	1354	uncharacterized LOC100260580	317	11.3236	149	5.05137	1.16459	1.63216e-16	3.88514e-17	up
	VIT_08s0032g00760	1426	protein LURP-one-related 8-like	7539	255.705	3162	101.785	1.32896	0	0	up
	VIT_12s0034g02160	3607	probable importin subunit beta-4-like	385	5.1625	122	1.55258	1.7334	4.37695e-35	6.62287e-36	up
	VIT_00s0323g00080	2534	elongation factor G, chloroplastic-like	1022	19.507	406	7.35463	1.40726	1.30151e-67	1.22329e-68	up
	VIT_17s0053g00980	542	mitochondrial import inner membrane translocase subunit TIM14-like	179	15.9735	86	7.28351	1.13297	1.91109e-09	6.15256e-10	up
	VIT_18s0001g03600	1824	histidyl-tRNA synthetase-like	295	7.82245	47	1.18281	2.7254	1.00869e-46	1.25429e-47	up
	VIT_14s0066g02550	2905	ATPase 4, plasma membrane-type-like	2077	34.5809	534	8.43794	2.03501	1.7166e-228	6.22068e-230	up
	VIT_03s0017g01220	881	polyadenylate-binding protein 2-like	468	25.693	1046	54.5001	-1.08488	4.64541e-44	6.01192e-45	down
	VIT_06s0004g03450	3119	vacuolar proton translocating ATPase 100 kDa subunit-like	741	11.4907	231	3.39968	1.757	1.08564e-67	1.01936e-68	up
	VIT_12s0178g00040	3318	uncharacterized LOC100257088	1015	14.7957	257	3.55548	2.05706	9.15062e-114	5.81402e-115	up
	VIT_04s0044g00520	545	bolA-like protein 2	320	28.3987	1043	87.8475	-1.62917	4.81708e-81	3.97719e-82	down
	VIT_11s0016g00930	732	protein LURP-one-related 6-like	99	6.54138	4	0.250836	4.70478	4.14418e-24	7.94878e-25	up
	VIT_17s0000g08810	6625		929	6.78227	229	1.58669	2.09575	1.04116e-106	6.94867e-108	up
	VIT_13s0106g00690	721	uncharacterized LOC100243056	102	6.84243	28	1.78264	1.94049	1.22563e-11	3.54998e-12	up
	VIT_12s0028g00960	1563	phytoene synthase, chloroplastic-like	446	13.8013	78	2.29075	2.59092	2.2152e-66	2.11703e-67	up
	VIT_17s0000g07900	1982	protease Do-like 9-like	293	7.15006	111	2.57076	1.47576	1.26706e-21	2.59809e-22	up
	VIT_12s0028g01820	1752	aspartate aminotransferase, mitochondrial-like	936	25.8397	321	8.41032	1.61936	4.82764e-76	4.19825e-77	up
	VIT_08s0007g04230	1722	uncharacterized LOC100240792	3714	104.317	824	21.9652	2.24768	0	0	up
	VIT_03s0063g01760	438		1466	161.885	3921	410.927	-1.34392	6.99299e-227	2.55087e-228	down
	VIT_06s0004g04280	812	actin-depolymerizing factor 2-like	9526	567.414	27635	1562.23	-1.46113	0	0	down
	VIT_04s0044g00870	1576	U-box domain-containing protein 27-like	215	6.59823	78	2.27185	1.53821	4.02729e-17	9.40926e-18	up
	VIT_18s0041g01360	1853	protein TIC 40, chloroplastic-like	543	14.1733	212	5.25172	1.43231	2.02496e-37	2.92073e-38	up
	VIT_05s0049g00040	1315		595	21.8845	190	6.63238	1.72231	4.07083e-53	4.6144e-54	up
	VIT_07s0104g00240	1029		349	16.4042	760	33.9031	-1.04735	1.35705e-30	2.24736e-31	down
	VIT_18s0001g15400	3439	putative transcription elongation factor SPT5 homolog 1-like	882	12.4046	316	4.2179	1.55628	9.12706e-68	8.55676e-69	up
	VIT_14s0060g01730	416		1166	135.566	4008	442.258	-1.70589	0	0	down
	VIT_00s0207g00090	2344	probable E3 ubiquitin-protein ligase ARI8-like	1800	37.1416	844	16.5282	1.1681	8.80319e-89	6.80956e-90	up
	VIT_00s0850g00010	291		72	11.967	7	1.1042	3.43799	5.54677e-15	1.40055e-15	up
	VIT_06s0004g03260	1624	vicilin-like antimicrobial peptides 2-2	213	6.34365	1775	50.1711	-2.98347	1.82628e-286	5.43072e-288	down
	VIT_07s0151g01080	5174		1070	10.0024	202	1.79212	2.4806	3.08542e-150	1.57686e-151	up
	VIT_10s0003g04350	487	photosystem I reaction center subunit psaK, chloroplastic-like	459	45.5858	2001	188.608	-2.04873	8.12505e-211	3.11531e-212	down
	VIT_12s0028g01120	2481	probable polyamine oxidase 2-like	1695	33.0437	754	13.9504	1.24407	2.56008e-92	1.91177e-93	up
	VIT_12s0057g00630	935	chlorophyll a-b binding protein 151, chloroplastic-like	5150	266.404	29017	1424.57	-2.41883	0	0	down
	VIT_18s0001g11370	589	uncharacterized LOC100264352	336	27.5911	1693	131.942	-2.25763	1.62529e-201	6.51142e-203	down
	VIT_14s0108g01620	351		113	15.571	51	6.66967	1.22317	4.7194e-07	1.74724e-07	up
	VIT_14s0066g01210	1381	carbonic anhydrase, chloroplastic-like	638	22.3446	304	10.1047	1.14491	3.0968e-31	5.05005e-32	up
	VIT_08s0007g03340	1076	60S ribosomal protein L10a-1-like	3365	151.258	15208	648.786	-2.10073	0	0	down
	VIT_00s0340g00080	3535	conserved oligomeric Golgi complex subunit 1-like	1191	16.2955	262	3.40215	2.25996	7.80222e-150	3.99492e-151	up
	VIT_07s0031g00540	661	uncharacterized LOC100264539	1740	127.319	6837	474.794	-1.89885	0	0	down
	VIT_09s0002g08260	1622	COBW domain-containing protein 2-like	643	19.1737	305	8.63158	1.15143	9.52355e-32	1.53437e-32	up
	VIT_02s0025g03310	1852	putative transporter arsB-like	880	22.982	234	5.79984	1.98642	1.91448e-94	1.40037e-95	up
	VIT_12s0028g02510	2864	transcription factor GTE4-like	475	8.02169	183	2.93305	1.45151	1.60479e-33	2.49806e-34	up
	VIT_15s0046g01860	1266	uncharacterized LOC100241428	64	2.44507	213	7.72302	-1.65929	6.62538e-18	1.50676e-18	down
	VIT_19s0093g00190	810	probable glutathione S-transferase parC-like	10100	603.09	31731	1798.21	-1.57612	0	0	down
	VIT_10s0003g00090	724	auxin-repressed 12.5 kDa protein-like	4017	268.354	19747	1252	-2.22202	0	0	down
	VIT_05s0094g01280	850	60S ribosome subunit biogenesis protein NIP7 homolog-like	550	31.296	1180	63.7242	-1.02586	2.50603e-45	3.18211e-46	down
	VIT_03s0038g00620	1007	zinc finger protein GIS2-like	1360	65.3213	2881	131.327	-1.00754	7.35258e-106	4.94226e-107	down
	VIT_19s0014g03850	965	cytochrome b6-f complex iron-sulfur subunit, chloroplastic-like	825	41.3497	3012	143.275	-1.79283	2.72535e-265	8.72966e-267	down
	VIT_12s0034g02390	3932	uncharacterized LOC100253141	2411	29.6571	461	5.38182	2.46221	0	0	up
	VIT_05s0077g01550	480	pathogenesis-related protein 10.3	2423	244.151	213	20.3695	3.58329	0	0	up
	VIT_19s0015g01270	5605	proteasome activator complex subunit 4-like	629	5.42776	231	1.89181	1.52059	4.504e-47	5.55329e-48	up
	VIT_05s0020g01480	619	40S ribosomal protein S21-2-like	594	46.4132	1948	144.457	-1.63804	1.43384e-151	7.26621e-153	down
	VIT_07s0031g01540	2178	4-alpha-glucanotransferase, chloroplastic/amyloplastic-like	113	2.50938	307	6.47026	-1.36649	2.79344e-19	6.12188e-20	down
	VIT_00s1613g00010	397		735	89.5452	293	33.8781	1.40226	1.07307e-48	1.2928e-49	up
	VIT_01s0026g00620	501	gibberellin-regulated protein 14-like	384	37.0714	47	4.30627	3.10579	1.15803e-68	1.07681e-69	up
	VIT_13s0019g01430	2052	heat shock 70kDa protein 1/8-like	32206	759.11	6659	148.961	2.34937	0	0	up
	VIT_18s0001g09140	1126	sigma factor sigB regulation protein rsbQ-like	1374	59.0193	3076	125.398	-1.08725	8.47223e-128	4.90504e-129	down
	VIT_00s0324g00050	1603	UDP-glycosyltransferase 85A1-like	3968	119.725	860	24.6267	2.28142	0	0	up
	VIT_11s0037g00080	644	40S ribosomal protein S12-like	4703	353.211	19487	1388.99	-1.97544	0	0	down
	VIT_00s0317g00130	644	60S ribosomal protein L35-like	6236	468.345	39047	2783.19	-2.5711	0	0	down
	VIT_08s0007g06960	687	disease resistance response protein 206-like	15	1.05604	91	6.08031	-2.52548	1.97466e-13	5.26777e-14	down
	VIT_07s0129g00560	1125		73	3.13845	418	17.0555	-2.44211	1.98258e-55	2.17433e-56	down
	VIT_04s0023g03810	1280	salicylate O-methyltransferase-like	30	1.13359	251	9.0013	-2.98923	1.49443e-41	2.00906e-42	down
	VIT_00s0361g00040	1209	anthocyanidin reductase	30	1.20016	301	11.4283	-3.25131	1.73179e-53	1.95062e-54	down
	VIT_06s0080g00750	952		190	9.653	433	20.8782	-1.11295	1.13713e-19	2.46487e-20	down
	VIT_03s0038g03850	580		1797	149.853	6318	500.027	-1.73846	0	0	down
	VIT_06s0004g00990	810	uncharacterized LOC100265620	328	19.5855	814	46.1297	-1.23591	2.81639e-42	3.74854e-43	down
	VIT_04s0008g00700	555	uncharacterized LOC100257725	4845	422.227	13712	1134.09	-1.42545	0	0	down
	VIT_17s0119g00070	1502	uncharacterized LOC100262899	1726	55.5797	671	20.5066	1.43847	3.47435e-117	2.14271e-118	up
	VIT_16s0100g00780	1390	Stilbene synthase 5	486	16.9109	98	3.23633	2.38552	7.47318e-66	7.16699e-67	up
	VIT_07s0005g05030	4023	CLIP-associating protein-like	665	7.99497	313	3.57138	1.16261	2.75073e-33	4.3016e-34	up
	VIT_06s0080g00830	1900	uncharacterized LOC100251866	427	10.8698	218	5.26677	1.04533	1.57698e-18	3.52911e-19	up
	VIT_17s0000g00580	758	calmodulin-like	8334	531.777	26479	1603.52	-1.59235	0	0	down
	VIT_15s0046g01610	571		326	27.6139	40	3.21562	3.10222	2.09107e-58	2.20034e-59	up
	VIT_09s0002g08430	2161	uncharacterized LOC100262975	1608	35.9896	599	12.7237	1.50006	3.17487e-116	1.97168e-117	up
	VIT_00s0338g00030	2010	ganglioside-induced differentiation-associated protein 2-like	529	12.7293	1165	26.6055	-1.06357	2.01961e-47	2.48142e-48	down
	VIT_18s0001g01380	1232	uncharacterized LOC100260276	2174	85.3482	549	20.4552	2.0609	4.99916e-243	1.71363e-244	up
	VIT_10s0003g01370	2681	uncharacterized LOC100253264	303	5.46627	120	2.05459	1.4117	5.84173e-21	1.2213e-21	up
	VIT_08s0007g07670	1595	NAC domain-containing protein 29-like	841	25.5024	203	5.8422	2.12605	1.834e-98	1.30468e-99	up
	VIT_01s0026g00740	1656	nucleobase-ascorbate transporter 6-like	2177	63.5834	416	11.5312	2.46311	3.89979e-302	1.09627e-303	up
	VIT_18s0075g00880	1876	CCA tRNA nucleotidyltransferase, mitochondrial-like	319	8.22438	166	4.06178	1.01779	1.42119e-13	3.76955e-14	up
	VIT_17s0000g05940	2588	RINT1-like protein-like	477	8.91455	197	3.49416	1.35121	2.54849e-30	4.25093e-31	up
	VIT_10s0003g02840	1387	probable purine permease 10-like	326	11.3681	853	28.2302	-1.31225	1.82582e-48	2.20928e-49	down
	VIT_11s0016g00610	1362	uncharacterized LOC100256095	339	12.0384	779	26.2544	-1.12492	4.86912e-35	7.37223e-36	down
	VIT_13s0074g00230	771	uncharacterized LOC100247238	357	22.3954	753	44.8314	-1.0013	3.02888e-28	5.28971e-29	down
	VIT_01s0011g03820	4013	uncharacterized LOC100255880	835	10.0638	163	1.86449	2.43233	7.03601e-115	4.40991e-116	up
	VIT_06s0004g07280	934		167	8.64799	87	4.27576	1.01618	1.2667e-07	4.52312e-08	up
	VIT_13s0067g01780	2209	uncharacterized LOC100253622	1054	23.0776	453	9.41334	1.29371	2.10582e-61	2.12626e-62	up
	VIT_18s0001g09480	1125		134	5.761	65	2.65218	1.11914	3.16247e-07	1.15805e-07	up
	VIT_08s0056g01610	181	ripening-related protein-like	4440	1186.45	720	182.598	2.69991	0	0	up
	VIT_11s0065g00210	3870	chaperone protein ClpB-like	1248	15.5973	421	4.99359	1.64315	3.9856e-103	2.74192e-104	up
	VIT_10s0003g01310	725	uncharacterized LOC100265230	124	8.27235	585	37.039	-2.16268	8.84088e-67	8.40258e-68	down
	VIT_08s0105g00190	1468	E3 ubiquitin-protein ligase PUB23-like	109	3.59125	314	9.8185	-1.45102	1.87074e-21	3.85381e-22	down
	VIT_00s0187g00310	676	uncharacterized LOC100256926	595	42.5712	1268	86.1021	-1.01617	6.93604e-48	8.47233e-49	down
	VIT_04s0008g05410	1004	probable carboxylesterase 17-like	72	3.46852	243	11.11	-1.67947	1.34045e-20	2.83253e-21	down
	VIT_18s0089g00920	2359	RNA-binding protein 38-like	3631	74.4464	1877	36.524	1.02736	9.32226e-145	4.87572e-146	up
	VIT_14s0219g00080	3116	uncharacterized LOC100242361	538	8.35084	146	2.15078	1.95706	4.45974e-57	4.78019e-58	up
	VIT_18s0001g02100	699		133	9.2028	43	2.82379	1.70444	1.33769e-12	3.70221e-13	up
	VIT_01s0146g00260	1016		6263	298.15	18362	829.598	-1.47638	0	0	down
	VIT_00s0187g00360	749	blue copper protein-like	2834	183.005	10084	618.006	-1.75574	0	0	down
	VIT_13s0019g00260	989	putative oxygen evolving enhancer protein	49	2.39632	116	5.38398	-1.16785	1.73111e-06	6.66391e-07	down
	VIT_08s0007g03260	628	uncharacterized LOC100254636	1838	141.557	323	23.6094	2.58395	2.49359e-269	7.83233e-271	up
	VIT_04s0044g01880	1742	uncharacterized LOC100260227	249	6.91348	64	1.68645	2.03542	2.07296e-28	3.61036e-29	up
	VIT_02s0087g00650	1823	uncharacterized LOC100244212	402	10.6656	180	4.53239	1.23462	1.59223e-22	3.1933e-23	up
	VIT_04s0008g06970	797	uncharacterized LOC100242360	172	10.438	79	4.54999	1.19791	7.28518e-10	2.29593e-10	up
	VIT_00s0203g00020	501		244	23.5558	515	47.1858	-1.00227	1.03097e-19	2.2313e-20	down
	VIT_09s0002g02930	1034	putative mediator of RNA polymerase II transcription subunit 6-like	291	13.6119	131	5.81557	1.22687	1.81103e-16	4.3213e-17	up
	VIT_08s0058g01290	2063	probable receptor-like protein kinase At5g15080	289	6.77554	84	1.86905	1.85803	3.47682e-29	5.94734e-30	up
	VIT_19s0014g03290	1440	NAC domain-containing protein 72-like	7308	245.46	2674	85.2394	1.5259	0	0	up
	VIT_10s0003g01020	1871		1833	47.3843	19	0.466145	6.66748	0	0	up
	VIT_05s0020g02530	2353	mitogen-activated protein kinase 16-like	1620	33.2996	662	12.9145	1.36651	6.47114e-102	4.4859e-103	up
	VIT_08s0007g03130	507	probable small nuclear ribonucleoprotein G-like	1657	158.074	3533	319.873	-1.0169	1.52381e-131	8.63279e-133	down
	VIT_16s0039g01320	466		55	5.7085	14	1.37906	2.04943	3.29568e-07	1.20825e-07	up
	VIT_17s0000g09050	559	uncharacterized LOC100852763	60	5.19141	153	12.5638	-1.27508	2.911e-09	9.45655e-10	down
	VIT_02s0033g01060	1604	benzyl alcohol O-benzoyltransferase-like	916	27.6208	385	11.0179	1.32591	1.51666e-55	1.65899e-56	up
	VIT_15s0046g00300	3646	exportin-2-like	881	11.687	342	4.30577	1.44057	1.69321e-60	1.7315e-61	up
	VIT_19s0090g00420	662	protein translation factor SUI1 homolog-like	1060	77.445	430	29.8162	1.37708	7.49578e-68	7.02383e-69	up
	VIT_10s0092g00270	379	uncharacterized LOC100264864	249	31.7765	536	64.9183	-1.03067	2.22101e-21	4.586e-22	down
	VIT_14s0006g02280	1368	cyclin-dependent kinase D-1-like	362	12.7988	128	4.29502	1.57527	5.43338e-29	9.34613e-30	up
	VIT_14s0068g00680	1436	glyceraldehyde-3-phosphate dehydrogenase A, chloroplastic-like	1143	38.4979	2412	77.1018	-1.00198	5.17777e-88	4.02993e-89	down
	VIT_12s0035g00310	1770	serine/threonine-protein kinase SRK2B-like	6231	170.267	2966	76.92	1.14637	1.02985e-295	2.95409e-297	up
	VIT_07s0005g00180	4861	translocase of chloroplast 159, chloroplastic-like	1419	14.1189	492	4.64602	1.60357	4.15038e-113	2.65091e-114	up
	VIT_14s0083g01050	1123	MADS-box protein 2	390	16.7969	1259	51.4621	-1.61531	2.04922e-96	1.4764e-97	down
	VIT_19s0090g00430	498	ubiquitin-like protein 5-like	7666	744.535	19012	1752.43	-1.23494	0	0	down
	VIT_11s0016g05210	1757	xylosyltransferase 1-like	1224	33.6942	559	14.6043	1.2061	7.68772e-64	7.54181e-65	up
	VIT_11s0052g00290	930	60S ribosomal protein L7-4-like	4355	226.491	17175	847.725	-1.90414	0	0	down
	VIT_17s0000g03310	2528	stromal 70 kDa heat shock-related protein, chloroplastic-like	3960	75.7641	1371	24.8944	1.60569	0	0	up
	VIT_08s0007g07240	3926	importin-5-like	3185	39.2378	1332	15.5738	1.33312	5.95569e-192	2.48284e-193	up
	VIT_00s0783g00010	1785		245	6.63855	23	0.591468	3.4885	9.5272e-49	1.14507e-49	up
	VIT_14s0108g01280	2202		435	9.55471	228	4.7529	1.0074	8.26435e-18	1.88622e-18	up
	VIT_09s0002g08020	2803		88	1.51847	759	12.4297	-3.0331	4.82717e-125	2.83856e-126	down
	VIT_13s0156g00100	582	uncharacterized LOC100855367	193	16.0391	73	5.7576	1.47805	1.1465e-14	2.92695e-15	up
	VIT_07s0005g03790	1633	succinyl-CoA ligase [ADP-forming] subunit beta, mitochondrial-like	1302	38.563	669	18.8053	1.03607	2.37808e-53	2.68311e-54	up
	VIT_03s0180g00200	1738	cinnamate beta-D-glucosyltransferase-like	17196	478.545	5564	146.953	1.7033	0	0	up
	VIT_08s0007g06700	1259	thioredoxin-like 3-1, chloroplastic	86	3.30383	243	8.85976	-1.42313	2.06992e-16	4.94694e-17	down
	VIT_14s0060g02320	3225	respiratory burst oxidase homolog protein B-like	1827	27.4002	49	0.697441	5.29597	0	0	up
	VIT_11s0052g01300	920	probable xyloglucan endotransglucosylase/hydrolase protein 23-like	700	36.8007	271	13.5214	1.44448	1.67685e-48	2.02822e-49	up
	VIT_16s0050g01070	1390	putative septum site-determining protein minD homolog, chloroplastic-like	157	5.46299	79	2.60888	1.06626	9.7887e-08	3.46631e-08	up
	VIT_16s0013g00970	951		103	5.23844	507	24.472	-2.22392	4.93806e-60	5.07569e-61	down
	VIT_01s0011g02790	609		1375	109.202	460	34.6722	1.65515	1.11775e-114	7.01633e-116	up
	VIT_17s0000g10060	1467	GDSL esterase/lipase At3g48460-like	226	7.45116	41	1.28291	2.53805	1.8308e-33	2.85251e-34	up
	VIT_01s0011g01600	1366	probable glycosyltransferase At5g11130-like	444	15.7209	224	7.52729	1.06248	1.04211e-19	2.2559e-20	up
	VIT_03s0063g00860	1750	serine carboxypeptidase II-3-like	2351	64.9771	8785	230.433	-1.82635	0	0	down
	VIT_16s0098g01860	1997	ATP-dependent Clp protease ATP-binding subunit ClpX-like	510	12.352	235	5.40171	1.19326	7.62898e-27	1.37648e-27	up
	VIT_08s0007g00900	789	tropinone reductase 1-like	3	0.183903	121	7.03963	-5.25848	1.3091e-28	2.26935e-29	down
	VIT_15s0021g01870	681	actin-related protein 2/3 complex subunit 5-like	210	14.9148	572	38.5559	-1.3702	4.64185e-35	7.02591e-36	down
	VIT_06s0061g00270	2083	ruBisCO large subunit-binding protein subunit alpha, chloroplastic-like	4034	93.6682	1893	41.716	1.16696	2.60191e-197	1.06355e-198	up
	VIT_01s0011g04100	243		29	5.77214	74	13.9787	-1.27605	4.78335e-05	2.06672e-05	down
	VIT_03s0038g00420	2428	KH domain-containing protein At4g18375-like	2254	44.9005	1102	20.8341	1.10778	6.21685e-102	4.30665e-103	up
	VIT_16s0022g00810	620		320	24.9634	877	64.9306	-1.37908	1.20463e-53	1.35454e-54	down
	VIT_05s0062g01320	1342	chitinase-like protein 2	6705	241.653	20327	695.284	-1.52467	0	0	down
	VIT_10s0042g00800	3520	26S proteasome non-ATPase regulatory subunit 1-like	1597	21.9436	716	9.3371	1.23275	7.9725e-86	6.34995e-87	up
	VIT_05s0020g03440	831	uncharacterized LOC100259756	51	2.96835	148	8.17527	-1.46161	8.06763e-11	2.41524e-11	down
	VIT_03s0063g00130	672	40S ribosomal protein S16-like	12597	906.658	46714	3190.94	-1.81535	0	0	down
	VIT_13s0067g00720	1981	putative ABC1 protein At2g40090-like	292	7.12925	117	2.71108	1.39488	6.74105e-20	1.4525e-20	up
	VIT_15s0046g02160	1717	proline iminopeptidase-like	226	6.36625	518	13.8484	-1.12121	1.4343e-23	2.78946e-24	down
	VIT_14s0066g00700	603	oleosin-like	1858	149.03	14371	1093.98	-2.87592	0	0	down
	VIT_17s0000g06450	1325	ribulose-phosphate 3-epimerase, chloroplastic-like	673	24.5666	1431	49.5753	-1.01292	1.29705e-53	1.45908e-54	down
	VIT_16s0013g00880	724	oleosin 18.5 kDa-like	1473	98.4033	27121	1719.53	-4.12716	0	0	down
	VIT_07s0005g00510	1372	monoglyceride lipase-like	47	1.65687	169	5.65424	-1.77087	1.01789e-15	2.49837e-16	down
	VIT_19s0014g02890	877	thioredoxin M4, chloroplastic-like	2355	129.878	5355	280.286	-1.10974	3.82206e-229	1.37957e-230	down
	VIT_17s0000g09920	1074		252	11.3486	78	3.33374	1.7673	5.6388e-24	1.08749e-24	up
	VIT_18s0001g09860	300		43	6.93254	17	2.60117	1.41422	0.000645983	0.000312383	up
	VIT_11s0016g01400	603	uncharacterized LOC100243957	576	46.2009	3771	287.065	-2.63539	0	0	down
	VIT_07s0031g01230	620	60S ribosomal protein L30-like	2497	194.793	6853	507.377	-1.38112	0	0	down
	VIT_00s0956g00020	825	nuclear transcription factor Y subunit B-6-like	7	0.410383	660	36.7224	-6.48355	4.74558e-150	2.42758e-151	down
	VIT_08s0040g00610	5339	transcription elongation factor SPT6-like	1537	13.9239	480	4.12689	1.75443	6.3333e-139	3.41841e-140	up
	VIT_14s0006g01930	743	uncharacterized LOC100253584	387	25.1923	129	7.96971	1.66038	2.98976e-33	4.67967e-34	up
	VIT_06s0009g01870	443		14	1.52852	121	12.5378	-3.03609	6.29553e-21	1.31798e-21	down
	VIT_17s0000g09810	1266	probable pectate lyase 5-like	6883	262.96	915	33.1764	2.98662	0	0	up
	VIT_18s0001g11630	1777	allene oxide synthase, chloroplastic-like	3305	89.9559	687	17.7464	2.34169	0	0	up
	VIT_13s0019g00250	724	60S ribosomal protein L23a-like	1798	120.115	5146	326.267	-1.44164	0	0	down
	VIT_10s0003g04950	1174	monoglyceride lipase-like	398	16.3969	902	35.2679	-1.10494	2.88016e-39	4.01793e-40	down
	VIT_08s0217g00120	398		2953	358.861	7894	910.449	-1.34315	0	0	down
	VIT_07s0005g00140	947	uncharacterized LOC100267613	390	19.9187	79	3.82929	2.37897	6.57154e-53	7.46159e-54	up
	VIT_04s0008g01560	342		512	72.4085	45	6.03987	3.58357	1.02068e-102	7.03647e-104	up
	VIT_06s0009g01340	597		17	1.37727	81	6.22805	-2.17697	2.59569e-10	7.98675e-11	down
	VIT_00s0194g00050	227		42	8.94888	16	3.23546	1.46774	0.000520564	0.000248958	up
	VIT_14s0060g00580	3501	FACT complex subunit SPT16-like	1944	26.8565	960	12.587	1.09334	3.04282e-86	2.41337e-87	up
	VIT_00s1927g00010	679		295	21.0135	70	4.73227	2.15071	8.67175e-36	1.2939e-36	up
	VIT_11s0118g00730	1406		746	25.6625	95	3.10156	3.0486	4.44437e-130	2.53484e-131	up
	VIT_14s0060g00860	2218		1383	30.1582	444	9.18889	1.71459	3.41533e-121	2.05733e-122	up
	VIT_00s0246g00090	870		398	22.1263	1555	82.0451	-1.89065	1.0641e-147	5.48407e-149	down
	VIT_03s0038g00440	507	costars family protein-like	281	26.8067	1281	115.98	-2.11321	9.03363e-141	4.82842e-142	down
	VIT_06s0004g04700	618	uncharacterized LOC100255246	345	27.0008	1297	96.337	-1.83509	1.56578e-118	9.59663e-120	down
	VIT_14s0108g00810	574	ZF-HD homeobox protein At4g24660-like	35654	3004.29	94432	7551.77	-1.32979	0	0	down
	VIT_19s0014g01370	1589	epidermis-specific secreted glycoprotein EP1-like	255	7.76179	25	0.7222	3.42592	5.61683e-50	6.6461e-51	up
	VIT_16s0100g00860	1251		140	5.41273	24	0.880634	2.61974	6.91591e-22	1.40619e-22	up
	VIT_19s0015g01900	786	regulator of ribonuclease-like protein 3	34	2.09219	91	5.31447	-1.34491	2.26212e-06	8.78375e-07	down
	VIT_12s0059g01640	1209	uncharacterized LOC100243092	192	7.68105	87	3.3032	1.21744	3.93574e-11	1.16226e-11	up
	VIT_00s0227g00070	458		44	4.64657	114	11.4256	-1.29804	2.35433e-07	8.55424e-08	down
	VIT_16s0098g00720	2426	probable L-type lectin-domain containing receptor kinase S.7-like	2999	59.7904	1060	20.0566	1.57584	5.96861e-232	2.12869e-233	up
	VIT_05s0077g01920	455		436	46.3469	107	10.7948	2.10214	7.02444e-51	8.19076e-52	up
	VIT_01s0011g00680	739	40S ribosomal protein S19-1-like	1405	91.9554	6926	430.209	-2.22603	0	0	down
	VIT_14s0006g00430	1539	isoprenylcysteine alpha-carbonyl methylesterase ICME-like	1064	33.4386	445	13.2728	1.33304	7.44553e-65	7.21523e-66	up
	VIT_00s0125g00080	1000		475	22.9741	194	8.90519	1.36729	9.99514e-31	1.64905e-31	up
	VIT_19s0015g01160	2471	uncharacterized LOC100263435	1070	20.9438	493	9.15832	1.19337	4.82279e-55	5.3192e-56	up
	VIT_06s0004g06100	1368	uncharacterized LOC100244960	536	18.9507	1154	38.7223	-1.03092	1.05283e-44	1.34794e-45	down
	VIT_16s0013g01640	531		156	14.2094	632	54.6341	-1.94296	6.60346e-63	6.57284e-64	down
	VIT_17s0000g05160	821		1602	94.3767	3908	218.501	-1.21114	1.84159e-192	7.66854e-194	down
	VIT_18s0122g00660	2571	uncharacterized LOC100258188	1101	20.7124	514	9.17704	1.1744	3.29102e-55	3.62032e-56	up
	VIT_03s0132g00020	681		71	5.04263	152	10.2456	-1.02276	8.54424e-07	3.21885e-07	down
	VIT_08s0056g01600	382		49429	6258.41	16332	1962.54	1.67308	0	0	up
	VIT_00s0333g00040	819	uncharacterized LOC100251676	146	8.62213	428	23.9884	-1.47622	1.52552e-29	2.58982e-30	down
	VIT_12s0028g02660	2359	acyl-coenzyme A oxidase 3, peroxisomal-like	1694	34.7321	760	14.7886	1.23178	7.43077e-91	5.63072e-92	up
	VIT_15s0024g00920	741		104	6.78829	38	2.354	1.52793	8.62472e-09	2.8723e-09	up
	VIT_08s0032g00110	2292	uncharacterized LOC100254786	256	5.4022	101	2.02278	1.41721	5.53069e-18	1.2549e-18	up
	VIT_09s0002g07020	3904	topless-related protein 4-like	1559	19.3144	666	7.83079	1.30245	3.23485e-91	2.44195e-92	up
	VIT_06s0009g03130	1896	phenylalanine N-monooxygenase-like	239	6.09684	0.5	0.0121052	8.97629	4.82179e-47	5.95434e-48	up
	VIT_17s0000g06670	718	eukaryotic translation initiation factor 5A-2-like	15856	1068.11	40616	2596.65	-1.2816	0	0	down
	VIT_15s0024g00260	883		128	7.01124	53	2.75522	1.3475	6.16578e-09	2.03541e-09	up
	VIT_02s0154g00550	1970	chaperone protein dnaJ 13-like	238	5.84327	112	2.60972	1.16288	1.17415e-12	3.24003e-13	up
	VIT_16s0050g00030	1044	cleavage and polyadenylation specificity factor subunit 5-like	141	6.53227	50	2.19842	1.57112	5.95137e-12	1.69718e-12	up
	VIT_04s0023g03290	660		58	4.2504	132	9.18061	-1.11099	9.26194e-07	3.49764e-07	down
	VIT_08s0040g02830	3446	calcium-transporting ATPase 4, endoplasmic reticulum-type-like	401	5.62827	196	2.61085	1.10817	4.26234e-19	9.38379e-20	up
	VIT_03s0038g02830	3185	transportin-1-like	899	13.652	250	3.60306	1.92181	2.21845e-92	1.65347e-93	up
	VIT_17s0000g06270	1570	malate dehydrogenase, chloroplastic-like	2094	64.5093	949	27.7465	1.2172	5.53164e-110	3.60983e-111	up
	VIT_18s0001g05630	2621	uncharacterized LOC100253453	1062	19.5976	483	8.45905	1.21211	5.63998e-56	6.13692e-57	up
	VIT_19s0015g00840	1339		198	7.15204	80	2.74253	1.38285	1.07971e-13	2.84885e-14	up
	VIT_19s0014g03480	372	uncharacterized LOC100252136	58	7.54103	126	15.5478	-1.04388	5.58911e-06	2.23035e-06	down
	VIT_06s0004g01990	963		5169	259.613	212	10.1053	4.68317	0	0	up
	VIT_14s0060g02430	1071	uncharacterized LOC100244224	60	2.70961	128	5.48608	-1.01769	7.46339e-06	3.00826e-06	down
	VIT_12s0035g01540	594		37	3.01273	80	6.18223	-1.03705	0.000375193	0.000176968	down
	VIT_14s0219g00280	1358	glycerol-3-phosphate dehydrogenase [NAD+]-like	29	1.03287	591	19.9769	-4.27361	9.66531e-126	5.64661e-127	down
	VIT_12s0059g02480	859	cyclin-U1-1-like	9	0.506751	116	6.19878	-3.61263	3.93827e-23	7.75904e-24	down
	VIT_08s0007g08170	587	uncharacterized LOC100252006	2974	245.046	1357	106.117	1.20741	8.7221e-154	4.36167e-155	up
	VIT_14s0030g00450	730	histone H2AX-like	243	16.1001	544	34.2072	-1.08723	1.49411e-23	2.90794e-24	down
	VIT_19s0015g00930	2741	uncharacterized LOC100258374	695	12.2637	260	4.35417	1.49392	1.39571e-50	1.63679e-51	up
	VIT_07s0005g00130	1552	dol-P-Man:Man(5)GlcNAc(2)-PP-Dol alpha-1,3-mannosyltransferase-like	197	6.13932	97	2.86894	1.09756	7.97048e-10	2.51724e-10	up
	VIT_08s0032g00240	1715		377	10.6322	62	1.65947	2.67965	2.40338e-58	2.53357e-59	up
	VIT_17s0000g03210	1422	uncharacterized LOC100245764	433	14.7277	1093	35.2827	-1.26043	4.29188e-58	4.53872e-59	down
	VIT_06s0004g08460	1014	CBS domain-containing protein CBSX3, mitochondrial-like	3001	143.144	12861	582.208	-2.02407	0	0	down
	VIT_13s0067g01680	2418	peptide-N4-(N-acetyl-beta-glucosaminyl)asparagine amidase A-like	640	12.8017	2926	55.5469	-2.11736	0	0	down
	VIT_18s0122g00360	871	uncharacterized LOC100258099	461	25.5993	14	0.737821	5.11669	9.61303e-111	6.25029e-112	up
	VIT_00s0187g00010	803	uncharacterized LOC100853035	53	3.19232	179	10.2324	-1.68047	1.73171e-15	4.28685e-16	down
	VIT_01s0127g00060	4715	alpha-glucan water dikinase, chloroplastic-like	1695	17.3874	581	5.65634	1.6201	6.88696e-137	3.78639e-138	up
	VIT_12s0142g00250	992		584	28.4739	261	12.0773	1.23734	2.66829e-32	4.25432e-33	up
	VIT_00s0218g00170	1137	putative UDP-rhamnose:rhamnosyltransferase 1-like	382	16.2498	185	7.46883	1.12147	1.40551e-18	3.14202e-19	up
	VIT_07s0197g00060	1338	uncharacterized LOC100243049	891	32.2082	431	14.7864	1.12316	6.94438e-42	9.30588e-43	up
	VIT_08s0007g07690	1201	polygalacturonase inhibiting protein	2852	114.856	1148	43.8773	1.38827	6.50192e-183	2.79449e-184	up
	VIT_05s0029g01090	2888		2058	34.4662	894	14.2096	1.27832	1.19103e-116	7.3795e-118	up
	VIT_13s0019g04460	2467	phenylalanine ammonia-lyase	1774	34.78	153	2.84684	3.61082	0	0	up
	VIT_19s0014g02740	277	metallothionein-like protein-like	1702	297.184	17164	2844.33	-3.25866	0	0	down
	VIT_05s0020g02180	677	uncharacterized LOC100256211	112	8.00156	295	20.0021	-1.32179	1.05545e-17	2.41597e-18	down
	VIT_08s0007g00380	4943		768	7.51478	190	1.76443	2.09053	3.91067e-88	3.03812e-89	up
	VIT_02s0025g04870	414		78	9.11255	6	0.665261	3.77586	3.1583e-17	7.35783e-18	up
	VIT_07s0031g03040	1591	uncharacterized LOC100247519	407	12.3728	137	3.95268	1.64627	1.67918e-34	2.5705e-35	up
	VIT_08s0007g01360	480	uncharacterized LOC100252790	1166	117.491	3246	310.419	-1.40167	2.2083e-200	8.87882e-202	down
	VIT_15s0048g02530	896	protein NDR1-like	203	10.9581	2695	138.068	-3.65531	0	0	down
	VIT_00s0260g00080	645		5916	443.623	18857	1342.01	-1.59698	0	0	down
	VIT_12s0057g01270	2231	long chain acyl-CoA synthetase 8-like	2071	44.8979	1025	21.0895	1.09012	2.27921e-91	1.71837e-92	up
	VIT_06s0004g05350	299		26	4.20579	82	12.5888	-1.58169	3.73517e-07	1.37392e-07	down
	VIT_06s0009g02300	1545	cysteine desulfurase 2, chloroplastic-like	323	10.1116	167	4.96169	1.02711	6.40376e-14	1.67618e-14	up
	VIT_08s0032g00280	4564	uncharacterized LOC100261641	529	5.60603	164	1.64945	1.76499	5.86429e-49	7.03143e-50	up
	VIT_14s0068g01830	475	uncharacterized LOC100251434	82	8.3496	40	3.86552	1.11105	8.4921e-05	3.75947e-05	up
	VIT_16s0039g01240	2308	phenylalanine ammonia-lyase-like	348	7.29271	81	1.61098	2.17851	1.14168e-42	1.51026e-43	up
	VIT_05s0020g04380	3223	putative calcium-transporting ATPase 13, plasma membrane-type-like	484	7.26324	37	0.526966	3.78483	4.92326e-101	3.43877e-102	up
	VIT_05s0102g00260	3750	ATPase family AAA domain-containing protein 2B-like	431	5.55893	193	2.36248	1.23451	4.62809e-24	8.89464e-25	up
	VIT_08s0058g00440	650		1087	80.8838	192	13.5591	2.57659	3.27215e-159	1.59564e-160	up
	VIT_19s0015g00270	891		200	10.8567	103	5.30641	1.03278	4.01989e-09	1.31626e-09	up
	VIT_10s0003g01610	846		713	40.7629	1689	91.6433	-1.16877	2.94337e-79	2.4752e-80	down
	VIT_07s0129g00690	1897	F-box-like/WD repeat-containing protein TBL1X-like	207	5.27775	86	2.081	1.34264	1.09915e-13	2.90171e-14	up
	VIT_18s0001g07640	1426	hydroxycinnamoyl-Coenzyme A shikimate/quinate hydroxycinnamoyltransferase-like	38	1.28887	256	8.24066	-2.67665	5.71412e-38	8.13532e-39	down
	VIT_02s0033g00450	553	transcription factor MYB113-like	1934	169.152	101	8.38374	4.33458	0	0	up
	VIT_12s0057g01430	772	uncharacterized LOC100252914	448	28.0677	195	11.5947	1.27545	3.26746e-26	5.97507e-27	up
	VIT_04s0023g01670	1220	uncharacterized LOC100256467	242	9.59403	99	3.72492	1.36493	3.51858e-16	8.468e-17	up
	VIT_16s0039g02230	1435	UDP glucose:flavonoid 3-o-glucosyltransferase	6446	217.262	3	0.0959645	11.1446	0	0	up
	VIT_04s0023g01120	1226	probable galacturonosyltransferase-like 2-like	189	7.45619	94	3.51948	1.08307	2.71644e-09	8.80243e-10	up
	VIT_14s0108g00450	605	uncharacterized LOC100242238	1099	87.8593	402	30.5009	1.52635	7.83203e-82	6.41779e-83	up
	VIT_13s0019g04710	2346	U-box domain-containing protein 14-like	798	16.4521	398	7.78747	1.07904	2.4045e-35	3.61991e-36	up
	VIT_12s0134g00170	528		338	30.9619	906	78.7654	-1.34707	1.8051e-53	2.03405e-54	down
	VIT_16s0098g01840	2278	pentatricopeptide repeat-containing protein At3g49240-like	1238	26.2853	415	8.36249	1.65225	4.12766e-103	2.84163e-104	up
	VIT_15s0021g01460	436		61	6.76689	24	2.52677	1.4212	3.82236e-05	1.63643e-05	up
	VIT_09s0002g04680	2913	97 kDa heat shock protein-like	6338	105.234	1992	31.3899	1.74523	0	0	up
	VIT_16s0050g02680	1218		749	29.7427	57	2.14817	3.79135	6.20175e-156	3.07464e-157	up
	VIT_02s0236g00120	515	uncharacterized LOC100248732	52	4.88362	122	10.8741	-1.15488	1.14564e-06	4.3592e-07	down
	VIT_12s0028g01200	2170	uncharacterized LOC100243829	309	6.88722	125	2.64418	1.3811	1.08372e-20	2.28018e-21	up
	VIT_07s0191g00210	5427		711	6.33658	279	2.35986	1.42501	2.8275e-48	3.43282e-49	up
	VIT_01s0026g02230	2276	cullin-3A-like	479	10.1791	150	3.02524	1.75048	6.00697e-44	7.78836e-45	up
	VIT_07s0005g00560	620	60S ribosomal protein L22-2-like	820	63.9687	2143	158.662	-1.31051	8.66045e-120	5.27485e-121	down
	VIT_02s0025g03160	486		145	14.4304	36	3.40022	2.08541	1.58179e-17	3.64122e-18	up
	VIT_08s0040g02300	1986	DEAD-box ATP-dependent RNA helicase 57-like	225	5.4796	93	2.14954	1.35004	6.79105e-15	1.72365e-15	up
	VIT_09s0002g00380	5746		747	6.28783	225	1.79746	1.8066	7.29465e-71	6.64006e-72	up
	VIT_16s0100g00960	616		67	5.26065	10	0.745179	2.81958	7.10874e-12	2.03369e-12	up
	VIT_03s0063g02410	3681	SWI/SNF complex subunit SWI3D-like	690	9.06627	329	4.10272	1.14393	1.21547e-33	1.88797e-34	up
	VIT_06s0004g04020	754	60S ribosomal protein L35-like	2834	181.792	5997	365.094	-1.00598	1.20517e-218	4.49988e-220	down
	VIT_01s0010g02370	2593	signal recognition particle 72 kDa protein-like	1322	24.6589	275	4.86824	2.34064	2.62004e-173	1.17869e-174	up
	VIT_15s0048g00600	1152	vesicle-associated protein 1-3-like	1263	53.0269	663	26.4182	1.0052	2.50857e-49	2.99345e-50	up
	VIT_14s0128g00360	3787	uncharacterized LOC100259597	1971	25.1731	271	3.28485	2.93798	0	0	up
	VIT_17s0000g09800	402		2114	254.346	282	32.2006	2.98163	0	0	up
	VIT_12s0059g02030	665		184	13.3826	399	27.5418	-1.04126	1.83509e-16	4.38047e-17	down
	VIT_05s0020g02990	631	40S ribosomal protein S16-like	3604	276.249	8928	649.481	-1.23332	0	0	down
	VIT_01s0011g02480	4013	putative phospholipid-transporting ATPase 9-like	707	8.5211	289	3.30575	1.36606	4.20695e-45	5.34794e-46	up
	VIT_07s0104g01430	520	uncharacterized LOC100240880	252	23.4392	757	66.8242	-1.51145	3.87629e-53	4.39203e-54	down
	VIT_17s0000g00780	550	mitochondrial import inner membrane translocase subunit Tim8-like	164	14.422	366	30.5464	-1.08273	4.04138e-16	9.74745e-17	down
	VIT_14s0083g01170	1625	solute carrier family 25 member 44-like	242	7.2029	111	3.13553	1.19987	1.90097e-13	5.06756e-14	up
	VIT_01s0010g03380	894	60S ribosomal protein L17-2-like	4054	219.327	12829	658.714	-1.58657	0	0	down
	VIT_14s0128g00520	1373	esterase-like	341	12.0124	46	1.5379	2.96549	1.56039e-58	1.63895e-59	up
	VIT_18s0001g00190	2163	ATP-dependent zinc metalloprotease FTSH, chloroplastic-like	4011	89.6895	1730	36.7139	1.28861	3.56723e-229	1.28589e-230	up
	VIT_01s0026g00270	2425	potassium transporter 6-like	1394	27.8033	609	11.5278	1.27014	1.34289e-78	1.13764e-79	up
	VIT_06s0004g02160	2973	zinc finger CCCH domain-containing protein 30-like	323	5.25476	161	2.48584	1.07989	5.17209e-15	1.30409e-15	up
	VIT_16s0100g01170	1340	stilbene synthase 1-like	435	15.7011	144	4.93286	1.67037	1.5448e-37	2.223e-38	up
	VIT_07s0005g02390	2602		509	9.46141	239	4.21631	1.16608	7.17493e-26	1.32337e-26	up
	VIT_05s0020g04680	634	auxin-induced protein 22D-like	14	1.06803	170	12.3084	-3.52661	9.06815e-33	1.43152e-33	down
	VIT_13s0074g00110	1219	bark storage protein A-like	578	22.9335	233	8.77392	1.38616	6.83326e-38	9.74826e-39	up
	VIT_06s0004g02100	815	probable 3-beta-hydroxysteroid-Delta(8),Delta(7)-isomerase-like	303	17.9817	652	36.7224	-1.03013	9.7951e-26	1.81132e-26	down
	VIT_03s0017g01280	2134	ABC transporter G family member 11-like	1646	37.3062	340	7.31351	2.35078	1.24098e-216	4.67512e-218	up
	VIT_11s0016g04420	8060	dnaJ homolog subfamily C member 13-like	1393	8.35914	282	1.60604	2.37985	3.69178e-186	1.56905e-187	up
	VIT_09s0002g00590	3268		422	6.24562	96	1.34844	2.21156	1.92352e-52	2.19968e-53	up
	VIT_14s0108g01520	2593	probable galacturonosyltransferase 13-like	1065	19.8652	488	8.63891	1.20132	2.33057e-55	2.56155e-56	up
	VIT_18s0001g11310	1150	dof zinc finger protein DOF3.4-like	50	2.1029	139	5.54828	-1.39966	1.17237e-09	3.73368e-10	down
	VIT_13s0067g01290	5942	clathrin heavy chain 1-like	3280	26.6985	757	5.84796	2.19075	0	0	up
	VIT_14s0128g00730	501		96	9.26785	48	4.3979	1.07542	3.29836e-05	1.40216e-05	up
	VIT_15s0048g01300	2046		537	12.6945	239	5.36208	1.24333	5.15986e-30	8.65116e-31	up
	VIT_06s0004g02200	892	uncharacterized LOC100246804	873	47.3364	288	14.8207	1.67533	1.7736e-74	1.56611e-75	up
	VIT_01s0010g03370	845	60S ribosomal protein L17-2-like	1189	68.0567	2754	149.606	-1.13636	6.39739e-123	3.81391e-124	down
	VIT_05s0049g02240	838	uncharacterized LOC100240897	3296	190.234	1143	62.61	1.60331	2.93921e-261	9.48496e-263	up
	VIT_01s0011g05950	1915	uncharacterized LOC100261217	205	5.17762	50	1.19851	2.11105	1.14702e-24	2.16935e-25	up
	VIT_02s0087g00100	1306	ankyrin-2-like	2624	97.1776	915	32.1602	1.59535	1.03711e-206	4.05086e-208	up
	VIT_02s0033g01330	493	acyl-CoA-binding protein-like	26318	2581.97	58376	5435.37	-1.0739	0	0	down
	VIT_19s0014g02240	1035	ethylene-responsive transcription factor-like	104	4.86002	323	14.3253	-1.55953	2.19566e-24	4.18621e-25	down
	VIT_06s0004g01250	1398	omega-6 fatty acid desaturase, endoplasmic reticulum isozyme 2-like	5	0.172985	8751	287.337	-10.6979	0	0	down
	VIT_14s0030g00410	807	histidine-containing phosphotransfer protein 1-like	196	11.747	464	26.3928	-1.16785	1.36762e-22	2.73629e-23	down
	VIT_07s0129g00400	1821	uncharacterized LOC100254381	189	5.01993	77	1.94099	1.37088	5.76487e-13	1.56958e-13	up
	VIT_14s0060g01680	3633	topless-related protein 3-like	501	6.66988	241	3.04504	1.1312	2.51189e-24	4.79753e-25	up
	VIT_18s0001g08290	1995	uncharacterized LOC100245401	3605	87.3993	925	21.2834	2.0379	0	0	up
	VIT_11s0052g01230	1015	probable xyloglucan endotransglucosylase/hydrolase protein 25-like	16	0.762429	2262	102.298	-7.06796	0	0	down
	VIT_00s1286g00010	1229	heat shock protein STI-like	443	17.434	118	4.40729	1.98394	4.85505e-48	5.92113e-49	up
	VIT_13s0067g01240	588	EMB-1 protein-like	1311	107.838	448	34.9737	1.62452	1.5494e-106	1.03481e-107	up
	VIT_04s0008g01500	665	17.9 kDa class II heat shock protein-like	393	28.5836	22	1.5186	4.23438	5.12975e-88	3.9901e-89	up
	VIT_18s0001g08920	604		145	11.6112	400	30.3994	-1.38853	2.36495e-25	4.4106e-26	down
	VIT_08s0040g02660	345	low temperature-induced protein lt101.2-like	99	13.8791	401	53.354	-1.94268	2.47852e-40	3.40312e-41	down
	VIT_06s0080g00980	1015	momilactone A synthase-like	493	23.4923	1879	84.9771	-1.85488	9.79152e-174	4.39558e-175	down
	VIT_19s0090g01040	549	uncharacterized LOC100257237	187	16.4746	62	5.18395	1.66812	9.10066e-17	2.15019e-17	up
	VIT_12s0059g02280	1295	septum-promoting GTP-binding protein 1-like	139	5.19147	44	1.55964	1.73493	2.03456e-13	5.42952e-14	up
	VIT_04s0008g05820	1082	stromal cell-derived factor 2-like protein	2346	104.869	757	32.1152	1.70726	1.30221e-203	5.16104e-205	up
	VIT_01s0011g01510	2434	potassium transporter 11-like	1937	38.4906	1016	19.1608	1.00634	3.54846e-75	3.11298e-76	up
	VIT_15s0046g02830	788	uncharacterized LOC100261854	158	9.69787	394	22.9515	-1.24285	3.0614e-21	6.3476e-22	down
	VIT_08s0007g01300	1891	galactose oxidase-like	100	2.55773	332	8.05913	-1.65576	3.45704e-27	6.18953e-28	down
	VIT_05s0020g03460	2071	uncharacterized LOC100259596	501	11.7005	248	5.49684	1.08989	5.62518e-23	1.1139e-23	up
	VIT_10s0116g00570	578	nuclear transport factor 2-like	14912	1247.82	5088	404.074	1.62672	0	0	up
	VIT_06s0009g03590	444	uncharacterized LOC100253405	299	32.5712	810	83.742	-1.36236	9.66069e-49	1.16157e-49	down
	VIT_11s0103g00290	215		46	10.3482	148	31.5984	-1.61047	2.64761e-12	7.43322e-13	down
	VIT_18s0001g03190	748	uncharacterized LOC100247142	177	11.445	396	24.3016	-1.08633	1.95414e-17	4.51703e-18	down
	VIT_17s0000g00110	696	uncharacterized LOC100259528	84	5.83735	215	14.1798	-1.28045	1.23936e-12	3.42296e-13	down
	VIT_05s0049g01310	868	60S ribosomal protein L14-2-like	2087	116.292	7042	372.407	-1.67913	0	0	down
	VIT_16s0039g02200	1882	E3 ubiquitin-protein ligase synoviolin-like	1686	43.3295	785	19.1466	1.17826	2.26408e-84	1.82386e-85	up
	VIT_00s0299g00110	1929		320	8.02349	112	2.66518	1.58999	4.26128e-26	7.81686e-27	up
	VIT_08s0007g00330	639	metallothionein	269	20.3609	3765	270.462	-3.73155	0	0	down
	VIT_00s0823g00020	1786	uncharacterized LOC100854039	1326	35.9093	654	16.8088	1.09514	2.42969e-59	2.52878e-60	up
	VIT_10s0003g04390	5116	ABC transporter C family-like	1223	11.5622	609	5.46422	1.08133	9.94931e-54	1.11637e-54	up
	VIT_00s0264g00030	3027	aconitate hydratase 1-like	3113	49.7407	1451	22.0037	1.17668	1.62164e-154	8.06284e-156	up
	VIT_06s0004g08260	688		14476	1017.67	54919	3664.17	-1.84822	0	0	down
	VIT_05s0020g04110	816	chloroplast ELIP early light-induced protein	15682	929.516	1757	98.8378	3.23334	0	0	up
	VIT_18s0001g00610	1003	ganglioside-induced differentiation-associated protein 2-like	502	24.2074	1868	85.4904	-1.82031	2.22435e-168	1.0262e-169	down
	VIT_07s0129g00110	2106		392	9.00271	104	2.26682	1.98969	8.42551e-43	1.11215e-43	up
	VIT_17s0119g00050	612	ubiquitin-40S ribosomal protein S27a-like	3378	266.965	9912	743.449	-1.47759	0	0	down
	VIT_00s2851g00010	1012	heat shock protein STI-like	574	27.4332	147	6.66773	2.04066	3.59678e-64	3.5182e-65	up
	VIT_12s0035g00380	1811	mitochondrial chaperone BCS1-like	4221	112.731	2111	53.5071	1.07508	5.56909e-181	2.40954e-182	up
	VIT_02s0109g00230	2723	uncharacterized LOC100263040	3400	60.3916	1345	22.6734	1.41335	8.0036e-224	2.92717e-225	up
	VIT_08s0040g02810	1710	protein GPR107-like	508	14.3686	186	4.99296	1.52495	2.13571e-38	3.02228e-39	up
	VIT_08s0007g00580	605		60	4.79669	212	16.085	-1.74561	4.58637e-19	1.01147e-19	down
	VIT_05s0051g00420	1521	xylosyltransferase 1-like	253	8.0452	103	3.10849	1.37191	5.48673e-17	1.28742e-17	up
	VIT_06s0009g02350	1344	E3 ubiquitin-protein ligase RING1-like	4236	152.441	9491	324.156	-1.08844	0	0	down
	VIT_06s0004g05460	1558	probable protein phosphatase 2C 24-like	4456	138.332	1770	52.1491	1.40742	3.51614e-291	1.02541e-292	up
	VIT_00s0415g00040	2815	uncharacterized LOC100252003	4628	79.5171	2154	35.1244	1.17879	7.29607e-230	2.61957e-231	up
	VIT_10s0003g02740	3088	uncharacterized LOC100245196	1788	28.005	646	9.60277	1.54416	1.07226e-134	5.96699e-136	up
	VIT_19s0090g00660	1394	GDSL esterase/lipase At5g55050-like	566	19.6381	149	4.90642	2.00091	1.00694e-61	1.01286e-62	up
	VIT_08s0007g08330	1588	polygalacturonase-like	8779	267.387	4275	123.574	1.11355	0	0	up
	VIT_15s0048g02410	2566	protein LHY-like	806	15.1923	104	1.86045	3.02962	1.24465e-139	6.70615e-141	up
	VIT_11s0016g03320	2659	oligosaccharyl transferase STT3 protein-like	771	14.0243	276	4.76466	1.55748	1.88814e-59	1.96062e-60	up
	VIT_04s0044g01120	1773	alcohol dehydrogenase 1-like	1687	46.0206	3813	98.7187	-1.10105	2.08281e-161	1.0077e-162	down
	VIT_00s0475g00040	1134	uncharacterized LOC100248144	355	15.1412	185	7.48859	1.01571	6.22103e-15	1.57481e-15	up
	VIT_04s0008g04220	1348	serine/threonine-protein kinase AFC3-like	343	12.3069	86	2.92853	2.07122	1.52856e-39	2.12436e-40	up
	VIT_19s0014g03730	473		975	99.6986	3403	330.25	-1.72791	1.12312e-284	3.36663e-286	down
	VIT_18s0072g00090	203		85	20.252	24	5.42696	1.89985	1.21482e-09	3.87206e-10	up
	VIT_16s0098g00770	1605	IAA-amino acid hydrolase ILR1-like 5-like	51	1.53688	175	5.005	-1.70336	1.94194e-15	4.81562e-16	down
	VIT_05s0077g01540	480	major allergen Pru ar 1-like	1094	110.236	34	3.25147	5.08336	6.18222e-261	1.99798e-262	up
	VIT_14s0006g02010	606	uncharacterized LOC100241624	459	36.6341	1099	83.2466	-1.1842	4.79082e-53	5.4374e-54	down
	VIT_10s0003g01840	1800		208	5.58903	107	2.72868	1.03439	1.82921e-09	5.88545e-10	up
	VIT_08s0007g06040	1250	beta-1,3-glucanase	15482	599.049	6892	253.091	1.24302	0	0	up
	VIT_03s0038g04610	2778	adoMet-dependent rRNA methyltransferase spb1-like	629	10.9513	207	3.42042	1.67885	3.86269e-54	4.30645e-55	up
	VIT_02s0025g04880	1485	ripening-related P-450 enzyme-like	6301	205.224	2887	89.2404	1.20143	0	0	up
	VIT_09s0002g02970	450		622	66.8534	27	2.75418	4.6013	3.95244e-144	2.07665e-145	up
	VIT_14s0066g00960	652	glutaredoxin-like	3438	255.037	7372	519.014	-1.02507	5.67623e-277	1.75304e-278	down
	VIT_08s0058g00210	454	17.3 kDa class I heat shock protein-like	91	9.69462	2	0.202216	5.58322	4.5235e-23	8.92936e-24	up
	VIT_18s0001g05300	1542	trehalose-phosphate phosphatase-like	218	6.83782	57	1.6968	2.01072	1.21906e-24	2.30733e-25	up
	VIT_09s0002g01460	1037	40S ribosomal protein S3-3-like	4816	224.622	12800	566.595	-1.33482	0	0	down
	VIT_07s0005g01350	774	universal stress protein A-like protein	121	7.56119	419	24.8493	-1.71652	1.00749e-35	1.50663e-36	down
	VIT_18s0001g14260	199		1236	300.408	582	134.249	1.16201	8.14182e-61	8.27533e-62	up
	VIT_02s0025g04620	2851	phospholipase D beta 1-like	370	6.27697	99	1.59397	1.97745	3.80971e-40	5.23637e-41	up
	VIT_18s0001g06310	1533	serine/threonine kinase GDBrPK-like	683	21.5488	333	9.97111	1.11178	7.17557e-32	1.15299e-32	up
	VIT_00s2569g00010	327		50	7.3955	130	18.2489	-1.30309	2.83139e-08	9.70959e-09	down
	VIT_12s0057g01020	1655	fasciclin-like arabinogalactan protein 2-like	928	27.1204	9986	276.971	-3.35229	0	0	down
	VIT_16s0098g01010	582	60S acidic ribosomal protein P1-2-like	3934	326.932	12472	983.682	-1.5892	0	0	down
	VIT_08s0040g02640	1710	serine/threonine-protein kinase AFC1-like	832	23.5328	347	9.31483	1.33707	3.36113e-51	3.90635e-52	up
	VIT_01s0011g04540	1198	GDSL esterase/lipase 6-like	34	1.37267	670	25.672	-4.22513	1.47769e-141	7.86992e-143	down
	VIT_03s0017g02260	791		4276	261.461	18325	1063.43	-2.02406	0	0	down
	VIT_00s0286g00130	1914		211	5.33195	65	1.55888	1.77415	2.29308e-20	4.87403e-21	up
	VIT_17s0000g04870	1256	uncharacterized LOC100247402	236	9.08799	108	3.94708	1.20318	3.39654e-13	9.16157e-14	up
	VIT_09s0002g08540	928	uncharacterized LOC100242170	1126	58.6862	276	13.6522	2.10389	9.79519e-130	5.59605e-131	up
	VIT_08s0007g06440	863	uncharacterized LOC100257252	347	19.4475	34	1.80846	3.42675	1.33915e-67	1.25931e-68	up
	VIT_18s0001g06720	1143	uncharacterized LOC100248314	168	7.109	514	20.6423	-1.53789	2.2954e-37	3.31739e-38	down
	VIT_09s0002g02560	716	60S ribosomal protein L28-2-like	5663	382.542	20946	1342.86	-1.81162	0	0	down
	VIT_15s0046g01220	332		685	99.7925	1707	236.014	-1.24187	4.79902e-88	3.73056e-89	down
	VIT_00s0271g00090	814	uncharacterized LOC100853750	5	0.297092	92	5.18806	-4.12621	3.47776e-20	7.42372e-21	down
	VIT_13s0106g00280	1653	phenylalanine N-monooxygenase-like	259	7.57831	9	0.249926	4.9223	4.2866e-62	4.29951e-63	up
	VIT_04s0008g06810	3212		611	9.20049	131	1.87214	2.29703	6.30466e-79	5.332e-80	up
	VIT_04s0210g00170	1067		128	5.80218	60	2.58124	1.16853	2.26306e-07	8.20856e-08	up
	VIT_03s0063g01330	1235	protein SRG1-like	356	13.9421	7	0.260179	5.7438	5.83216e-87	4.58944e-88	up
	VIT_00s0214g00150	1104	F-box protein PP2-B1-like	308	13.4936	150	6.23683	1.11339	4.86643e-15	1.22492e-15	up
	VIT_16s0039g01030	3822	neutral alpha-glucosidase AB-like	1184	14.9833	417	5.00826	1.58097	1.16915e-92	8.68603e-94	up
	VIT_19s0014g02750	2524	vesicle-fusing ATPase-like	1799	34.4737	811	14.7494	1.22484	1.43173e-95	1.03631e-96	up
	VIT_10s0003g03800	684	protein TIFY 5A-like	159	11.2431	72	4.8319	1.21838	2.01331e-09	6.49029e-10	up
	VIT_06s0004g03900	3378	calcium-transporting ATPase 4, endoplasmic reticulum-type-like	1010	14.4613	325	4.41637	1.71126	1.43086e-88	1.10887e-89	up
	VIT_07s0005g03410	1724	legumin A-like	13	0.364713	11972	318.765	-9.77152	0	0	down
	VIT_11s0118g00450	881	uncharacterized LOC100243695	792	43.4805	1865	97.1727	-1.16018	2.1626e-86	1.7142e-87	down
	VIT_14s0068g01110	3202	lysosomal alpha-mannosidase-like	930	14.0478	190	2.72379	2.36665	7.74529e-124	4.59526e-125	up
	VIT_11s0016g03690	2419	peroxisomal fatty acid beta-oxidation multifunctional protein AIM1-like	520	10.3971	217	4.1178	1.33624	2.08499e-32	3.31633e-33	up
	VIT_01s0010g02750	2830	lipoxygenase 6, choloroplastic-like	641	10.9551	121	1.96264	2.48074	1.88775e-90	1.43677e-91	up
	VIT_18s0001g03220	733	eukaryotic translation initiation factor 1A-like	5733	378.289	18981	1188.66	-1.65177	0	0	down
	VIT_18s0001g03660	3017	bifunctional aspartokinase/homoserine dehydrogenase, chloroplastic-like	809	12.9694	423	6.43586	1.0109	2.64124e-32	4.20993e-33	up
	VIT_15s0046g02890	1132	uncharacterized LOC100244723	151	6.45173	79	3.20348	1.01005	6.12932e-07	2.28388e-07	up
	VIT_13s0019g04910	1827	probable pectate lyase 12-like	536	14.1897	2891	72.6358	-2.35584	0	0	down
	VIT_08s0007g01040	1339	aldo-keto reductase family 4 member C9-like	118	4.26233	579	19.849	-2.21936	3.17522e-68	2.96315e-69	down
	VIT_05s0077g00170	564	probable protein Pop3-like	1172	100.506	2563	208.598	-1.05344	2.25735e-101	1.56915e-102	down
	VIT_05s0020g02310	3291	pyruvate, phosphate dikinase, chloroplastic-like	514	7.55406	148	2.06431	1.87159	1.73266e-51	2.00295e-52	up
	VIT_08s0007g04300	1096	GDSL esterase/lipase At5g03820-like	43	1.89759	513	21.4856	-3.50113	5.2399e-96	3.78269e-97	down
	VIT_09s0002g06680	715	uncharacterized LOC100242179	69	4.66755	358	22.9836	-2.29987	1.81734e-44	2.3363e-45	down
	VIT_01s0011g03910	1815	probable protein phosphatase 2C 15-like	1584	42.2108	733	18.5383	1.18711	2.86748e-80	2.38534e-81	up
	VIT_09s0002g07340	2245		284	6.11854	133	2.71942	1.16989	5.13676e-15	1.29493e-15	up
	VIT_08s0007g05000	1441		5269	176.852	830	26.4396	2.74177	0	0	up
	VIT_01s0026g02410	586	60S ribosomal protein L34-like	1043	86.0859	2623	205.467	-1.25506	6.29282e-137	3.45372e-138	down
	VIT_00s0207g00130	666	STS14 protein-like	12	0.87147	87	5.99634	-2.78256	3.44343e-14	8.93083e-15	down
	VIT_12s0035g00920	1132		130	5.55447	52	2.10862	1.39735	1.63692e-09	5.25737e-10	up
	VIT_11s0206g00090	357		100	13.5481	41	5.27178	1.36173	2.53106e-07	9.21333e-08	up
	VIT_02s0025g04460	846	dehydration-responsive element-binding protein 1F-like	180	10.2908	533	28.92	-1.49072	5.10854e-37	7.43678e-38	down
	VIT_06s0004g05390	877		46	2.5369	164	8.58392	-1.75857	3.762e-15	9.41534e-16	down
	VIT_13s0019g02350	1118	uncharacterized LOC100266772	259	11.2048	95	3.90053	1.52237	4.2213e-20	9.0331e-21	up
	VIT_18s0001g00370	2450	neutral ceramidase-like	427	8.42961	123	2.30452	1.871	5.94388e-43	7.81737e-44	up
	VIT_11s0016g04020	608	ras-related protein RHN1-like	173	13.7622	411	31.0298	-1.17295	2.83431e-20	6.03529e-21	down
	VIT_16s0098g00540	3160	golgin candidate 5-like	669	10.2396	224	3.25389	1.65393	2.5383e-56	2.74497e-57	up
	VIT_07s0031g02630	1991	aldehyde dehydrogenase family 3 member I1, chloroplastic-like	5768	140.12	2458	56.6698	1.30601	0	0	up
	VIT_03s0088g00400	913	uncharacterized LOC100266884	264	13.9855	133	6.68686	1.06453	3.23167e-12	9.10004e-13	up
	VIT_15s0048g02270	2304		511	10.7271	186	3.70571	1.53344	6.34897e-39	8.89954e-40	up
	VIT_09s0002g00640	581	17.4 kDa class III heat shock protein-like	2769	230.511	559	44.1649	2.38387	0	0	up
	VIT_05s0029g00210	201	ubiquitin carboxyl-terminal hydrolase 1-like	42	10.1065	8	1.82699	2.46774	5.98344e-07	2.22752e-07	up
	VIT_08s0007g06690	947	uncharacterized LOC100260560	70	3.57514	175	8.48261	-1.24651	4.14252e-10	1.28809e-10	down
	VIT_01s0011g01090	586	mitochondral 37S ribosomal protein S27-like	328	27.0721	763	59.7679	-1.14257	3.48713e-35	5.26812e-36	down
	VIT_01s0010g03910	1428	squamosa promoter-binding-like protein 16	218	7.3837	104	3.34308	1.14317	2.09813e-11	6.1338e-12	up
	VIT_14s0030g02240	819	centromere protein V-like	37	2.18506	108	6.05315	-1.47001	2.93653e-08	1.00758e-08	down
	VIT_15s0046g03520	1106	phosphomannomutase-like	1525	66.6899	3622	150.326	-1.17256	1.44487e-169	6.6244e-171	down
	VIT_13s0139g00260	994	F-box protein SKIP5-like	269	13.0891	719	33.2035	-1.34296	1.76157e-42	2.3387e-43	down
	VIT_11s0016g02520	1219	uncharacterized LOC100249262	151	5.99127	54	2.03344	1.55894	1.37724e-12	3.81363e-13	up
	VIT_18s0089g00900	1013	uncharacterized LOC100258449	104	4.96557	236	10.6941	-1.10678	3.77418e-11	1.11347e-11	down
	VIT_00s0181g00230	905	protein LOL2-like	70	3.74106	256	12.9847	-1.7953	1.22207e-23	2.37263e-24	down
	VIT_12s0034g01760	739	uncharacterized LOC100261813	1558	101.969	5977	371.262	-1.86431	0	0	down
	VIT_08s0007g06520	1147	actin-like	299	12.6082	681	27.2537	-1.11209	3.09126e-30	5.16516e-31	down
	VIT_05s0077g00430	1193	glycogenin-2-like	5150	208.791	0.5	0.0192385	13.4058	0	0	up
	VIT_00s0375g00030	2316	alpha-galactosidase-like	4	0.0835347	350	6.93699	-6.37579	2.13925e-80	1.77546e-81	down
	VIT_00s0259g00150	1359	SNF1-related protein kinase regulatory subunit beta-2-like	152	5.40966	75	2.53328	1.09453	8.37716e-08	2.95285e-08	up
	VIT_14s0068g00920	1471	chalcone synthase	3501	115.113	1177	36.7287	1.64807	1.34803e-288	3.96991e-290	up
	VIT_01s0026g02480	811	calvin cycle protein CP12-like	2555	152.376	5842	330.66	-1.11772	8.70387e-253	2.88784e-254	down
	VIT_12s0057g00050	263		213	39.1714	90	15.7083	1.31828	1.08683e-13	2.86867e-14	up
	VIT_00s0587g00040	2381	uncharacterized LOC100248155	368	7.47539	171	3.29669	1.18113	2.15086e-19	4.70543e-20	up
	VIT_01s0127g00430	2772	phosphatidylinositol 3-kinase, root isoform-like	549	9.5791	256	4.23924	1.17608	3.53699e-28	6.18893e-29	up
	VIT_05s0049g01040	1873	pre-mRNA-splicing factor SLU7-A-like	817	21.0974	342	8.38165	1.33176	5.34975e-50	6.32241e-51	up
	VIT_13s0147g00060	601	40S ribosomal protein S25-like	2122	170.772	4626	353.324	-1.04892	7.91448e-181	3.43187e-182	down
	VIT_06s0009g02550	589	10 kDa chaperonin-like	647	53.1293	1408	109.731	-1.04639	1.3371e-55	1.46003e-56	down
	VIT_04s0044g00100	816	uncharacterized LOC100252414	283	16.7742	839	47.1969	-1.49245	1.06644e-57	1.13338e-58	down
	VIT_04s0008g02740	3174	uncharacterized LOC100242392	725	11.0478	204	2.95029	1.90483	7.45542e-74	6.62957e-75	up
	VIT_13s0073g00630	4118	uncharacterized LOC100261025	795	9.33741	229	2.55265	1.87103	5.63464e-79	4.75458e-80	up
	VIT_06s0009g01140	1556	vacuolar amino acid transporter 1-like	474	14.7338	25	0.737517	4.32031	5.10518e-107	3.39011e-108	up
	VIT_04s0023g03860	1154	rac-like GTP-binding protein RHO1	143	5.99343	347	13.8027	-1.2035	5.74406e-18	1.30386e-18	down
	VIT_16s0100g00910	1401	stilbene synthase 5-like	672	23.1994	244	7.99453	1.537	5.43034e-51	6.32419e-52	up
	VIT_15s0024g00910	1082	uncharacterized LOC100262611	116	5.18533	45	1.90909	1.44155	5.74971e-09	1.89394e-09	up
	VIT_06s0004g02250	420	uncharacterized LOC100262174	168	19.3466	41	4.48101	2.11019	2.0471e-20	4.3473e-21	up
	VIT_04s0008g02100	2354		973	19.9918	406	7.91701	1.33638	1.24255e-59	1.2861e-60	up
	VIT_06s0080g00760	874	uncharacterized LOC100258720	3	0.166018	239	12.5524	-6.24048	1.76055e-55	1.92998e-56	down
	VIT_18s0164g00040	2033	uncharacterized LOC100245921	1348	32.0699	633	14.2925	1.16596	1.40898e-66	1.34182e-67	up
	VIT_05s0102g00310	951	tetrapyrrole-binding protein, chloroplastic-like	55	2.79723	123	5.93699	-1.08573	3.5239e-06	1.38618e-06	down
	VIT_08s0007g03490	806	acyl carrier protein 2, mitochondrial-like	1560	93.6128	3322	189.193	-1.01508	2.16948e-123	1.28819e-124	down
	VIT_09s0002g04600	927	ras-related protein RHN1-like	95	4.95666	283	14.0135	-1.49938	2.2935e-20	4.87385e-21	down
	VIT_10s0003g00260	1240	dnaJ homolog subfamily B member 13-like	1619	63.1496	270	9.99502	2.65949	6.54615e-245	2.22826e-246	up
	VIT_02s0025g04230	701	thaumatin-like protein	18	1.24194	143	9.36396	-2.91453	1.29741e-23	2.52075e-24	down
	VIT_06s0004g04550	1347	putative E3 ubiquitin-protein ligase XBAT31-like	411	14.7577	1424	48.527	-1.71732	1.02113e-118	6.25359e-120	down
	VIT_04s0023g02950	4738		1137	11.6068	274	2.65459	2.12841	6.50564e-133	3.6514e-134	up
	VIT_11s0016g04870	1682	uncharacterized LOC100247481	2343	67.3739	7004	191.144	-1.5044	0	0	down
	VIT_00s0480g00030	779		3523	218.736	1173	69.1197	1.66202	6.64869e-294	1.92623e-295	up
	VIT_03s0038g02340	5957	E3 ubiquitin-protein ligase UPL3-like	3446	27.9791	544	4.19192	2.73867	0	0	up
	VIT_05s0077g01840	903	60S ribosomal protein L19-like	7938	425.176	23872	1213.51	-1.51305	0	0	down
	VIT_03s0091g00500	369	uncharacterized LOC100265247	21	2.75257	126	15.6742	-2.50954	4.90684e-18	1.11217e-18	down
	VIT_03s0038g00500	1518	cytochrome P450 84A1-like	131	4.17393	297	8.98103	-1.10547	1.03127e-13	2.71955e-14	down
	VIT_06s0009g02540	520	uncharacterized LOC100259858	461	42.8788	1182	104.341	-1.28297	1.87123e-64	1.82676e-65	down
	VIT_01s0011g04990	889	10 kDa chaperonin-like	446	24.2649	191	9.86218	1.29889	8.1163e-27	1.46596e-27	up
	VIT_18s0001g09400	592	cytochrome b5-like	2233	182.437	337	26.1306	2.80358	0	0	up
	VIT_05s0020g02090	558		77	6.67424	167	13.738	-1.0415	1.51085e-07	5.42381e-08	down
	VIT_04s0008g01580	681	17.9 kDa class II heat shock protein-like	5167	366.975	525	35.3878	3.37436	0	0	up
	VIT_12s0035g01160	3421	leucyl-tRNA synthetase, cytoplasmic-like	2211	31.2594	1073	14.3975	1.11847	1.48832e-101	1.03386e-102	up
	VIT_16s0039g02140	1394	phosphoribulokinase, chloroplastic-like	0.5	0.0173481	202	6.65166	-8.58279	1.00207e-39	1.38978e-40	down
	VIT_14s0171g00530	1677	serine/threonine protein phosphatase 2A 57 kDa regulatory subunit B' theta isoform-like	296	8.53698	130	3.55837	1.26251	1.89993e-17	4.38989e-18	up
	VIT_18s0122g00390	675		4	0.286617	76	5.16834	-4.17251	5.6769e-17	1.33258e-17	down
	VIT_05s0102g01200	2861		718	12.1381	262	4.20363	1.52984	4.86868e-54	5.44197e-55	up
	VIT_19s0085g00550	3735		1013	13.1179	332	4.08027	1.6848	6.35259e-87	5.00809e-88	up
	VIT_16s0050g00080	867	remorin-like	379	21.143	2958	156.61	-2.88893	0	0	down
	VIT_01s0026g01950	1146	homeobox-leucine zipper protein ATHB-13-like	140	5.90866	792	31.7236	-2.42465	3.74429e-103	2.57412e-104	down
	VIT_07s0095g00550	1937	G-type lectin S-receptor-like serine/threonine-protein kinase CES101-like	233	5.81797	103	2.44089	1.25311	7.89891e-14	2.07659e-14	up
	VIT_18s0001g10210	482		277	27.7957	889	84.6635	-1.60688	6.62598e-68	6.20562e-69	down
	VIT_16s0100g00810	1359		151	5.37407	29	0.979535	2.45584	5.92388e-22	1.20279e-22	up
	VIT_02s0012g01570	1322	dihydroflavonol-4-reductase-like	870	31.8298	334	11.5973	1.45659	9.80495e-61	9.9798e-62	up
	VIT_12s0142g00190	1381	uncharacterized LOC100242015	1832	64.1619	5014	166.66	-1.37712	8.0173e-301	2.27292e-302	down
	VIT_18s0001g13150	2473	BEL1-like homeodomain protein 3-like	605	11.8325	261	4.8446	1.28831	1.60664e-35	2.41337e-36	up
	VIT_02s0025g04920	1471	probable sugar phosphate/phosphate translocator At1g12500-like	1009	33.176	2453	76.5467	-1.2062	1.98595e-120	1.20294e-121	down
	VIT_18s0041g00150	278	flavoprotein wrbA-like	74	12.8746	157	25.9237	-1.00975	7.36808e-07	2.76167e-07	down
	VIT_18s0001g04150	1856	beta-1,3-galactosyltransferase 7-like	699	18.2157	298	7.37021	1.3054	1.12432e-41	1.5088e-42	up
	VIT_05s0077g01860	1089	ethylene-responsive transcription factor RAP2-3-like	347	15.4116	4247	179.018	-3.53802	0	0	down
	VIT_14s0060g02110	607	40S ribosomal protein S21-like	7020	559.363	28896	2185.2	-1.96591	0	0	down
	VIT_16s0039g01280	2178	phenylalanine ammonia-lyase-like	348	7.728	88	1.85467	2.05893	8.3332e-40	1.15415e-40	up
	VIT_14s0066g02390	3833	mannosidase, alpha, class 2A, member 2	1164	14.6879	357	4.27534	1.78052	1.23241e-107	8.14262e-109	up
	VIT_07s0104g00690	2158	GPI transamidase component PIG-T-like	302	6.76863	136	2.89287	1.22636	4.88865e-17	1.14451e-17	up
	VIT_19s0014g01870	715	transcription elongation factor 1 homolog-like	525	35.5139	1718	110.296	-1.63492	1.93911e-133	1.08557e-134	down
	VIT_12s0059g02250	1045	50S ribosomal protein L6, chloroplastic-like	74	3.425	201	8.8292	-1.36618	5.16012e-13	1.40295e-13	down
	VIT_07s0005g04300	2024	uncharacterized LOC100249710	4219	100.819	2114	47.9442	1.07235	3.73948e-180	1.63045e-181	up
	VIT_03s0063g01220	701		106	7.31364	2	0.130964	5.80334	1.03799e-26	1.87927e-27	up
	VIT_04s0079g00680	1794	phytoene synthase, chloroplastic-like	59	1.59065	352	9.00662	-2.50137	3.93194e-48	4.78593e-49	down
	VIT_07s0031g00230	3746	E3 ubiquitin-protein ligase MARCH6-like	564	7.2821	206	2.5243	1.52847	1.20931e-42	1.60031e-43	up
	VIT_01s0150g00290	3615	uncharacterized LOC100259097	2370	31.7092	862	10.9456	1.53455	1.41453e-176	6.30949e-178	up
	VIT_13s0019g03230	634		812	61.9459	1798	130.179	-1.07142	2.01553e-73	1.80094e-74	down
	VIT_12s0034g02380	2189	serine hydroxymethyltransferase 1-like	1097	24.2385	464	9.73002	1.31679	1.33615e-65	1.28396e-66	up
	VIT_03s0063g02490	2063	glucan endo-1,3-beta-glucosidase 7-like	566	13.2697	1202	26.7452	-1.01114	4.31089e-45	5.48419e-46	down
	VIT_05s0094g00300	958	endochitinase PR4-like	947	47.8112	2006	96.1185	-1.00746	4.83864e-74	4.29109e-75	down
	VIT_04s0023g03700	514	uncharacterized LOC100267639	779	73.3027	1780	158.964	-1.11676	1.14099e-77	9.73687e-79	down
	VIT_05s0077g02140	2384	glyoxysomal fatty acid beta-oxidation multifunctional protein MFP-a-like	6658	135.077	2587	49.8117	1.43923	0	0	up
	VIT_02s0012g02780	987	neuferricin-like	353	17.2983	1071	49.8097	-1.5258	9.83804e-76	8.58835e-77	down
	VIT_14s0060g00760	978	glycogenin-2-like	310	15.3309	60	2.81614	2.44466	1.27892e-43	1.66553e-44	up
	VIT_06s0004g07830	1621	CBL-interacting protein kinase 11	1073	32.0156	459	12.9978	1.30051	5.44867e-63	5.41037e-64	up
	VIT_04s0008g01050	514	uncharacterized LOC100261115	103	9.69214	283	25.2735	-1.38274	3.64279e-18	8.22705e-19	down
	VIT_03s0038g03870	3207		1603	24.1758	508	7.2712	1.7333	1.96469e-142	1.04072e-143	up
	VIT_03s0038g03530	1947	lysine histidine transporter-like 8-like	1745	43.3486	691	16.2912	1.41189	3.26021e-115	2.03871e-116	up
	VIT_17s0000g09870	2718	programmed cell death protein 4-like	3900	69.4002	2038	34.4188	1.01174	1.46306e-151	7.42129e-153	up
	VIT_00s0283g00020	3316	staphylococcal nuclease domain-containing protein 1-like	1773	25.8607	494	6.83839	1.91903	8.88083e-181	3.85939e-182	up
	VIT_02s0025g01720	1565	uncharacterized LOC100252953	7745	239.361	3547	104.037	1.20209	0	0	up
	VIT_07s0005g02660	4405	ABC transporter B family member 11-like	515	5.65466	64	0.666923	3.08385	4.14364e-91	3.12997e-92	up
	VIT_06s0061g01300	1658	arogenate dehydratase/prephenate dehydratase 6, chloroplastic-like	904	26.3712	349	9.66234	1.44852	1.49612e-62	1.49204e-63	up
	VIT_01s0026g01140	1466	transcription factor BPE-like	425	14.0217	954	29.8714	-1.09111	1.18918e-40	1.62541e-41	down
	VIT_15s0021g02700	1148	putative expansin-B2-like	61548	2593.09	6403	256.025	3.34031	0	0	up
	VIT_06s0004g07060	3526	ubiquitin-activating enzyme	6433	88.2423	2511	32.6893	1.43265	0	0	up
	VIT_05s0077g00470	3695	E3 ubiquitin-protein ligase UPL6-like	454	5.94274	153	1.90072	1.64458	2.71361e-38	3.84656e-39	up
	VIT_16s0022g01430	1212	uncharacterized LOC100266367	5	0.199532	139	5.26446	-4.72159	8.87944e-32	1.43017e-32	down
	VIT_07s0031g01220	275		81	14.2462	37	6.17604	1.20582	2.88697e-05	1.22217e-05	up
	VIT_11s0016g00660	957	ethylene-responsive transcription factor ERF017-like	59	2.98185	175	8.39397	-1.49315	5.8831e-13	1.60233e-13	down
	VIT_09s0002g00580	1255	GDSL esterase/lipase 1-like	241	9.28793	567	20.7387	-1.15889	4.98902e-27	8.97294e-28	down
	VIT_02s0025g04180	783	uncharacterized LOC100261582	410	25.3261	191	11.1973	1.17747	2.24705e-21	4.64084e-22	up
	VIT_10s0003g05640	1505	UDP-arabinose 4-epimerase 1-like	205	6.58814	84	2.56203	1.36258	7.55032e-14	1.98351e-14	up
	VIT_16s0098g01060	854	small heat shock protein, chloroplastic-like	218	12.3465	24	1.29002	3.25864	3.58502e-41	4.85384e-42	up
	VIT_18s0041g00100	1917		1380	34.8179	578	13.8404	1.33095	1.39009e-83	1.12513e-84	up
	VIT_14s0036g01260	267		35	6.34019	12	2.06306	1.61974	0.000670485	0.000324969	up
	VIT_05s0020g03970	2087	sulfate transporter 3.1-like	939	21.7615	306	6.73039	1.69301	3.34298e-81	2.75532e-82	up
	VIT_19s0014g03360	4406	uncharacterized LOC100253761	508	5.57654	197	2.05241	1.44205	1.96681e-35	2.95816e-36	up
	VIT_08s0007g05930	2371	U4/U6 small nuclear ribonucleoprotein PRP4-like protein-like	657	13.4023	331	6.40823	1.06448	1.08174e-28	1.8716e-29	up
	VIT_13s0067g00700	1081	uncharacterized LOC100257064	1731	77.4492	448	19.0236	2.02546	1.90143e-189	8.02679e-191	up
	VIT_15s0046g00070	446	calcium-binding protein KIC-like	54	5.85604	475	48.8878	-3.06147	2.32777e-79	1.95641e-80	down
	VIT_18s0001g05570	1785	hexose transporter HT2	1900	51.4826	4686	120.505	-1.22694	2.58268e-235	9.0876e-237	down
	VIT_19s0090g01470	544	putative lipid-transfer protein DIR1-like	858	76.2841	3269	275.84	-1.85438	2.1791e-301	6.14654e-303	down
	VIT_14s0006g02830	913	40S ribosomal protein S7-like	4155	220.113	16871	848.226	-1.9462	0	0	down
	VIT_14s0083g00750	6667	protein furry homolog-like	879	6.37682	243	1.67308	1.93033	7.04281e-91	5.33337e-92	up
	VIT_16s0100g01070	1445	stilbene synthase	1434	47.9984	294	9.33944	2.36158	6.8865e-190	2.9038e-191	up
	VIT_03s0091g00310	2107	probable indole-3-acetic acid-amido synthetase GH3.1-like	952	21.8533	410	8.93225	1.29076	2.20451e-55	2.42088e-56	up
	VIT_04s0023g02240	1192	salicylate O-methyltransferase-like	377	15.2972	91	3.50434	2.12605	8.97962e-45	1.14751e-45	up
	VIT_18s0001g11170	748	transcriptional activator Myb-like	22	1.42255	163	10.0029	-2.81388	7.27134e-26	1.3415e-26	down
	VIT_14s0006g02550	556	non-specific lipid-transfer protein 2-like	42	3.65359	160	13.2095	-1.85419	7.69561e-16	1.87745e-16	down
	VIT_06s0080g01230	1604	dnaJ protein homolog-like	7703	232.274	3859	110.436	1.07261	0	0	up
	VIT_07s0141g00890	1791	cytochrome P450 94A1-like	305	8.23663	87	2.2298	1.88514	2.5555e-31	4.15878e-32	up
	VIT_06s0004g05880	5407	uncharacterized LOC100250222	787	7.03986	194	1.64697	2.09573	1.43845e-90	1.09206e-91	up
	VIT_04s0023g02830	2947	uncharacterized LOC100266115	306	5.02212	125	1.94702	1.36702	3.34339e-20	7.13369e-21	up
	VIT_16s0050g01230	553		359	31.3989	850	70.5562	-1.16806	2.01232e-40	2.76012e-41	down
	VIT_00s0391g00070	1958	3-deoxy-D-arabino-heptulosonate-7-phosphate synthase	12362	305.367	2085	48.8804	2.64321	0	0	up
	VIT_18s0001g11930	964	SCUTL2	10888	546.282	4325	205.945	1.40739	0	0	up
	VIT_06s0004g07100	1254	eukaryotic translation initiation factor 2 subunit alpha-like	202	7.79111	64	2.34274	1.73363	5.78882e-19	1.28039e-19	up
	VIT_11s0118g00260	3299	translocase of chloroplast 90, chloroplastic-like	370	5.42456	130	1.80885	1.58443	7.6005e-30	1.27941e-30	up
	VIT_04s0023g01210	1477	geranylgeranyl pyrophosphate synthase, chloroplastic-like	71	2.325	161	5.00365	-1.10575	5.97194e-08	2.08448e-08	down
	VIT_06s0061g00930	486		64	6.36926	10	0.944507	2.75349	3.82207e-11	1.12815e-11	up
	VIT_17s0000g10010	4989		944	9.15175	244	2.24501	2.02733	6.21676e-104	4.25012e-105	up
	VIT_06s0061g01210	1530	lysine histidine transporter 1-like	398	12.5816	152	4.5603	1.46412	1.24477e-28	2.15665e-29	up
	VIT_08s0007g00930	1596	probable E3 ubiquitin-protein ligase HERC3-like	191	5.78823	34	0.977884	2.56539	8.57485e-29	1.48237e-29	up
	VIT_02s0025g04580	1696	hydroxymethylglutaryl-CoA synthase-like	15793	450.385	7713	208.756	1.10934	0	0	up
	VIT_13s0074g00610	1350	cyanidin-3-O-glucoside 2-O-glucuronosyltransferase-like	15	0.537407	148	5.03233	-3.22714	9.98537e-27	1.80641e-27	down
	VIT_02s0012g01380	653	uncharacterized LOC100255790	296	21.9242	685	48.1525	-1.13509	2.19511e-31	3.56389e-32	down
	VIT_18s0072g01020	2773	uncharacterized LOC100248770	942	16.4303	467	7.73052	1.08773	4.84697e-42	6.47668e-43	up
	VIT_11s0016g00730	997	chlorophyll a-b binding protein, chloroplastic-like	14	0.67917	134	6.16952	-3.18331	4.99933e-24	9.61529e-25	down
	VIT_07s0005g00840	864	60S ribosomal protein L19-like	5758	322.332	18225	968.267	-1.58686	0	0	down
	VIT_10s0003g05430	356		404	54.8879	135	17.4071	1.65682	1.47213e-34	2.25073e-35	up
	VIT_11s0149g00220	404	60S ribosomal protein L39-3-like	1647	197.178	4590	521.522	-1.40323	2.07791e-283	6.25847e-285	down
	VIT_17s0000g05520	1873	calcium-dependent protein kinase 30-like	364	9.39959	178	4.36238	1.10748	2.00984e-17	4.64675e-18	up
	VIT_18s0001g03790	2837	oxysterol-binding protein-related protein 1C-like	704	12.0021	262	4.23919	1.50143	1.35656e-51	1.56624e-52	up
	VIT_13s0019g01550	591	uncharacterized LOC100244776	0.5	0.0409193	902	70.0584	-10.7416	7.81847e-129	4.4929e-130	down
	VIT_02s0025g00750	742	disease resistance response protein 206-like	3	0.195552	93	5.75335	-4.87878	7.11665e-22	1.44803e-22	down
	VIT_18s0089g00210	1485	endoglucanase 9-like	80	2.60561	193	5.96585	-1.19511	2.13657e-10	6.54956e-11	down
	VIT_13s0019g03160	676	18.2 kDa class I heat shock protein-like	317	22.6808	52	3.531	2.68332	2.57206e-49	3.07044e-50	up
	VIT_16s0013g00870	1028	zinc finger CCCH domain-containing protein 54-like	0.5	0.0235246	233	10.4041	-8.78876	1.36601e-44	1.75216e-45	down
	VIT_13s0064g01190	2969	uncharacterized LOC100855398	653	10.6377	251	3.88065	1.45482	8.46717e-46	1.06948e-46	up
	VIT_00s0929g00020	1861	receptor-like cytosolic serine/threonine-protein kinase RBK1-like	4392	114.146	1443	35.5927	1.68123	0	0	up
	VIT_13s0019g03540	4191	regulator of nonsense transcripts 2-like	441	5.0894	145	1.58815	1.68015	2.40354e-38	3.40588e-39	up
	VIT_08s0007g08540	4376	magnesium chelatase H subunit	554	6.12319	135	1.41611	2.11235	1.00787e-64	9.77178e-66	up
	VIT_19s0014g01350	1146	uncharacterized LOC100257253	2764	116.654	14995	600.625	-2.36423	0	0	down
	VIT_05s0049g00800	1143	uncharacterized LOC100259740	741	31.3558	126	5.06018	2.63147	2.10948e-111	1.36349e-112	up
	VIT_01s0011g06000	940	vacuolar iron transporter 1-like	114	5.86574	524	25.5885	-2.12511	1.17376e-58	1.2306e-59	down
	VIT_16s0050g02480	4990	ABC transporter C family member 10-like	1617	15.6731	294	2.70451	2.53485	4.41918e-232	1.57186e-233	up
	VIT_12s0059g00270	1564	protochlorophyllide reductase, chloroplastic-like	278	8.59713	717	21.0438	-1.29147	5.95875e-40	8.22437e-41	down
	VIT_10s0116g00770	394	uncharacterized LOC100265882	217	26.6385	622	72.4662	-1.4438	4.68234e-41	6.35519e-42	down
	VIT_04s0044g00970	818	uncharacterized LOC100243761	206	12.1803	57	3.19862	1.92903	3.61276e-22	7.29392e-23	up
	VIT_03s0038g03410	1060	putative NAC domain-containing protein 94-like	51	2.32707	264	11.4325	-2.29655	4.83726e-33	7.59456e-34	down
	VIT_01s0026g01860	725	vacuolar protein sorting-associated protein 29-like	399	26.6183	1066	67.4933	-1.34233	2.25389e-62	2.25313e-63	down
	VIT_08s0040g01270	1452	dual specificity protein phosphatase 12-like	985	32.8107	497	15.712	1.0623	2.7144e-42	3.6115e-43	up
	VIT_03s0017g00990	3100	uncharacterized LOC100255521	995	15.5241	344	5.09376	1.60771	6.10718e-80	5.11535e-81	up
	VIT_05s0049g00510	1264	ethylene-responsive transcription factor 1B-like	72787	2785.17	25124	912.395	1.61004	0	0	up
	VIT_18s0001g14790	1372		1321	46.5687	354	11.8438	1.97523	3.45841e-140	1.86173e-141	up
	VIT_13s0156g00070	2296	DEAD-box ATP-dependent RNA helicase 37-like	709	14.9355	232	4.63829	1.68708	2.72577e-61	2.75873e-62	up
	VIT_06s0004g05770	670	18.2 kDa class I heat shock protein-like	1667	120.339	338	23.1571	2.37758	2.51905e-222	9.28523e-224	up
	VIT_09s0002g03600	1086		14	0.62351	296	12.5113	-4.32668	6.21986e-64	6.09586e-65	down
	VIT_07s0005g01220	1488	dnaJ homolog subfamily B member 11-like	1554	50.5119	403	12.4321	2.02256	7.26477e-170	3.32032e-171	up
	VIT_16s0039g00240	681	N-alpha-acetyltransferase 38, NatC auxiliary subunit-like	155	11.0085	395	26.6251	-1.27416	4.33271e-22	8.76401e-23	down
	VIT_19s0090g01660	2305	uncharacterized LOC100267443	1136	23.8371	576	11.4708	1.05524	4.37898e-48	5.33424e-49	up
	VIT_18s0001g09390	1530	probable protein phosphatase 2C 63-like	93	2.93993	202	6.0604	-1.04363	6.37277e-09	2.10466e-09	down
	VIT_06s0004g06290	2265	uncharacterized LOC100253483	564	12.0436	139	2.81701	2.09603	3.08444e-65	2.98166e-66	up
	VIT_02s0025g04290	722	thaumatin-like protein	7634	511.4	3548	225.573	1.18085	0	0	up
	VIT_01s0150g00180	1560	probable beta-1,4-xylosyltransferase IRX10L-like	251	7.78206	120	3.531	1.14007	6.60708e-13	1.80315e-13	up
	VIT_00s0652g00030	3320	protein MOR1-like	724	10.5474	225	3.1109	1.76149	2.13988e-66	2.04402e-67	up
	VIT_11s0016g02380	1050	1-aminocyclopropane-1-carboxylate oxidase 1-like	1477	68.0357	6515	284.817	-2.06567	0	0	down
	VIT_00s0207g00010	1560	omega-hydroxypalmitate O-feruloyl transferase-like	346	10.7275	1443	42.4603	-1.98481	3.26185e-146	1.69354e-147	down
	VIT_00s0598g00020	425		150	17.0706	65	7.02046	1.28187	1.33188e-09	4.25791e-10	up
	VIT_16s0039g01360	2187	phenylalanine ammonia-lyase-like	284	6.2808	74	1.55319	2.01571	7.59207e-32	1.22064e-32	up
	VIT_14s0171g00380	3469	transcription factor GTE8-like	1236	17.233	600	7.93941	1.11807	3.07213e-57	3.28553e-58	up
	VIT_12s0034g01780	1029	arginine and glutamate-rich protein 1-like	129	6.06345	307	13.6951	-1.17545	1.7524e-15	4.33891e-16	down
	VIT_00s0337g00060	450	40S ribosomal protein S8-like	1025	110.168	2879	293.677	-1.41452	2.68915e-180	1.16992e-181	down
	VIT_09s0054g01750	698	uncharacterized LOC100261598	180	12.4728	484	31.8296	-1.35159	2.96984e-29	5.07444e-30	down
	VIT_13s0019g00890	560		22	1.90012	136	11.1479	-2.55261	9.93526e-20	2.14931e-20	down
	VIT_00s2342g00020	254		186	35.4181	94	16.9877	1.05999	6.94371e-09	2.29886e-09	up
	VIT_03s0091g00580	1017	PXMP2/4 family protein 4-like	205	9.74941	39	1.76029	2.4695	1.43229e-29	2.42881e-30	up
	VIT_14s0108g01190	1183	uncharacterized LOC100242230	107	4.37466	2524	97.9368	-4.48461	0	0	down
	VIT_14s0068g00640	2814	acyl-CoA synthetase short-chain family member 2	2112	36.3007	905	14.7627	1.29804	1.5432e-122	9.21479e-124	up
	VIT_14s0083g00400	1702	uncharacterized LOC100242952	399	11.3386	1968	53.0771	-2.22685	3.35474e-230	1.20287e-231	down
	VIT_09s0002g00630	219		808	178.448	118	24.7331	2.85099	6.16722e-132	3.48504e-133	up
	VIT_01s0011g04520	2995	ALG-2 interacting protein X-like	2530	40.8573	861	13.1962	1.63047	1.15171e-205	4.52052e-207	up
	VIT_03s0097g00670	2449	exocyst complex component 3-like	599	11.83	312	5.848	1.01643	1.97685e-24	3.76713e-25	up
	VIT_00s0194g00130	2206	transcriptional adapter ADA2b-like	374	8.19996	171	3.55821	1.20446	2.82876e-20	6.02213e-21	up
	VIT_06s0004g05560	643	transcription elongation factor B polypeptide 1-like	975	73.3397	2368	169.049	-1.20477	4.46239e-116	2.77553e-117	down
	VIT_02s0025g02600	1784	uncharacterized LOC100259927	3	0.081334	487	12.5307	-7.26739	2.44666e-106	1.63992e-107	down
	VIT_13s0064g00570	3761		1124	14.4547	271	3.30756	2.1277	2.36647e-131	1.34406e-132	up
	VIT_03s0091g00490	478	uncharacterized LOC100242957	11	1.11304	119	11.4277	-3.35996	1.92745e-22	3.8702e-23	down
	VIT_18s0001g05730	1603	5'-adenylylsulfate reductase-like 4	1579	47.6424	782	22.3931	1.08919	7.81783e-70	7.18357e-71	up
	VIT_00s0459g00030	419	uncharacterized LOC100854766	35	4.04017	75	8.21653	-1.02411	0.000672798	0.000326283	down
	VIT_17s0000g00980	1099	60S ribosomal protein L7a-like	5438	239.324	15562	649.994	-1.44146	0	0	down
	VIT_04s0023g02130	1702	mannan endo-1,4-beta-mannosidase 7-like	388	11.026	192	5.17825	1.09037	4.59615e-18	1.04022e-18	up
	VIT_17s0000g08080	2274	U-box domain-containing protein 19-like	913	19.419	127	2.56363	2.92121	1.3916e-152	7.02551e-154	up
	VIT_01s0011g06180	482		370	37.1279	3152	300.179	-3.01525	0	0	down
	VIT_18s0001g04980	7605	acetyl-CoA carboxylase 1-like	1550	9.85775	401	2.4204	2.02602	8.34463e-170	3.81786e-171	up
	VIT_08s0040g01890	1214	aquaporin-like	7991	318.367	3287	124.286	1.35703	0	0	up
	VIT_18s0122g00110	3152	uncharacterized LOC100246165	757	11.616	172	2.50486	2.21331	2.99899e-93	2.21515e-94	up
	VIT_07s0141g00620	1662	uncharacterized LOC100256899	90	2.61913	196	5.41335	-1.04744	9.78164e-09	3.26881e-09	down
	VIT_10s0003g01730	2644	U-box domain-containing protein 17-like	2502	45.769	1279	22.205	1.04349	1.19057e-102	8.21339e-104	up
	VIT_16s0100g01230	674	uncharacterized LOC100254986	1343	96.3744	4427	301.503	-1.64545	0	0	down
	VIT_08s0007g06890	708	60S ribosomal protein L21-1-like	9049	618.177	25692	1665.74	-1.43007	0	0	down
	VIT_06s0004g05220	3223	uncharacterized LOC100262120	527	7.90853	164	2.33574	1.75953	1.42211e-48	1.71738e-49	up
	VIT_06s0004g01200	5834		682	5.6541	211	1.66019	1.76795	6.33545e-63	6.30304e-64	up
	VIT_18s0001g11980	1595	uncharacterized LOC100252228	1020	30.9304	2805	80.726	-1.38401	5.15591e-170	2.35155e-171	down
	VIT_01s0011g03670	1013	nuclease S1-like	1245	59.4436	477	21.6148	1.45951	1.10288e-86	8.69984e-88	up
	VIT_08s0007g03030	537	ubiquitin-60S ribosomal protein L40-like	75	6.75511	178	15.2155	-1.17149	2.07768e-09	6.70077e-10	down
	VIT_05s0077g00370	671		792	57.0884	1714	117.255	-1.03837	1.33188e-66	1.26776e-67	down
	VIT_02s0025g02160	2593	ABC transporter F family member 3-like	1116	20.8165	493	8.72742	1.2541	6.26305e-62	6.29389e-63	up
	VIT_04s0023g03340	797	AP-2 complex subunit sigma-like	195	11.8337	461	26.5512	-1.16587	2.15055e-22	4.32022e-23	down
	VIT_04s0008g01510	976	17.9 kDa class II heat shock protein-like	2109	104.513	100	4.70318	4.47391	0	0	up
	VIT_07s0104g01590	2684	cullin-1-like	282	5.08174	132	2.25753	1.17058	6.2337e-15	1.57862e-15	up
	VIT_07s0005g00300	2531	zinc finger CCCH domain-containing protein 31-like	424	8.1025	186	3.37336	1.26418	1.52401e-24	2.89399e-25	up
	VIT_01s0150g00520	640	60S ribosomal protein L21-1-like	1459	110.261	4135	296.577	-1.42749	4.43945e-262	1.43051e-263	down
	VIT_06s0004g03210	669	uncharacterized LOC100241578	23	1.66283	88	6.03807	-1.86045	2.92959e-09	9.52112e-10	down
	VIT_18s0001g01510	732		81	5.35204	15	0.940636	2.50838	1.39976e-12	3.87766e-13	up
	VIT_16s0039g01480	5100	uncharacterized LOC100853100	1027	9.7397	278	2.50217	1.9607	3.49419e-108	2.30028e-109	up
	VIT_14s0081g00150	1820	ankyrin-1-like	384	10.2048	134	3.37967	1.59429	3.36871e-31	5.50473e-32	up
	VIT_16s0100g01160	1285	stilbene synthase 1-like	535	20.1371	119	4.25094	2.244	2.40435e-67	2.2725e-68	up
	VIT_16s0098g01150	789	indole-3-acetic acid-induced protein ARG7-like	3528	216.27	1552	90.2934	1.26014	7.77185e-195	3.21025e-196	up
	VIT_17s0000g02960	1873	cyclin-dependent kinase D-1-like	931	24.0413	359	8.79829	1.45022	1.69734e-64	1.65458e-65	up
	VIT_16s0100g01150	1377	stilbene synthase 6-like	602	21.145	171	5.70038	1.89119	6.18712e-61	6.28266e-62	up
	VIT_12s0055g00770	2332	uncharacterized LOC100253849	358	7.42506	130	2.55892	1.53687	1.04129e-27	1.83944e-28	up
	VIT_04s0069g00960	572	uncharacterized LOC100249685	152	12.8527	558	44.7795	-1.80077	2.34078e-50	2.75629e-51	down
	VIT_11s0016g00710	1284	protein TIFY 10A-like	4060	152.935	1487	53.1603	1.5245	7.21649e-299	2.05624e-300	up
	VIT_14s0128g00350	863	uncharacterized LOC100246005	92	5.15611	37	1.96803	1.38953	5.28146e-07	1.96139e-07	up
	VIT_17s0000g07260	1160	glucan endo-1,3-beta-glucosidase-like protein 3	2147	89.5199	1069	42.302	1.08148	1.77809e-93	1.30911e-94	up
	VIT_01s0026g01380	946	glutathione S-transferase U17-like	132	6.74883	43	2.0865	1.69355	2.06323e-12	5.762e-13	up
	VIT_08s0056g00180	1128	protein LURP-one-related 8-like	3970	170.226	400	16.2777	3.38649	0	0	up
	VIT_14s0068g01690	1479	transcription factor TCP20-like	335	10.9552	717	22.2532	-1.02239	7.48055e-28	1.31894e-28	down
	VIT_16s0039g00220	1101	probable aquaporin TIP3-2-like	2312	101.565	6505	271.207	-1.41699	0	0	down
	VIT_00s0144g00010	2924	CCR4-NOT transcription complex subunit 1-like	332	5.49169	81	1.2716	2.11061	3.25389e-39	4.54085e-40	up
	VIT_05s0020g00460	2701	uncharacterized LOC100854837	398	7.12695	106	1.80145	1.98413	2.77813e-43	3.6352e-44	up
	VIT_18s0001g11080	1458	uncharacterized LOC100257353	672	22.2924	268	8.4376	1.40165	1.35999e-44	1.74379e-45	up
	VIT_06s0004g01180	1231	peroxidase 15-like	1823	71.6266	563	20.9938	1.77053	1.15669e-166	5.3861e-168	up
	VIT_00s0187g00280	1350		256	9.17174	122	4.14827	1.14468	3.21848e-13	8.67129e-14	up
	VIT_03s0038g03570	1897	L-ascorbate oxidase homolog-like	14564	371.329	4299	104.026	1.83575	0	0	up
	VIT_11s0118g00560	2035	uncharacterized LOC100251745	1846	43.8746	772	17.4138	1.33315	1.03726e-111	6.6995e-113	up
	VIT_05s0049g01550	2214	peptide transporter PTR3-A-like	961	20.9938	124	2.5709	3.02962	2.81803e-166	1.31895e-167	up
	VIT_02s0025g04720	1298	leucoanthocyanidin dioxygenase	23417	872.574	5061	178.979	2.28548	0	0	up
	VIT_07s0104g01300	720		2354	158.132	7334	467.573	-1.56406	0	0	down
	VIT_02s0154g00490	760	23.6 kDa heat shock protein, mitochondrial-like	203	12.919	0.5	0.0301994	8.74076	2.9463e-41	3.98484e-42	up
	VIT_00s0323g00070	907	21 kDa protein-like	2709	144.46	947	47.9274	1.59175	1.11548e-212	4.24499e-214	up
	VIT_14s0006g02590	1410	uncharacterized LOC100253189	221	7.58086	108	3.51598	1.10844	4.86137e-11	1.4398e-11	up
	VIT_12s0028g03600	588	uncharacterized LOC100260881	1205	99.1186	3564	278.229	-1.48904	1.10274e-240	3.83274e-242	down
	VIT_16s0098g01000	339		187	26.6801	406	54.9753	-1.04302	8.95124e-17	2.11403e-17	down
	VIT_16s0050g01240	534	putative late blight resistance protein homolog R1B-19-like	1651	149.538	3806	327.167	-1.12951	7.7508e-168	3.58693e-169	down
	VIT_08s0040g02750	2467	ankyrin repeat-containing protein At3g12360-like	1804	35.3682	868	16.1507	1.13085	1.56028e-84	1.25318e-85	up
	VIT_14s0068g00850	2624		4996	92.0882	1826	31.9432	1.52751	0	0	up
	VIT_11s0016g04830	1530	probable protein arginine N-methyltransferase 4.2-like	145	4.58376	476	14.2809	-1.63949	6.04126e-38	8.60975e-39	down
	VIT_12s0059g00260	3307	pre-mRNA-processing factor 6-like	1655	24.2052	845	11.7291	1.04523	1.83831e-68	1.71026e-69	up
	VIT_11s0118g00240	1745	bifunctional purple acid phosphatase 26-like	3273	90.7185	1637	43.062	1.07498	1.49147e-140	7.98606e-142	up
	VIT_13s0047g00010	1845	protein ZINC INDUCED FACILITATOR-LIKE 1-like	476	12.4783	245	6.09553	1.0336	3.61571e-20	7.71993e-21	up
	VIT_05s0062g00760	2985		1371	22.2146	666	10.2417	1.11706	2.84523e-63	2.81299e-64	up
	VIT_08s0007g02910	3344	probable UDP-N-acetylglucosamine--peptide N-acetylglucosaminyltransferase SPINDLY-like	1165	16.8502	383	5.25744	1.68033	2.00783e-99	1.41586e-100	up
	VIT_08s0007g07310	293		346	57.1155	139	21.7765	1.39111	2.84897e-23	5.59116e-24	up
	VIT_09s0002g06810	1189	uncharacterized LOC100243938	3202	130.252	1517	58.5659	1.15317	6.67732e-154	3.33594e-155	up
	VIT_19s0090g01370	523	uncharacterized LOC100253748	65437	6051.56	21777	1911.34	1.66272	0	0	up
	VIT_05s0029g01340	1743	DUF246 domain-containing protein At1g04910-like	801	22.227	384	10.1129	1.13612	1.88584e-38	2.66328e-39	up
	VIT_04s0008g00690	1417		1323	45.1581	387	12.5367	1.84883	1.32519e-128	7.62788e-130	up
	VIT_12s0028g03130	3293	26S proteasome regulatory subunit N1-like	2406	35.3386	865	12.0577	1.55129	4.30407e-182	1.85398e-183	up
	VIT_05s0102g01220	516	60S ribosomal protein L38-like	2029	190.186	7460	663.637	-1.80299	0	0	down
	VIT_09s0054g01610	1691	synaptic vesicle 2-related protein-like	361	10.3255	148	4.01753	1.36182	1.70708e-23	3.3265e-24	up
	VIT_15s0024g01630	683		17	1.20385	79	5.30943	-2.1409	6.69703e-10	2.10737e-10	down
	VIT_00s1274g00010	915	uncharacterized LOC100854177	1454	76.8579	3516	176.388	-1.19849	2.0366e-170	9.24002e-172	down
	VIT_13s0047g01240	3914	uncharacterized LOC100264243	1035	12.7898	523	6.1337	1.06017	3.06824e-44	3.96054e-45	up
	VIT_16s0039g02410	3729	protein TOPLESS-like	445	5.77182	158	1.94494	1.5693	3.51467e-35	5.3114e-36	up
	VIT_01s0011g05340	3777	uncharacterized LOC100268019	529	6.77414	123	1.49486	2.18003	2.61536e-64	2.55572e-65	up
	VIT_11s0206g00120	605	temperature-induced lipocalin	5323	425.546	12858	975.572	-1.19693	0	0	down
	VIT_01s0127g00150	976	2-phytyl-1,4-naphtoquinone methyltransferase, chloroplastic-like	50	2.4778	207	9.73558	-1.97421	8.08584e-22	1.64794e-22	down
	VIT_19s0015g00020	3287		385	5.66509	62	0.865832	2.70994	2.9198e-60	2.99002e-61	up
	VIT_19s0014g00450	1207	uncharacterized LOC100253718	75	3.00538	1309	49.7822	-4.05001	4.6493e-269	1.46478e-270	down
	VIT_15s0046g00430	594	uncharacterized LOC100250204	96	7.81682	246	19.0103	-1.28213	2.56866e-14	6.62273e-15	down
	VIT_00s0207g00110	762	ycf20-like protein	18	1.14252	149	8.97579	-2.97382	5.06109e-25	9.50663e-26	down
	VIT_00s0779g00010	1975	uncharacterized LOC100853077	388	9.50189	112	2.60311	1.86798	4.73492e-39	6.61898e-40	up
	VIT_19s0015g00210	1316	zinc transporter 2-like	75	2.75645	180	6.27853	-1.18761	1.09679e-09	3.48644e-10	down
	VIT_09s0018g01700	924	uncharacterized LOC100246715	3026	158.395	6951	345.316	-1.12439	1.81254e-303	5.04326e-305	down
	VIT_01s0011g01050	2335	vacuolar-sorting receptor 7-like	2003	41.4896	978	19.2262	1.10968	5.92611e-91	4.48488e-92	up
	VIT_16s0098g01280	955	uncharacterized LOC100245212	44	2.22841	178	8.55575	-1.94088	1.57941e-18	3.5353e-19	down
	VIT_19s0014g01180	849	pathogen-related protein-like	4	0.227876	107	5.78519	-4.66605	1.25688e-24	2.38072e-25	down
	VIT_01s0010g03890	591		408	33.3901	1763	136.932	-2.03597	2.22729e-184	9.51953e-186	down
	VIT_05s0094g01240	734	probable calcium-binding protein CML20-like	450	29.6525	1001	62.6007	-1.07802	8.58604e-42	1.15099e-42	down
	VIT_16s0039g00970	866	glutathione transferase GST 23-like	238	13.2924	939	49.7725	-1.90474	1.62794e-90	1.23747e-91	down
	VIT_19s0014g03030	306		69	10.9062	10	1.5001	2.86202	2.30134e-12	6.44732e-13	up
	VIT_13s0019g00510	3244	2-oxoglutarate dehydrogenase, mitochondrial-like	2728	40.6733	769	10.8815	1.90221	2.30013e-274	7.1257e-276	up
	VIT_10s0116g01820	1110	uncharacterized LOC100855186	5779	251.811	13702	566.634	-1.17007	0	0	down
	VIT_13s0064g00910	863		141	7.9023	33	1.75527	2.17058	6.68813e-18	1.52135e-18	up
	VIT_09s0018g00520	757	lamin-like protein	35	2.23624	140	8.48933	-1.92458	1.15043e-14	2.93808e-15	down
	VIT_17s0000g05850	3017	ABC transporter A family member 2-like	510	8.17599	127	1.93228	2.08109	1.41545e-58	1.48467e-59	up
	VIT_15s0048g00510	1592	pectinesterase 2-like	1062	32.2646	15	0.432503	6.2211	8.92504e-256	2.93562e-257	up
	VIT_07s0129g01000	777	F-box protein GID2-like	41	2.55216	366	21.6223	-3.08273	8.45569e-62	8.50137e-63	down
	VIT_07s0005g04280	1503	pre-mRNA-processing factor 39-like	256	8.23809	122	3.726	1.14468	3.21848e-13	8.67129e-14	up
	VIT_04s0023g00590	758	regulator of ribonuclease-like protein 2	9385	598.84	21562	1305.75	-1.12464	0	0	down
	VIT_05s0077g00280	1970	beta-amylase 1, chloroplastic-like	23191	569.375	9688	225.74	1.33472	0	0	up
	VIT_06s0004g04380	255		28	5.31084	6	1.08007	2.29781	0.000111821	5.00622e-05	up
	VIT_05s0077g01350	1898	AMSH-like ubiquitin thiolesterase 3-like	332	8.46033	142	3.43426	1.30071	2.67388e-20	5.68855e-21	up
	VIT_04s0008g05190	1188	uncharacterized LOC100254226	182	7.4097	386	14.9146	-1.00924	3.19254e-15	7.97028e-16	down
	VIT_14s0036g01270	276	ATP synthase F0 subunit 6	72	12.6174	27	4.49051	1.49046	3.12467e-06	1.2251e-06	up
	VIT_19s0015g02680	998	probable glutathione S-transferase-like	7257	351.7	22145	1018.56	-1.53411	0	0	down
	VIT_02s0087g00340	1896	uncharacterized LOC100263024	513	13.0865	150	3.63157	1.84942	1.38366e-50	1.62133e-51	up
	VIT_08s0058g00650	1289	aldose reductase-like	1212	45.4774	106	3.7748	3.59067	4.90596e-242	1.69341e-243	up
	VIT_00s0790g00020	1701	isoflavone 2'-hydroxylase-like	463	13.165	216	5.82896	1.1754	6.33995e-24	1.22483e-24	up
	VIT_07s0005g04330	805		378	22.7113	3589	204.653	-3.1717	0	0	down
	VIT_15s0021g01880	1046	homeobox-leucine zipper protein HAT3-like	13	0.601114	119	5.22224	-3.11896	4.27378e-21	8.90636e-22	down
	VIT_04s0023g01470	1476	splicing factor 3B subunit 4-like	582	19.0714	251	7.806	1.28875	3.12031e-34	4.80197e-35	up
	VIT_05s0049g01360	1119	probable plastid-lipid-associated protein 6, chloroplastic-like	301	13.0101	136	5.57892	1.22158	6.90675e-17	1.62424e-17	up
	VIT_06s0004g02380	1186	bifunctional dihydroflavonol 4-reductase/flavanone 4-reductase-like	1599	65.2093	3684	142.586	-1.12868	2.64798e-162	1.27101e-163	down
	VIT_01s0011g01490	4463		4086	44.281	1830	18.822	1.23427	2.64316e-218	9.88169e-220	up
	VIT_06s0004g04940	2921	telomere repeat-binding protein 5-like	641	10.6138	224	3.52012	1.59225	3.32993e-51	3.8685e-52	up
	VIT_11s0016g00820	2594	uncharacterized LOC100247308	409	7.62604	210	3.71613	1.03713	1.39689e-17	3.21025e-18	up
	VIT_07s0031g03220	1795	patellin-5-like	74	1.99394	525	13.4257	-2.7513	6.89924e-79	5.83815e-80	down
	VIT_18s0072g00620	420		83	9.55816	42	4.5903	1.05814	0.00014864	6.72634e-05	up
	VIT_08s0007g05250	3774	uncharacterized LOC100264171	1373	17.596	175	2.12852	3.04733	2.01401e-238	7.04811e-240	up
	VIT_12s0121g00010	733	50S ribosomal protein L29, chloroplastic-like	189	12.4711	451	28.2432	-1.17932	2.57075e-22	5.17418e-23	down
	VIT_17s0053g00240	466		79	8.19949	26	2.56111	1.67876	8.56376e-08	3.02149e-08	up
	VIT_06s0004g04130	950	3-hydroxyacyl-CoA dehydratase 2-like	105	5.34578	410	19.8108	-1.88981	9.21381e-40	1.27699e-40	down
	VIT_01s0011g03380	1936	dihydrolipoyllysine-residue acetyltransferase component of pyruvate dehydrogenase complex, mitochondrial-like	782	19.5365	368	8.72537	1.16288	5.97624e-39	8.37136e-40	up
	VIT_06s0004g06570	1909	vacuolar cation/proton exchanger 3-like	6	0.152017	304	7.30986	-5.58754	1.28399e-70	1.17122e-71	down
	VIT_07s0005g01240	2325		846	17.5992	359	7.08782	1.3121	1.38516e-50	1.62376e-51	up
	VIT_06s0080g00880	2227	nicalin-1-like	704	15.2897	195	4.01935	1.92752	7.12542e-73	6.40085e-74	up
	VIT_07s0151g00490	716	NADH dehydrogenase [ubiquinone] iron-sulfur protein 4, mitochondrial-like	684	46.205	1553	99.5634	-1.10757	5.05427e-67	4.79886e-68	down
	VIT_12s0035g02290	4016	RRP12-like protein-like	477	5.74474	147	1.68022	1.77359	1.49138e-44	1.91654e-45	up
	VIT_04s0008g05640	713	putative lipid-binding protein At4g00165-like	5	0.339177	274	17.6402	-5.70068	8.12936e-64	7.97895e-65	down
	VIT_08s0007g06430	555	18 kDa seed maturation protein-like	1640	142.921	305	25.226	2.50224	5.67828e-232	2.02243e-233	up
	VIT_16s0013g01060	1001	ethylene-responsive transcription factor 5-like	53	2.56087	227	10.4096	-2.02321	1.49363e-24	2.83344e-25	down
	VIT_18s0001g08280	2645	KH domain-containing protein At4g18375-like	1540	28.1605	656	11.3846	1.30658	1.47829e-90	1.12301e-91	up
	VIT_16s0100g00900	1925	stilbene synthase 4-like	476	11.9597	119	2.83764	2.07542	1.45765e-54	1.61745e-55	up
	VIT_19s0090g01490	2751	probable glycerophosphoryl diester phosphodiesterase 1-like	703	12.3598	347	5.79002	1.09401	5.88786e-32	9.4467e-33	up
	VIT_03s0063g00050	1793	abscisate beta-glucosyltransferase-like	1035	27.9194	541	13.8503	1.01135	4.93734e-41	6.71311e-42	up
	VIT_04s0023g00120	464		211	21.9943	96	9.49718	1.21156	4.88214e-12	1.38573e-12	up
	VIT_17s0000g03200	1865		385	9.98452	129	3.17506	1.65291	7.03397e-33	1.10636e-33	up
	VIT_14s0060g02050	570	60S ribosomal protein L22-2-like	737	62.5372	1614	129.978	-1.05548	1.8704e-64	1.82506e-65	down
	VIT_12s0028g03200	1500	tyrosine aminotransferase-like	199	6.41663	528	16.1579	-1.33235	3.86814e-31	6.33378e-32	down
	VIT_11s0016g04160	2080	probable sulfate transporter 3.5-like	3689	85.7809	325	7.17235	3.58014	0	0	up
	VIT_08s0007g05180	706	uncharacterized LOC100243497	239	16.3734	575	37.3856	-1.19113	1.45199e-28	2.52052e-29	down
	VIT_06s0061g00900	3058		486	7.68678	176	2.6419	1.5408	2.48612e-37	3.5954e-38	up
	VIT_14s0083g01180	891	uncharacterized LOC100241163	59	3.20273	142	7.31564	-1.19168	6.52646e-08	2.28428e-08	down
	VIT_01s0137g00790	564		890	76.3232	253	20.5913	1.89009	1.78235e-89	1.36337e-90	up
	VIT_12s0034g00080	1603	UDP-glucose flavonoid 3-O-glucosyltransferase 6-like	394	11.888	119	3.40765	1.80266	8.18103e-38	1.16866e-38	up
	VIT_11s0016g01530	793		121	7.38002	39	2.25753	1.70888	1.32118e-11	3.83303e-12	up
	VIT_05s0077g00520	1187	gibberellin 2-beta-dioxygenase 2-like	207	8.43461	64	2.47497	1.76891	6.33933e-20	1.36382e-20	up
	VIT_01s0011g00760	1803	beta-glucosidase	589	15.8003	58	1.47664	3.41956	9.08827e-114	5.77006e-115	up
	VIT_06s0061g00560	2157	probable glucuronoxylan glucuronosyltransferase IRX7-like	1328	29.7779	320	6.80991	2.12853	4.52065e-155	2.24552e-156	up
	VIT_16s0039g01120	2219	phenylalanine ammonia-lyase-like	700	15.2576	226	4.67512	1.70645	1.71559e-61	1.7306e-62	up
	VIT_14s0060g01560	2664	uncharacterized LOC100240780	403	7.31672	194	3.34279	1.13014	9.11123e-20	1.9693e-20	up
	VIT_05s0094g00350	1284	chitinase 5-like	1153	43.432	18	0.643501	6.07667	1.84696e-278	5.6865e-280	up
	VIT_17s0000g01540	780	elongation factor 1-delta-like	6717	416.511	15370	904.525	-1.11881	0	0	down
	VIT_16s0050g00610	607	60S ribosomal protein L36-3-like	2021	161.036	7340	555.071	-1.78529	0	0	down
	VIT_04s0023g00930	674	60S ribosomal protein L38-like	2717	194.973	15527	1057.47	-2.43927	0	0	down
	VIT_13s0047g00310	2180	serrate RNA effector molecule-like	298	6.61158	124	2.611	1.34039	3.74044e-19	8.22227e-20	up
	VIT_07s0141g00230	1393	ubiquitin carboxyl-terminal hydrolase 3-like	216	7.49977	84	2.76802	1.43799	1.14212e-15	2.80657e-16	up
	VIT_11s0016g00590	772	21 kDa protein-like	1552	97.2344	5725	340.408	-1.80773	0	0	down
	VIT_02s0025g02570	1781	cytochrome P450 78A3-like	2	0.054314	342	8.81462	-7.34243	1.30356e-74	1.14919e-75	down
	VIT_02s0025g01470	878		75	4.13154	284	14.8479	-1.84551	4.64258e-27	8.33875e-28	down
	VIT_05s0020g03180	789	photosystem I reaction center subunit II, chloroplastic-like	3538	216.883	12394	721.067	-1.73321	0	0	down
	VIT_14s0006g01530	1514	U-box domain-containing protein 4-like	794	25.3653	176	5.33615	2.24898	1.1424e-99	8.04491e-101	up
	VIT_18s0001g09910	1164	probable isoaspartyl peptidase/L-asparaginase 2-like	150	6.23281	317	12.5011	-1.0041	1.31307e-12	3.63218e-13	down
	VIT_07s0197g00070	1180	upstream activation factor subunit spp27-like	252	10.3291	120	4.66811	1.14581	4.75603e-13	1.2915e-13	up
	VIT_14s0006g03250	962	uncharacterized LOC100242900	71	3.56968	628	29.9658	-3.06945	8.2424e-105	5.57978e-106	down
	VIT_05s0020g03490	625	ferredoxin-1-like	116	8.97684	252	18.5081	-1.04388	7.4129e-11	2.21426e-11	down
	VIT_00s2207g00010	434	probable UDP-N-acetylglucosamine pyrophosphorylase-like	904	100.745	387	40.932	1.29941	3.47151e-53	3.93007e-54	up
	VIT_04s0008g01280	603		322	25.8276	2411	183.536	-2.82908	0	0	down
	VIT_01s0011g04170	1816		254	6.76493	766	19.3622	-1.51709	4.7987e-54	5.36146e-55	down
	VIT_16s0050g01250	629	uncharacterized LOC100247492	2005	154.173	4311	314.607	-1.029	2.09256e-163	9.98411e-165	down
	VIT_07s0104g00320	857	probable glutathione peroxidase 4-like	470	26.5254	1026	54.9551	-1.05088	4.13054e-41	5.59836e-42	down
	VIT_03s0091g00410	2205	uncharacterized LOC100257657	870	19.0834	2138	44.5083	-1.22175	3.13466e-107	2.07859e-108	down
	VIT_01s0011g02970	2051	GC-rich sequence DNA-binding factor 1-like	256	6.03698	100	2.23808	1.43157	3.05279e-18	6.87998e-19	up
	VIT_08s0040g00600	732	nascent polypeptide-associated complex subunit alpha-like protein-like	493	32.5748	1067	66.9106	-1.03848	6.59047e-42	8.82532e-43	down
	VIT_13s0067g03370	601	immediate early response 3-interacting protein 1-like	32	2.57526	170	12.9842	-2.33397	4.29893e-22	8.69364e-23	down
	VIT_01s0137g00220	2107	ALBINO3-like protein 1, chloroplastic	382	8.76888	112	2.44003	1.8455	7.39449e-38	1.0556e-38	up
	VIT_14s0068g01070	621	hypothetical protein	105	8.17793	54	3.99157	1.03478	2.54762e-05	1.07364e-05	up
	VIT_03s0038g02030	1456	putative amidase C869.01-like	9	0.298969	201	6.33689	-4.40571	3.62889e-44	4.68943e-45	down
	VIT_01s0010g02290	810	25.3 kDa heat shock protein, chloroplastic-like	908	54.2184	113	6.40376	3.08179	1.07342e-159	5.21906e-161	up
	VIT_09s0002g07130	1061	uncharacterized LOC100250980	56	2.55281	155	6.70591	-1.39335	1.4223e-10	4.31374e-11	down
	VIT_09s0002g05600	4760	ABC transporter-like	2456	24.9555	835	8.05232	1.63188	6.29131e-200	2.53553e-201	up
	VIT_02s0087g00330	1535	uncharacterized LOC100252842	213	6.71146	39	1.16627	2.52473	1.9946e-31	3.23644e-32	up
	VIT_03s0038g02110	575	chaperone protein dnaJ 11, chloroplastic-like	423	35.581	50	3.99157	3.15608	1.26492e-76	1.09033e-77	up
	VIT_05s0020g04510	1562	GDP-mannose 3,5-epimerase 1-like	2024	62.6722	6404	188.197	-1.58634	0	0	down
	VIT_08s0007g00130	2254	heat shock cognate 70 kDa protein 1-like	12405	266.188	1052	21.4241	3.63514	0	0	up
	VIT_09s0002g04440	571	60S ribosomal protein L37-1-like	2166	183.471	9916	797.153	-2.1193	0	0	down
	VIT_18s0001g03880	471	probable calcium-binding protein CML29-like	18	1.8484	60	5.84752	-1.66154	7.49685e-06	3.02211e-06	down
	VIT_06s0004g03650	1449	two-component response regulator-like PRR73-like	327	10.915	84	2.66105	2.03625	5.8529e-37	8.53157e-38	up
	VIT_08s0007g01350	400	uncharacterized LOC100257942	2139	258.64	10453	1199.56	-2.21349	0	0	down
	VIT_03s0088g00950	1249		258	9.99086	121	4.44697	1.16779	1.04399e-13	2.75361e-14	up
	VIT_03s0038g02190	2001	uncharacterized LOC100260696	676	16.3397	148	3.39513	2.26685	7.72896e-86	6.14858e-87	up
	VIT_16s0050g01150	2368	heat shock protein 83-like	4133	84.4169	38	0.73662	6.84047	0	0	up
	VIT_03s0063g00540	2051	pentatricopeptide repeat-containing protein At2g15690-like	767	18.0874	250	5.5952	1.69272	1.60973e-66	1.53685e-67	up
	VIT_03s0091g00640	498		3111	302.146	12436	1146.29	-1.92365	0	0	down
	VIT_06s0061g00940	2998	vacuolar protein sorting-associated protein 41 homolog	1174	18.9401	327	5.00677	1.91949	4.15426e-120	2.52826e-121	up
	VIT_13s0064g01170	520		0.5	0.0465063	133	11.7406	-7.97986	3.23925e-28	5.66486e-29	down
	VIT_18s0001g12680	795	uncharacterized LOC100259078	1536	93.4479	6258	361.335	-1.9511	0	0	down
	VIT_06s0004g00980	778	disease resistance response protein 206-like	150	9.32518	467	27.5536	-1.56304	7.58269e-35	1.1517e-35	down
	VIT_07s0031g00700	1296	caltractin-like	115	4.29179	259	9.17352	-1.0959	5.94235e-12	1.69432e-12	down
	VIT_17s0000g01820	1787	malate synthase, glyoxysomal-like	2072	56.0803	16	0.410995	7.09223	0	0	up
	VIT_08s0007g03620	607	60S acidic ribosomal protein P2B-like	2918	232.51	16015	1211.1	-2.38095	0	0	down
	VIT_14s0068g01180	637	uncharacterized LOC100254991	408	30.9789	884	63.7022	-1.04006	5.26908e-35	7.98032e-36	down
	VIT_14s0108g00850	637		5330	404.7	32800	2363.61	-2.54607	0	0	down
	VIT_11s0016g01940	437	uncharacterized LOC100266443	174	19.2581	689	72.3734	-1.91	5.85356e-67	5.56056e-68	down
	VIT_08s0007g07920	2537	uncharacterized LOC100253823	154	2.93593	424	7.67162	-1.38571	1.00082e-26	1.81101e-27	down
	VIT_03s0038g03130	1739	probable flavin-containing monooxygenase 1-like	137	3.81036	914	24.1262	-2.6626	7.04594e-132	3.98496e-133	down
	VIT_06s0061g01170	3743	AP-2 complex subunit alpha-2-like	1250	16.1523	419	5.13849	1.65233	4.18226e-104	2.84922e-105	up
	VIT_03s0038g02560	511	uncharacterized LOC100246973	191	18.0783	420	37.7285	-1.0614	8.80945e-18	2.01231e-18	down
	VIT_11s0016g02690	290	40S ribosomal protein S30-like	2935	489.503	14152	2240.07	-2.19415	0	0	down
	VIT_18s0089g00420	315		15	2.30317	72	10.4921	-2.18761	2.43134e-09	7.86231e-10	down
	VIT_07s0005g03720	1027	vacuolar protein sorting-associated protein 2 homolog 3-like	255	12.0092	614	27.4435	-1.19232	1.81371e-30	3.01317e-31	down
	VIT_09s0002g02550	2713		648	11.5524	288	4.87286	1.24535	4.59505e-36	6.82106e-37	up
	VIT_13s0019g02820	718	18.2 kDa class I heat shock protein-like	400	26.9452	9	0.575386	5.54935	2.00957e-97	1.4411e-98	up
	VIT_15s0046g01560	4073	uncharacterized LOC100256846	3897	46.2766	330	3.71913	3.63725	0	0	up
	VIT_09s0002g05610	374		59	7.63002	3	0.368206	4.3731	2.06754e-14	5.31194e-15	up
	VIT_00s0179g00270	631	uncharacterized LOC100254442	114	8.73818	35	2.54613	1.77903	1.43417e-11	4.17148e-12	up
	VIT_02s0012g01040	1775	NAC domain-containing protein 68-like	845	23.0252	261	6.74969	1.77032	7.78911e-78	6.63584e-79	up
	VIT_18s0001g01060	935	E3 ubiquitin-protein ligase ATL23-like	4397	227.452	1856	91.1188	1.31974	1.50617e-260	4.88207e-262	up
	VIT_06s0061g01230	2675	glucomannan 4-beta-mannosyltransferase 2-like	936	16.9238	4990	85.6285	-2.33904	0	0	down
	VIT_19s0015g01410	336		22	3.16686	85	11.6124	-1.87454	4.61229e-09	1.51442e-09	down
	VIT_05s0020g01800	1177	RING finger and CHY zinc finger domain-containing protein 1-like	836	34.3538	2558	99.7621	-1.53802	1.92089e-181	8.3018e-183	down
	VIT_14s0066g01150	1462	dihydroflavonol-4-reductase-like	466	15.4164	105	3.29673	2.22536	3.1883e-58	3.36405e-59	up
	VIT_01s0011g06540	2146	putative phagocytic receptor 1b-like	6718	151.41	3396	72.6406	1.05962	8.92843e-281	2.71477e-282	up
	VIT_00s0246g00010	1626	NADH dehydrogenase [ubiquinone] iron-sulfur protein 2-like	374	11.1249	939	26.5086	-1.25267	1.33004e-49	1.58267e-50	down
	VIT_02s0025g04310	986	thaumatin-like protein	90021	4415.83	41417	1928.16	1.19546	0	0	up
	VIT_17s0000g03780	560		25	2.15922	220	18.0333	-3.06208	2.19932e-37	3.17538e-38	down
	VIT_09s0002g07400	2714	protein FAR1-RELATED SEQUENCE 6-like	286	5.09685	148	2.50319	1.02584	1.96e-12	5.46854e-13	up
	VIT_03s0180g00320	1720	cinnamate beta-D-glucosyltransferase-like	2867	80.6204	1287	34.3472	1.23095	7.59543e-153	3.82368e-154	up
	VIT_00s0246g00100	1985	orf185	1093	26.6321	3124	72.2424	-1.43968	8.7201e-201	3.50188e-202	down
	VIT_02s0025g04060	781	uncharacterized LOC100256474	2387	147.825	387	22.7458	2.70021	0	0	up
	VIT_09s0018g01600	2459	nudix hydrolase 3-like	582	11.4475	238	4.44283	1.36548	2.60487e-37	3.77088e-38	up
	VIT_02s0025g00310	573		1949	164.514	5593	448.055	-1.44547	0	0	down
	VIT_05s0020g03160	1798	vacuole membrane protein 1-like	1398	37.6065	563	14.3734	1.38758	3.74842e-90	2.85652e-91	up
	VIT_08s0056g00040	6113		1581	12.509	647	4.85838	1.36442	2.9396e-99	2.07573e-100	up
	VIT_02s0012g01790	5017	pattern formation protein EMB30-like	1423	13.7185	486	4.44666	1.62533	1.26695e-115	7.90444e-117	up
	VIT_18s0001g02610	1296	caffeic acid 3-O-methyltransferase-like	387	14.4428	876	31.0271	-1.10318	4.50417e-38	6.40838e-39	down
	VIT_06s0009g01420	468	non-specific lipid-transfer protein-like protein At2g13820-like	1359	140.449	204	20.009	2.81133	4.64358e-218	1.74048e-219	up
	VIT_02s0025g02170	1941	trehalase-like	291	7.25125	120	2.8379	1.35341	5.41342e-19	1.19568e-19	up
	VIT_08s0007g08300	2187	calcium-dependent protein kinase 32-like	1085	23.9953	380	7.97584	1.58904	1.2444e-85	9.92334e-87	up
	VIT_09s0070g00270	301	30S ribosomal protein S17-like	94	15.1045	218	33.2454	-1.13817	8.22142e-11	2.46206e-11	down
	VIT_00s1290g00010	815	endochitinase-like	674	39.9989	12214	687.926	-4.10422	0	0	down
	VIT_09s0054g00370	2362	mannosyl-oligosaccharide 1,2-alpha-mannosidase MNS1-like	1034	21.1732	503	9.77529	1.11503	7.17748e-48	8.77411e-49	up
	VIT_17s0000g03370	1719	uncharacterized LOC100259493	273	7.68126	121	3.2311	1.24932	6.1673e-16	1.50018e-16	up
	VIT_19s0027g00380	1319	uncharacterized LOC100264528	101	3.70358	252	8.76995	-1.24365	5.20062e-14	1.35628e-14	down
	VIT_14s0006g00910	2010		225	5.41417	61	1.39308	1.95847	1.42867e-24	2.70953e-25	up
	VIT_19s0090g01720	1944	probable WRKY transcription factor 20-like	232	5.77214	91	2.14875	1.42561	1.52942e-16	3.63838e-17	up
	VIT_00s0353g00060	2578	receptor-like serine/threonine-protein kinase SD1-8-like	293	5.49706	151	2.68866	1.03177	8.06109e-13	2.20825e-13	up
	VIT_08s0007g04760	783	BRCA1-associated RING domain protein 1-like	968	59.7942	2214	129.795	-1.11816	1.60036e-96	1.15224e-97	down
	VIT_02s0025g04560	2404	primary amine oxidase-like	5964	119.991	2000	38.1889	1.6517	0	0	up
	VIT_15s0048g02570	2259	conserved oligomeric Golgi complex subunit 4-like	1726	36.9547	741	15.0572	1.29531	5.07435e-100	3.56129e-101	up
	VIT_08s0040g01710	2347	phenylalanine ammonia-lyase-like	6199	127.748	1417	27.7139	2.20462	0	0	up
	VIT_13s0019g01100	1647	uncharacterized LOC100251328	2258	66.3095	1183	32.971	1.00802	1.1021e-87	8.60411e-89	up
	VIT_04s0008g02590	796	uncharacterized LOC100261165	97	5.89392	213	12.2831	-1.05938	1.4907e-09	4.77848e-10	down
	VIT_18s0001g10750	1580	uncharacterized LOC100248838	321	9.82638	162	4.70651	1.062	1.48057e-14	3.78937e-15	up
	VIT_12s0035g02080	955	uncharacterized LOC100265982	536	27.1461	1506	72.3874	-1.415	7.03599e-95	5.11293e-96	down
	VIT_18s0001g09250	805	LOB domain-containing protein 38-like	12	0.720993	145	8.26825	-3.51953	4.40836e-28	7.73682e-29	down
	VIT_03s0038g04160	856	uncharacterized LOC100257225	629	35.5404	85	4.55813	2.96295	6.40357e-107	4.25537e-108	up
	VIT_18s0001g15130	1235	uncharacterized LOC100243642	1933	75.7025	889	33.0428	1.19601	7.38842e-99	5.23127e-100	up
	VIT_08s0105g00570	3061	AMP deaminase-like	529	8.35868	172	2.57933	1.69628	2.24683e-46	2.81002e-47	up
	VIT_08s0007g04340	946	probable FKBP-type peptidyl-prolyl cis-trans isomerase 1, chloroplastic-like	50	2.55637	139	6.74474	-1.39966	1.17237e-09	3.73368e-10	down
	VIT_00s0218g00200	432		69	7.72522	23	2.44391	1.66038	7.43093e-07	2.78664e-07	up
	VIT_00s1847g00010	527	adenine phosphoribosyltransferase 1-like	152	13.9501	446	38.8477	-1.47755	8.95026e-31	1.47538e-31	down
	VIT_06s0004g02010	313	uncharacterized LOC100854491	944	145.872	19	2.78645	5.71014	9.22767e-229	3.33955e-230	up
	VIT_01s0010g03510	876	anthocyanin O-methyltransferase	354	19.5454	2	0.104801	7.54303	4.97876e-80	4.16305e-81	up
	VIT_14s0108g00990	541	uncharacterized LOC100250761	7	0.625815	83	7.04243	-3.49226	1.7944e-16	4.2799e-17	down
	VIT_17s0000g08790	1570	uncharacterized LOC100265372	388	11.953	194	5.6721	1.07542	1.09008e-17	2.49733e-18	up
	VIT_14s0006g03280	4202		853	9.81835	262	2.86211	1.7784	4.73366e-79	3.98979e-80	up
	VIT_08s0007g00190	2298	H/ACA ribonucleoprotein complex subunit 4-like	432	9.09241	198	3.95509	1.20095	3.87807e-23	7.63859e-24	up
	VIT_04s0008g04370	5624	uncharacterized LOC100264575	893	7.67983	181	1.47732	2.37809	1.26222e-119	7.69387e-121	up
	VIT_09s0054g01810	2172	DEAD-box ATP-dependent RNA helicase 21-like	759	16.9016	379	8.00978	1.07732	1.36863e-33	2.12718e-34	up
	VIT_15s0021g00480	2054	dynamin-related protein 1E-like	1754	41.3023	890	19.8898	1.05419	1.6913e-73	1.50961e-74	up
	VIT_01s0011g02090	538		677	60.8628	2824	240.948	-1.98509	3.35744e-285	1.00481e-286	down
	VIT_00s0960g00040	517	uncharacterized LOC100852540	255	23.8559	610	54.1603	-1.18289	6.52445e-30	1.09609e-30	down
	VIT_05s0020g02770	1073	aluminum induced protein with YGL and LRDR motif-like	5863	264.281	13418	574.023	-1.11904	0	0	down
	VIT_08s0007g06220	565	uncharacterized LOC100855083	478	40.919	1247	101.312	-1.30796	5.78951e-70	5.3115e-71	down
	VIT_09s0002g03510	2770	RNA polymerase II-associated factor 1 homolog	2330	40.6838	352	5.83317	2.8021	0	0	up
	VIT_17s0053g00620	738	transcription factor BTF3-like	4644	304.356	10062	625.849	-1.04006	0	0	down
	VIT_05s0020g03650	548	uncharacterized LOC100251046	118	10.4147	267	22.3652	-1.10263	2.13138e-12	5.96098e-13	down
	VIT_05s0077g02060	395		1555	190.405	4688	544.794	-1.51664	0	0	down
	VIT_10s0003g03710	2756	cullin 4	1032	18.1111	328	5.46306	1.7291	8.77317e-92	6.58502e-93	up
	VIT_08s0040g01480	2693	cell division cycle protein 48 homolog-like	15221	273.371	7248	123.544	1.14583	0	0	up
	VIT_00s0524g00010	472		472	48.3666	216	21.0065	1.20318	3.04229e-25	5.68547e-26	up
	VIT_06s0004g06700	3515		2083	28.6622	963	12.576	1.18848	2.15388e-105	1.45294e-106	up
	VIT_07s0129g00240	1128	zinc finger protein ZAT10-like	292	12.5204	709	28.8522	-1.2044	1.51597e-35	2.27646e-36	down
	VIT_19s0177g00340	711	protein LHCP TRANSLOCATION DEFECT-like	241	16.3943	587	37.8974	-1.20891	8.45669e-30	1.42555e-30	down
	VIT_00s0652g00020	869	uncharacterized LOC100263752	5265	293.038	11208	592.038	-1.0146	0	0	down
	VIT_04s0008g05620	722	adenine phosphoribosyltransferase 2-like	40	2.67959	87	5.53125	-1.04559	0.000181043	8.25758e-05	down
	VIT_00s0386g00050	579	probable xyloglucan endotransglucosylase/hydrolase protein 7-like	85	7.10045	1604	127.165	-4.16265	0	0	down
	VIT_04s0008g01520	532	17.9 kDa class II heat shock protein-like	3835	348.658	268	23.1241	3.91434	0	0	up
	VIT_09s0018g00930	324		18	2.68703	61	8.64224	-1.68539	4.96534e-06	1.97526e-06	down
	VIT_02s0025g04260	642		37	2.78748	81	5.7915	-1.05498	0.000279072	0.00012999	down
	VIT_05s0077g02110	814	dynein 8 kDa light chain, flagellar outer arm-like	502	29.828	1270	71.6178	-1.26365	1.41097e-67	1.32753e-68	down
	VIT_01s0026g00810	1807	uncharacterized LOC100241586	782	20.9312	304	7.72248	1.43852	1.01598e-53	1.14046e-54	up
	VIT_14s0060g02400	4151	uncharacterized LOC100259614	563	6.55996	175	1.9352	1.7612	7.044e-52	8.1058e-53	up
	VIT_07s0104g00180	1345	basic 7S globulin-like	183	6.58073	13	0.443672	3.89068	1.27252e-39	1.76731e-40	up
	VIT_01s0011g04130	2624	probable elongator complex protein 2-like	489	9.01344	250	4.37338	1.04333	5.44277e-21	1.13737e-21	up
	VIT_18s0001g02770	1371	esterase-like	1562	55.1048	150	5.02221	3.45578	1.68553e-302	4.72208e-304	up
	VIT_05s0020g01490	723	uncharacterized LOC100261311	2664	178.214	7988	507.156	-1.50882	0	0	down
	VIT_18s0122g01400	1878	xyloglucan galactosyltransferase KATAMARI1 homolog	552	14.2164	144	3.51972	2.01402	9.90439e-61	1.00857e-61	up
	VIT_08s0007g05070	615	zinc finger protein 593-like	1709	134.404	5454	407.082	-1.59874	0	0	down
	VIT_11s0016g04500	2252	serine/threonine protein phosphatase 2A 57 kDa regulatory subunit B' iota isoform-like	129	2.77056	347	7.07298	-1.35214	2.58382e-21	5.34627e-22	down
	VIT_04s0008g03620	3171	uncharacterized LOC100264673	969	14.78	474	6.86157	1.10703	1.98866e-44	2.55749e-45	up
	VIT_04s0008g06650	482		55	5.51901	213	20.285	-1.87793	4.76171e-21	9.94594e-22	down
	VIT_07s0005g02630	3310	protein transport protein SEC23-like	815	11.909	247	3.42539	1.79771	1.06928e-76	9.20159e-78	up
	VIT_00s0407g00080	1127	geminivirus Rep-interacting motor protein-like	154	6.6091	78	3.17696	1.05681	1.6246e-07	5.84227e-08	up
	VIT_03s0038g01380	1511	uncharacterized LOC100248610	2374	75.9909	220	6.68343	3.50717	0	0	up
	VIT_10s0042g00560	1319	uncharacterized LOC100240757	34	1.24675	387	13.4681	-3.43331	1.3501e-71	1.22121e-72	down
	VIT_18s0076g00310	4764		2108	21.4015	685	6.60025	1.69712	1.55298e-181	6.70429e-183	up
	VIT_03s0088g00320	1497	uncharacterized LOC100241185	562	18.1577	62	1.90113	3.25565	3.05857e-104	2.07931e-105	up
	VIT_19s0014g02680	969		964	48.117	2138	101.28	-1.07374	2.14569e-87	1.68131e-88	down
	VIT_14s0068g00130	1338		274	9.90467	114	3.91102	1.34056	1.0506e-17	2.40438e-18	up
	VIT_16s0050g01190	1015	uncharacterized LOC100247478	154	7.33838	347	15.693	-1.09658	1.21987e-15	3.00345e-16	down
	VIT_08s0058g00390	1021	40S ribosomal protein S4-like	4869	230.653	14300	642.912	-1.4789	0	0	down
	VIT_12s0059g00230	1033	epoxide hydrolase 2-like	174	8.14694	409	18.1746	-1.15759	8.7371e-20	1.88718e-20	down
	VIT_06s0009g01050	2143	uncharacterized LOC100259916	308	6.95143	138	2.95596	1.23368	1.66488e-17	3.83565e-18	up
	VIT_11s0016g02360	1150		1946	81.8447	4465	178.224	-1.12273	7.81788e-195	3.233e-196	down
	VIT_04s0008g05010	1561	uncharacterized LOC100252479	3209	99.4288	12567	369.547	-1.89402	0	0	down
	VIT_03s0017g01210	1456	uncharacterized LOC100263311	1651	54.8443	7776	245.152	-2.16027	0	0	down
	VIT_06s0004g04650	547	metallothionein-like protein type 2-like	15103	1335.43	6643	557.466	1.26035	0	0	up
	VIT_13s0019g02740	697	18.2 kDa class I heat shock protein-like	482	33.4472	11	0.724438	5.52888	3.95004e-117	2.43797e-118	up
	VIT_14s0060g01980	2932	uncharacterized LOC100266572	2031	33.5036	473	7.40523	2.1777	1.90474e-243	6.52003e-245	up
	VIT_08s0007g08310	2672	alpha-galactosidase	19268	348.775	8326	143.035	1.28593	0	0	up
	VIT_07s0104g00880	865	histidine-containing phosphotransfer protein 5-like	417	23.3166	922	48.9279	-1.0693	4.30333e-38	6.11851e-39	down
	VIT_03s0017g01350	1034	40S ribosomal protein S6-like	14057	657.533	46021	2043.04	-1.63558	0	0	down
	VIT_01s0026g02110	769	40S ribosomal protein S9-2-like	1583	99.5635	3765	224.74	-1.17457	1.06114e-176	4.72305e-178	down
	VIT_19s0014g01780	1549	uncharacterized LOC100258873	2836	88.5524	1207	35.7682	1.30785	4.33278e-166	2.03206e-167	up
	VIT_17s0000g03570	670	small nuclear ribonucleoprotein E-like	638	46.0565	1614	110.578	-1.26359	1.42083e-85	1.1337e-86	down
	VIT_04s0043g00130	884	mps one binder kinase activator-like 1	479	26.2077	1438	74.6703	-1.51054	8.00015e-100	5.6185e-101	down
	VIT_08s0007g04990	791	thioredoxin-like 3-3-like	749	45.7985	329	19.0924	1.2623	2.2937e-42	3.04957e-43	up
	VIT_16s0013g00950	941	ethylene-responsive transcription factor 5-like	54	2.77555	215	10.4879	-1.91788	8.25923e-22	1.68407e-22	down
	VIT_09s0002g06770	563	uncharacterized LOC100261053	76	6.52906	36	2.93519	1.15342	9.72727e-05	4.32605e-05	up
	VIT_06s0009g01410	438		901	99.4938	158	16.5586	2.58702	9.73126e-133	5.46648e-134	up
	VIT_08s0007g05490	1848		212	5.54855	93	2.31006	1.26418	7.60477e-13	2.08143e-13	up
	VIT_02s0025g02560	1542	methionine gamma-lyase-like	1317	41.3092	687	20.451	1.01429	3.86286e-52	4.43776e-53	up
	VIT_09s0018g01930	538	ATP synthase subunit epsilon, mitochondrial-like	1534	137.908	4443	379.084	-1.45881	8.29152e-291	2.42994e-292	down
	VIT_08s0007g08280	1411		8749	299.9	4515	146.883	1.02981	0	0	up
	VIT_07s0185g00040	915	uncharacterized LOC100855061	315	16.6508	129	6.47158	1.3634	1.10435e-20	2.32517e-21	up
	VIT_06s0004g05080	1080		203	9.09113	794	33.7472	-1.89224	4.77008e-76	4.14591e-77	down
	VIT_17s0000g02400	2374	translocon at the outer membrane of chloroplasts 64-like	1217	24.7945	419	8.10167	1.61373	4.80738e-98	3.43368e-99	up
	VIT_07s0104g01260	1227	flavin-containing monooxygenase YUCCA10-like	325	12.811	136	5.08787	1.33225	1.3303e-20	2.81043e-21	up
	VIT_03s0063g00160	2769	uncharacterized LOC100258840	686	11.9825	343	5.68607	1.07542	2.17521e-30	3.61997e-31	up
	VIT_14s0171g00490	1896	glucose-6-phosphate 1-dehydrogenase, cytoplasmic isoform-like	2184	55.7134	1021	24.7189	1.17241	4.16597e-108	2.74651e-109	up
	VIT_04s0008g01590	716	17.9 kDa class II heat shock protein-like	12945	874.449	770	49.365	4.14681	0	0	up
	VIT_16s0022g01590	727	40S ribosomal protein S13-like	695	46.2377	1536	96.9836	-1.06867	1.25324e-62	1.24922e-63	down
	VIT_10s0003g00070	2437	glyoxysomal processing protease, glyoxysomal-like	277	5.49756	130	2.44866	1.1668	1.28749e-14	3.29244e-15	up
	VIT_08s0040g00980	1655	tubulin beta-1 chain-like	2685	78.4679	8798	244.021	-1.63683	0	0	down
	VIT_08s0007g07210	931	40S ribosomal protein S28-like	7338	381.218	35102	1730.71	-2.18267	0	0	down
	VIT_09s0002g04480	2154	kinesin-like protein KIF2A-like	891	20.0068	440	9.37666	1.09334	3.76427e-40	5.17212e-41	up
	VIT_12s0028g03790	618	uncharacterized LOC100262522	164	12.8351	50	3.71384	1.78912	2.94023e-16	7.06207e-17	up
	VIT_19s0090g00610	3869	uncharacterized LOC100267501	784	9.80083	313	3.71353	1.40011	9.54697e-52	1.10043e-52	up
	VIT_18s0122g01080	3478	uncharacterized LOC100240982	1307	18.1757	494	6.51987	1.4791	9.60901e-93	7.12969e-94	up
	VIT_13s0158g00140	3894	protein transport protein SEC31-like	2304	28.6175	747	8.80574	1.70038	7.40538e-199	2.99515e-200	up
	VIT_04s0044g00220	1639	3-hydroxybenzoate 6-hydroxylase 1-like	1154	34.0543	298	8.34601	2.02868	6.49874e-127	3.7718e-128	up
[truncated: 1,382 more rows]
