# Supplementary material for: RNA-Sequencing Reveals Biological Networks during Table Grapevine (‘Fujiminori’) Fruit Development
Source: PLoS One. 2017 Jan 24;12(1):e0170571. doi: 10.1371/journal.pone.0170571 (PMC5261597; doi:10.1371/journal.pone.0170571)
Supplement: S7 Table — (XLS) [file pone.0170571.s007.xls]

## Sheet: S7 Table
	Transcript ID	Length	Function	read_90DAF	RPKM_90DAF	read_40DAF	RPKM_40DAF	log2(Fold_change) normalized	q-value(Benjamini et al. 1995)	p_value	Result
	VIT_02s0012g01370	510		0.5	0.0474182	98	10.3626	-7.77173	2.6061e-23	6.40166e-24	down
	VIT_14s0068g01570	770	glutaredoxin-C1-like	0.5	0.0314069	87	6.09316	-7.59997	3.9516e-21	1.03452e-21	down
	VIT_07s0031g01910	546		22	1.94884	532	52.5452	-4.75287	9.09419e-129	6.96889e-130	down
	VIT_01s0010g02890	2476	U-box domain-containing protein 6-like	210	4.10217	533	11.6089	-1.50077	1.43794e-40	2.53436e-41	down
	VIT_01s0011g03730	1149	myb-related protein 340-like	541	22.7731	85	3.98945	2.51307	6.56049e-72	7.79673e-73	up
	VIT_04s0210g00060	942		0.5	0.0256723	302	17.289	-9.39543	7.58547e-58	1.05615e-58	down
	VIT_12s0055g01010	1215	peroxidase N1-like	0.5	0.0199039	220	9.76474	-8.93838	5.68736e-45	9.37401e-46	down
	VIT_14s0030g01480	2062		132	3.09621	407	10.6444	-1.78151	1.23563e-39	2.20879e-40	down
	VIT_01s0011g01630	4420	protein NAP1-like	479	5.24154	1174	14.3239	-1.45036	1.49782e-83	1.58407e-84	down
	VIT_15s0048g00560	1964	uncharacterized LOC100250589	81	1.99475	188	5.16215	-1.37176	2.32472e-13	7.75913e-14	down
	VIT_01s0146g00460	979	uncharacterized LOC100248893	40	1.97616	126	6.94068	-1.81238	2.06518e-13	6.8813e-14	down
	VIT_03s0063g01780	3363	uncharacterized LOC100243480	447	6.42874	155	2.48553	1.37098	4.5813e-27	1.03205e-27	up
	VIT_02s0012g01320	2494	transcription factor MYC2-like	2300	44.6043	6645	143.685	-1.68766	0	0	down
	VIT_14s0066g02080	1193		9	0.364878	139	6.28331	-4.10604	2.31822e-32	4.65617e-33	down
	VIT_14s0083g01210	2718	receptor-like protein kinase FERONIA-like	27	0.480463	361	7.16262	-3.89799	1.63044e-79	1.79593e-80	down
	VIT_06s0009g01530	1138	putative methyltransferase DDB_G0268948-like	28	1.19004	165	7.81909	-2.71599	2.06448e-27	4.61282e-28	down
	VIT_14s0036g00050	723	asparagine synthetase B [glutamine-hydrolyzing]-like	577	38.5996	225	16.7826	1.20162	2.13729e-28	4.68069e-29	up
	VIT_02s0025g00400	1360	uncharacterized LOC100246733	146	5.1923	519	20.5799	-1.98679	6.05779e-58	8.42634e-59	down
	VIT_08s0007g00710	710	uncharacterized LOC100249439	53	3.61046	164	12.4566	-1.78666	8.86961e-17	2.63684e-17	down
	VIT_03s0180g00140	830		393	22.9013	2027	131.701	-2.52377	5.51062e-298	2.1435e-299	down
	VIT_06s0004g05400	441		341	37.3991	1497	183.062	-2.29125	5.24984e-197	2.90547e-198	down
	VIT_02s0025g04590	1420	transcription factor TCP9-like	29	0.987768	179	6.79797	-2.78286	2.31561e-30	4.84811e-31	down
	VIT_07s0031g03000	583		660	54.7546	1712	158.361	-1.53217	1.83972e-131	1.38587e-132	down
	VIT_05s0049g00050	1843		1207	31.6758	87	2.54571	3.63724	5.48922e-225	2.68127e-226	up
	VIT_11s0016g05740	1100	calmodulin-like protein 5-like	92	4.04521	173	8.4814	-1.06809	9.78781e-09	3.99583e-09	down
	VIT_14s0060g00420	1237	[Pyruvate dehydrogenase [lipoamide]] kinase, mitochondrial-like	201	7.85908	89	3.88003	1.01829	1.84425e-08	7.63404e-09	up
	VIT_10s0003g01690	1802	uncharacterized LOC100259946	166	4.45552	562	16.8188	-1.91641	8.84899e-60	1.20551e-60	down
	VIT_08s0007g08260	1793	discs large homolog 1-like protein-like	737	19.8807	1646	49.5067	-1.31625	8.1191e-101	7.51694e-102	down
	VIT_04s0008g07130	839	aspartic proteinase nepenthesin-2-like	2	0.115296	397	25.5178	-7.79002	1.83754e-90	1.82807e-91	down
	VIT_15s0024g01980	336		46	6.62162	15	2.4075	1.45965	0.00043601	0.000243142	up
	VIT_04s0069g00920	1417	probable WRKY transcription factor 11-like	473	16.145	1959	74.5554	-2.20723	5.1106e-246	2.32456e-247	down
	VIT_00s0181g00030	1102		157	6.8907	67	3.27874	1.07151	2.32461e-07	1.02308e-07	up
	VIT_18s0041g00290	1216	RING finger protein 170-like	65	2.58539	196	8.69234	-1.74937	2.82663e-19	7.79209e-20	down
	VIT_09s0002g00920	1956	transmembrane protein 87A-like	838	20.7215	2236	61.6478	-1.57292	5.30156e-178	3.22156e-179	down
	VIT_08s0058g01210	652	non-specific lipid-transfer protein P5-like	2154	159.788	8065	667.07	-2.06168	0	0	down
	VIT_07s0129g00040	2036	peptidyl-prolyl cis-trans isomerase-like 2-like	106	2.5181	207	5.48286	-1.12259	5.60799e-11	2.0625e-11	down
	VIT_14s0066g00400	977	uncharacterized LOC100243977	68	3.36635	172	9.49398	-1.49583	7.17323e-14	2.34789e-14	down
	VIT_13s0047g00280	339		39	5.5643	127	20.2031	-1.86031	5.92875e-14	1.93604e-14	down
	VIT_06s0004g04210	514		12	1.12918	119	12.4853	-3.46688	5.97915e-25	1.41528e-25	down
	VIT_15s0046g01330	1214	CMP-sialic acid transporter-like	72	2.86853	162	7.19632	-1.32695	3.68209e-11	1.34298e-11	down
	VIT_11s0052g00430	1770	uncharacterized LOC100266749	209	5.71108	467	14.2285	-1.31694	1.60498e-29	3.42214e-30	down
	VIT_07s0005g04150	495		2776	271.244	5121	557.91	-1.04044	2.68037e-214	1.37412e-215	down
	VIT_06s0061g00760	1015	zinc finger protein ZAT5-like	1456	69.381	149	7.91653	3.1316	1.20428e-239	5.56402e-241	up
	VIT_09s0018g01290	716	uncharacterized LOC100255236	901	60.8635	1816	136.778	-1.16819	2.49593e-92	2.45287e-93	down
	VIT_04s0023g00300	2326	leucine-rich repeat receptor-like protein CLAVATA2	164	3.4102	298	6.90909	-1.01864	3.25992e-13	1.09565e-13	down
	VIT_14s0066g02170	1183	prolyl 4-hydroxylase subunit alpha-1-like	1128	46.1179	480	21.8812	1.07564	1.13328e-45	1.84758e-46	up
	VIT_09s0002g03500	357		112	15.1738	30	4.53177	1.74344	1.98755e-10	7.48258e-11	up
	VIT_19s0014g03250	1799	lactase-phlorizin hydrolase-like	49	1.31738	187	5.60564	-2.08921	4.74225e-23	1.17265e-23	down
	VIT_07s0104g00190	491		2	0.197013	234	25.7009	-7.02739	5.43848e-57	7.63922e-58	down
	VIT_02s0033g00020	580		38	3.16885	98	9.11197	-1.52381	1.28061e-08	5.26159e-09	down
	VIT_00s1322g00010	900		262	14.0801	551	33.0159	-1.22951	3.22502e-31	6.63793e-32	down
	VIT_01s0026g02580	1967	dof zinc finger protein DOF5.2-like	388	9.54054	130	3.56413	1.42052	6.73943e-25	1.59735e-25	up
	VIT_03s0038g02790	129		38	14.2475	222	92.8063	-2.70351	2.8285e-36	5.30209e-37	down
	VIT_06s0004g07120	408		114	13.5142	459	60.669	-2.16648	2.86591e-57	4.01086e-58	down
	VIT_19s0014g04930	1856	(-)-germacrene D synthase	4	0.104238	391	11.3609	-6.76805	9.12743e-96	8.7818e-97	down
	VIT_09s0054g01450	99		43	21.0077	4	2.17891	3.26924	1.53989e-08	6.35554e-09	up
	VIT_17s0000g08290	1358	dof zinc finger protein DOF5.6-like	2851	101.541	441	17.5127	2.53559	0	0	up
	VIT_11s0103g00520	578		43	3.59821	294	27.4305	-2.93043	1.25034e-51	1.88433e-52	down
	VIT_19s0090g00510	844		119	6.81946	501	32.0118	-2.23087	1.18386e-64	1.52525e-65	down
	VIT_06s0004g06010	1246		13348	518.136	4108	177.798	1.54309	0	0	up
	VIT_18s0001g06090	1576	UDP-glycosyltransferase 85A1-like	15	0.460342	515	17.6224	-5.25856	4.58082e-128	3.52465e-129	down
	VIT_03s0091g00100	1650	methylthioribose kinase-like	222	6.5075	612	20.0024	-1.62	1.00561e-51	1.51371e-52	down
	VIT_15s0046g00220	1978	nephrocystin-3-like	143	3.49667	744	20.2843	-2.53631	9.9406e-111	8.52624e-112	down
	VIT_14s0060g02250	1653	heparan-alpha-glucosaminide N-acetyltransferase-like	312	9.12908	867	28.2853	-1.63151	1.76171e-73	2.05658e-74	down
	VIT_06s0004g02370	979	dihydroflavonol-4-reductase-like	181	8.94214	381	20.9873	-1.23083	5.22426e-22	1.32907e-22	down
	VIT_14s0030g01810	1050	cyc07	11489	529.223	25285	1298.64	-1.29505	0	0	down
	VIT_00s0203g00210	898		789	42.4958	43	2.5823	4.04059	3.50525e-158	2.33579e-159	up
	VIT_02s0087g01010	1341		45	1.62304	133	5.34856	-1.72045	3.42197e-13	1.15057e-13	down
	VIT_18s0001g08240	2779	receptor-like protein kinase HSL1-like	83	1.44456	359	6.96659	-2.26982	1.1865e-47	1.87638e-48	down
	VIT_04s0008g06680	820	nuclear nucleic acid-binding protein C1D-like	604	35.6261	1134	74.5785	-1.06582	2.6321e-50	4.03396e-51	down
	VIT_08s0007g04260	501		38	3.66852	97	10.4412	-1.50901	1.94446e-08	8.06105e-09	down
	VIT_07s0005g01970	1114	glycogenin-1-like	699	30.3485	37	1.79115	4.08267	4.00181e-141	2.86574e-142	up
	VIT_13s0158g00090	1006		2875	138.225	168	9.00587	3.94	0	0	up
	VIT_00s2472g00010	638	enhancer of mRNA-decapping protein 4-like	73	5.53411	181	15.2993	-1.46705	3.73715e-14	1.21133e-14	down
	VIT_15s0024g00740	567		20	1.70605	58	5.51645	-1.69308	2.6802e-06	1.25693e-06	down
	VIT_14s0006g02320	547	nuclear transcription factor Y subunit C-4-like	1	0.0884216	351	34.6046	-8.61235	9.46381e-74	1.10181e-74	down
	VIT_00s0586g00030	981	stem-specific protein TSJT1-like	24	1.18328	184	10.1149	-3.09562	1.78838e-34	3.45333e-35	down
	VIT_02s0025g03170	980		12	0.592244	128	7.04366	-3.57206	2.41878e-27	5.41367e-28	down
	VIT_15s0021g02110	567	ethylene-responsive transcription factor ERF034-like	0.5	0.0426513	73	6.94311	-7.34685	2.89187e-18	8.19028e-19	down
	VIT_07s0005g02130	2066	uncharacterized LOC100264112	308	7.21051	930	24.2754	-1.75132	6.80587e-87	6.97514e-88	down
	VIT_08s0007g00770	1727	uncharacterized LOC100251163	789	22.0968	253	7.90028	1.48386	1.40196e-52	2.0833e-53	up
	VIT_14s0081g00710	1565	uncharacterized LOC100256476	632	19.5321	1147	39.5242	-1.01689	3.4535e-47	5.49712e-48	down
	VIT_07s0005g04400	789	photosystem II reaction center PSB28 protein, chloroplastic-like	128	7.84654	309	21.1201	-1.42849	2.00121e-22	5.03104e-23	down
	VIT_14s0030g01270	2059	probable nucleolar protein 5-2-like	625	14.6815	1812	47.4587	-1.69268	2.24948e-160	1.48184e-161	down
	VIT_12s0028g02500	1553	uncharacterized LOC100265975	186	5.79278	359	12.4663	-1.10571	9.80812e-18	2.82706e-18	down
	VIT_13s0101g00470	817		269	15.9249	665	43.8949	-1.46277	1.81278e-48	2.83188e-49	down
	VIT_12s0059g01190	1086	homeobox protein SBH1-like	3	0.133609	320	15.8904	-6.89399	4.44587e-78	4.96686e-79	down
	VIT_19s0014g03960	1163	uncharacterized LOC100246896	304	12.6427	600	27.8218	-1.13792	4.19652e-30	8.82934e-31	down
	VIT_07s0031g02040	1135	uncharacterized LOC100254260	357	15.2131	758	36.0154	-1.2433	3.29646e-43	5.58249e-44	down
	VIT_01s0137g00240	1556	probable pectate lyase 5-like	1151	35.7776	232	8.04068	2.15367	2.58423e-126	2.00577e-127	up
	VIT_09s0002g00650	829	uncharacterized LOC100261740	49	2.85882	91	5.91972	-1.05011	4.99088e-05	2.56533e-05	down
	VIT_02s0025g02620	2045	putative aminoacrylate hydrolase RutD-like	36	0.851441	234	6.17074	-2.85746	2.36161e-40	4.17608e-41	down
	VIT_14s0108g00400	1494	uncharacterized LOC100264446	170	5.50356	388	14.0054	-1.34755	1.38403e-25	3.22858e-26	down
	VIT_11s0103g00210	1315	F-box protein At5g07610-like	173	6.36306	525	21.5302	-1.75857	7.02232e-50	1.08128e-50	down
	VIT_18s0072g00370	3795	cellulose synthase A catalytic subunit 6 [UDP-forming]-like	2872	36.6031	1193	16.9529	1.11044	2.38149e-120	1.90925e-121	up
	VIT_14s0036g00970	909	thioredoxin domain-containing protein 9-like	159	8.46016	364	21.5949	-1.35194	3.41196e-24	8.21226e-25	down
	VIT_08s0058g00410	980		1518	74.9189	2	0.110057	9.41093	6.13522e-256	2.68064e-257	up
	VIT_05s0077g01570	1159	major allergen Pru ar 1-like	6204	258.901	162	7.53782	5.10211	0	0	up
	VIT_12s0059g00220	1388	epoxide hydrolase 2-like	108	3.76339	337	13.0935	-1.79874	1.87217e-33	3.68477e-34	down
	VIT_09s0002g07120	1033	adenine phosphoribosyltransferase 2-like	183	8.56833	549	28.6607	-1.74199	1.9452e-51	2.9446e-52	down
	VIT_11s0016g02280	3073		514	8.08995	1035	18.1632	-1.16681	4.60131e-53	6.79629e-54	down
	VIT_12s0034g01770	699	uncharacterized LOC100259958	102	7.05779	206	15.8929	-1.1711	1.30057e-11	4.6515e-12	down
	VIT_14s0083g01150	1943	COBRA-like protein 4-like	0.5	0.0124464	359	9.96405	-9.64486	2.82985e-66	3.57108e-67	down
	VIT_18s0041g00430	2295	patellin-5-like	14216	299.599	5385	126.537	1.24347	0	0	up
	VIT_19s0090g01870	4564	ABC transporter C family member 3-like	170	1.80156	554	6.54604	-1.86138	9.96968e-57	1.40554e-57	down
	VIT_00s1569g00020	1246		129	5.00746	315	13.6335	-1.445	3.26626e-23	8.04892e-24	down
	VIT_16s0100g01190	1521	resveratrol synthase	1691	53.7725	241	8.54481	2.65375	6.91897e-236	3.25252e-237	up
	VIT_13s0074g00470	1322		868	31.7566	215	8.77044	1.85633	6.42152e-79	7.11935e-80	up
	VIT_06s0004g04270	461	probable histone H2A.4-like	65	6.81958	869	101.656	-3.89787	1.06702e-189	6.13006e-191	down
	VIT_17s0000g05110	1948	cytochrome P450 78A4-like	39074	970.162	111600	3089.51	-1.67108	0	0	down
	VIT_00s0184g00050	956	uncharacterized LOC100255733	70	3.54149	188	10.6051	-1.58233	3.09809e-16	9.35188e-17	down
	VIT_03s0180g00210	1375	transcription factor MYB44-like	176	6.19092	475	18.6297	-1.58938	2.31948e-39	4.16394e-40	down
	VIT_05s0020g03010	1005		181	8.7108	343	18.4053	-1.07924	2.15918e-16	6.48964e-17	down
	VIT_15s0046g01900	2374	ferric reduction oxidase 2-like	551	11.2258	231	5.24742	1.09714	1.1712e-23	2.85517e-24	up
	VIT_08s0040g02610	1110	uncharacterized LOC100260270	1599	69.674	121	5.87864	3.56707	2.23321e-293	8.78673e-295	up
	VIT_05s0020g02690	2427	uncharacterized LOC100261454	81	1.61421	7831	174.005	-6.75215	0	0	down
	VIT_12s0055g00290	2996	UDP-glucose flavonoid 3-O-glucosyltransferase 6-like	132	2.13097	606	10.908	-2.3558	3.83578e-83	4.07385e-84	down
	VIT_06s0009g02520	2856		161	2.72655	433	8.17606	-1.58433	7.92268e-36	1.494e-36	down
	VIT_04s0008g01660	1885	solute carrier family 25 member 44-like	6446	165.396	2303	65.8866	1.32787	0	0	up
	VIT_14s0006g01410	1643	probable fructokinase-2-like	458	13.4826	881	28.917	-1.10082	2.04249e-41	3.55776e-42	down
	VIT_09s0002g06010	1143	acyl-protein thioesterase 2-like	22	0.93094	800	37.7449	-5.34145	8.74709e-199	4.80179e-200	down
	VIT_14s0006g02230	1100	uncharacterized LOC100266821	104	4.57284	355	17.404	-1.92826	1.58324e-38	2.87203e-39	down
	VIT_07s0129g01010	413		84	9.83727	17	2.2198	2.14783	2.48751e-10	9.41161e-11	up
	VIT_17s0000g04750	1693	UDP-glycosyltransferase 89B1-like	3454	98.6758	1447	46.092	1.09818	5.96543e-142	4.24785e-143	up
	VIT_17s0000g01500	1956	SWI/SNF complex component SNF12 homolog	222	5.48946	436	12.0208	-1.13079	5.228e-22	1.33025e-22	down
	VIT_01s0150g00250	2248	probable peptide/nitrate transporter At5g13400-like	103	2.21608	455	10.9151	-2.30025	5.13718e-61	6.91327e-62	down
	VIT_01s0011g04020	878	uncharacterized LOC100249231	439	24.1833	2238	137.461	-2.50694	0	0	down
	VIT_09s0002g03690	875	uncharacterized LOC100248099	2813	155.492	847	52.2023	1.57465	5.27571e-201	2.86541e-202	up
	VIT_13s0067g02280	822	transcription factor bHLH61-like	6	0.353041	82	5.37968	-3.92961	4.01204e-19	1.10949e-19	down
	VIT_13s0019g02530	2241	cucumisin-like	0.5	0.0107913	227	5.46259	-8.98357	4.12813e-46	6.67827e-47	down
	VIT_08s0007g07000	737	disease resistance response protein 206-like	0.5	0.0328132	93	6.80503	-7.69618	2.52283e-22	6.35596e-23	down
	VIT_08s0032g00190	1549	F-box/LRR-repeat protein At3g48880-like	84	2.62285	159	5.53554	-1.07759	3.1793e-08	1.33084e-08	down
	VIT_18s0001g07790	1201	anamorsin homolog 2-like	47	1.89278	129	5.79243	-1.61366	8.08249e-12	2.86464e-12	down
	VIT_00s2364g00010	1443	U-box domain-containing protein 8-like	3121	104.61	842	31.4673	1.73309	2.16202e-255	9.48518e-257	up
	VIT_12s0028g01220	1008	E3 ubiquitin ligase BIG BROTHER-related-like	155	7.43732	686	36.701	-2.30296	1.76372e-91	1.74357e-92	down
	VIT_00s0742g00040	296		33	5.39222	82	14.9395	-1.47018	4.43298e-07	1.98237e-07	down
	VIT_07s0129g01050	1304	sucrose responsive element binding protein	1257	46.6233	2991	123.695	-1.40767	8.80616e-202	4.75529e-203	down
	VIT_10s0092g00640	932	uncharacterized LOC100254564	255	13.2333	1542	89.2242	-2.75326	2.44223e-249	1.09006e-250	down
	VIT_16s0050g01580	1640	UDP-glycosyltransferase 88A1-like	121	3.56851	482	15.8496	-2.15105	1.49198e-59	2.03589e-60	down
	VIT_16s0039g00010	2690	ABC transporter G family member 11-like	392	7.04822	732	14.6748	-1.05801	1.55358e-32	3.11134e-33	down
	VIT_04s0008g04480	2539	RING finger and CHY zinc finger domain-containing protein 1-like	1323	25.2024	510	10.8323	1.21822	7.42528e-65	9.53989e-66	up
	VIT_18s0001g06580	785	blue copper protein-like	0.5	0.0308067	1045	71.7895	-11.1863	1.64454e-150	1.1305e-151	down
	VIT_09s0002g02630	1701	IAA-amino acid hydrolase ILR1-like 4	1473	41.8836	2661	84.3636	-1.01024	1.1066e-106	9.77422e-108	down
	VIT_18s0122g01420	380		366	46.5847	1599	226.923	-2.28428	1.40885e-209	7.34888e-211	down
	VIT_05s0094g01150	1297	NADP-dependent alkenal double bond reductase P1-like	41	1.52894	213	8.85633	-2.53418	1.46294e-32	2.92653e-33	down
	VIT_18s0001g00470	1966	L-ascorbate oxidase homolog-like	485	11.9317	1501	41.1729	-1.78689	2.05622e-143	1.45774e-144	down
	VIT_13s0019g03940	935	uncharacterized LOC100266780	1063	54.9879	2033	117.257	-1.09249	8.46921e-93	8.30032e-94	down
	VIT_09s0002g08340	807		42	2.51722	179	11.9617	-2.24852	4.00193e-24	9.65556e-25	down
	VIT_08s0007g00730	2956	uncharacterized LOC100266615	268	4.38506	554	10.1069	-1.20468	1.99816e-30	4.17273e-31	down
	VIT_07s0031g02550	2177	ABC transporter G family member 5-like	5	0.111085	1956	48.4535	-8.76879	0	0	down
	VIT_01s0011g03520	1453	zinc finger protein CONSTANS-LIKE 16-like	230	7.6561	456	16.9244	-1.14442	2.21514e-23	5.42791e-24	down
	VIT_08s0058g01010	1001	uncharacterized LOC100253378	56	2.70582	243	13.0914	-2.27448	9.80334e-33	1.95452e-33	down
	VIT_19s0014g02970	2166	choline transporter-like protein 2	69	1.54076	331	8.24108	-2.41919	2.13371e-47	3.38774e-48	down
	VIT_12s0035g00720	1547	magnesium transporter NIPA2-like	446	13.9441	1277	44.5159	-1.67467	1.10089e-111	9.40309e-113	down
	VIT_12s0035g02010	766		2058	129.946	7151	503.445	-1.95393	0	0	down
	VIT_04s0008g05530	1181		13	0.532401	199	9.08694	-4.09321	1.03026e-45	1.67871e-46	down
	VIT_03s0063g02360	710	organ-specific protein S2-like	0.5	0.034061	2445	185.71	-12.4126	2.02029e-282	8.21152e-284	down
	VIT_06s0004g00430	931	hypothetical protein	21	1.09098	89	5.15531	-2.24044	1.45272e-12	4.99258e-13	down
	VIT_11s0016g05290	329	uncharacterized LOC100855274	53	7.79158	183	29.9964	-1.9448	1.09242e-20	2.89321e-21	down
	VIT_07s0005g03230	1040	ethylene-responsive transcription factor 1B-like	13	0.604582	1613	83.6403	-7.11211	0	0	down
	VIT_04s0044g01860	2140	uncharacterized LOC100249991	419	9.46991	138	3.4776	1.44526	1.85613e-27	4.14479e-28	up
	VIT_01s0010g03750	575	stress-associated endoplasmic reticulum protein 2-like	8177	687.815	3551	333.041	1.04632	0	0	up
	VIT_01s0011g02990	1685	NAC domain-containing protein 8-like	166	4.7649	528	16.8985	-1.82638	8.9043e-53	1.32078e-53	down
	VIT_09s0002g01690	676	uncharacterized LOC100254971	135	9.65901	435	34.7022	-1.84508	2.69693e-44	4.48863e-45	down
	VIT_05s0077g01150	1206	class I beta-1,3-glucanase	50164	2011.83	2819	126.056	3.99637	0	0	up
	VIT_11s0016g00470	2764	sucrose synthase-like	20064	351.095	8012	156.321	1.16735	0	0	up
	VIT_18s0001g13550	976	zinc finger protein GIS2-like	225	11.1501	509	28.1243	-1.33476	1.04719e-32	2.08969e-33	down
	VIT_13s0019g03200	1340	transcription factor MYB104-like	120	4.33134	237	9.53801	-1.13888	1.17966e-12	4.0388e-13	down
	VIT_12s0142g00570	1874	uncharacterized LOC100854936	100	2.58093	205	5.89928	-1.19265	7.25273e-12	2.56372e-12	down
	VIT_01s0011g01460	2045	bifunctional purine biosynthesis protein PurH-like	502	11.8729	964	25.4213	-1.09837	4.85111e-45	7.98264e-46	down
	VIT_00s0684g00030	1073	senescence-associated protein DIN1-like	56	2.52426	295	14.8264	-2.55424	5.28648e-45	8.70617e-46	down
	VIT_10s0003g04120	2602	probable beta-1,3-galactosyltransferase 20-like	181	3.36447	380	7.87573	-1.22703	7.44603e-22	1.90597e-22	down
	VIT_15s0048g02740	1771	CBL-interacting protein kinase 12	270	7.37379	657	20.006	-1.43996	8.1342e-47	1.30278e-47	down
	VIT_06s0009g01020	2127	outer envelope protein 61, chloroplastic-like	213	4.84348	464	11.7643	-1.2803	3.87805e-28	8.52423e-29	down
	VIT_01s0127g00260	1618	ATP-citrate synthase alpha chain protein 1-like	2408	71.9819	1006	33.53	1.10218	6.59117e-100	6.14074e-101	up
	VIT_04s0044g00210	1096	probable cinnamyl alcohol dehydrogenase 9-like	168	7.41386	330	16.2374	-1.13103	5.75398e-17	1.70028e-17	down
	VIT_14s0068g01970	1022	uncharacterized LOC100265182	24	1.13581	170	8.97041	-2.98145	7.13004e-31	1.47489e-31	down
	VIT_13s0156g00200	548	uncharacterized LOC100254452	125	11.0325	313	30.8019	-1.48126	6.76793e-24	1.64202e-24	down
	VIT_08s0007g04160	2448	uncharacterized LOC100264768	944	18.6512	339	7.46797	1.32048	1.02045e-52	1.51455e-53	up
	VIT_17s0000g08380	1152	uncharacterized LOC100243388	208	8.73286	484	22.6573	-1.37545	1.44168e-32	2.88271e-33	down
	VIT_13s0064g01210	822	zinc finger A20 and AN1 domain-containing stress-associated protein 8-like	36776	2163.9	11225	736.426	1.55503	0	0	up
	VIT_01s0244g00070	1913	uncharacterized LOC100260846	187	4.72794	598	16.8578	-1.83413	6.02816e-60	8.20143e-61	down
	VIT_06s0004g07220	1740		9	0.250172	164	5.08287	-4.34465	4.34544e-39	7.82043e-40	down
	VIT_08s0040g02250	617	uncharacterized LOC100251731	18	1.41102	94	8.21594	-2.54169	4.10194e-15	1.28876e-15	down
	VIT_14s0060g01160	3254	uncharacterized LOC100264846	178	2.64574	691	11.4518	-2.11383	5.21459e-83	5.54992e-84	down
	VIT_17s0000g00090	1234	chromophore lyase CpcT/CpeT 3-like	301	11.7977	696	30.4164	-1.36635	7.77493e-46	1.26441e-46	down
	VIT_08s0040g01190	1244		10955	425.929	2772	120.168	1.82557	0	0	up
	VIT_07s0141g00660	530	signal recognition particle 9 kDa protein-like	158	14.4187	319	32.4586	-1.17066	2.64783e-17	7.73167e-18	down
	VIT_14s0066g02620	1521	probable RNA 3'-terminal phosphate cyclase-like protein	258	8.20419	510	18.0824	-1.14015	7.43582e-26	1.72275e-26	down
	VIT_15s0046g01040	2203		0.5	0.0109774	1097	26.8538	-11.2564	4.18409e-156	2.81064e-157	down
	VIT_06s0004g05340	1161		80	3.33275	348	16.1645	-2.27804	1.98656e-46	3.1995e-47	down
	VIT_13s0067g02560	751	uncharacterized LOC100241651	167	10.7553	1	0.0718083	7.22668	1.84123e-36	3.43822e-37	up
	VIT_16s0039g00700	1857	maltose excess protein 1, chloroplastic-like	488	12.7102	210	6.09848	1.05947	5.30222e-20	1.43301e-20	up
	VIT_05s0020g03670	1969	uncharacterized LOC100245904	243	5.96906	764	20.9248	-1.80964	7.20675e-75	8.30319e-76	down
	VIT_00s1306g00010	3176	uncharacterized LOC100854548	449	6.83772	1173	19.9174	-1.54244	2.47017e-91	2.44527e-92	down
	VIT_14s0060g00290	617	anaphase-promoting complex subunit 11-like	23	1.80297	106	9.26478	-2.36138	1.29229e-15	3.99414e-16	down
	VIT_13s0074g00570	1459	lysine histidine transporter 1-like	1079	35.7694	114	4.2137	3.08557	1.6487e-175	1.00924e-176	up
	VIT_11s0016g04610	1340	uncharacterized LOC100245744	114	4.11477	252	10.1417	-1.30141	3.15652e-16	9.53251e-17	down
	VIT_08s0040g02800	2997	phosphatidate phosphatase LPIN3-like	112	1.80749	392	7.05365	-1.96438	1.93966e-43	3.27434e-44	down
	VIT_00s1203g00010	696	auxin response factor 6-like	14	0.972891	90	6.97345	-2.84152	3.33597e-16	1.00849e-16	down
	VIT_19s0138g00090	461		8	0.839333	52	6.08299	-2.85746	6.38233e-10	2.45569e-10	down
	VIT_00s2269g00010	1868	U-box domain-containing protein 4-like	2654	68.7178	7048	203.471	-1.56607	0	0	down
	VIT_00s0374g00050	1344	U-box domain-containing protein 8-like	1948	70.1028	493	19.7816	1.82531	1.19136e-171	7.45835e-173	up
	VIT_13s0074g00720	2649	uncharacterized LOC100248981	1249	22.8048	433	8.81496	1.37131	2.10461e-73	2.45875e-74	up
	VIT_16s0098g01240	903		158	8.46281	374	22.3356	-1.40014	4.08043e-26	9.38781e-27	down
	VIT_06s0004g00200	2893	uncharacterized LOC100253534	1871	31.2803	6361	118.575	-1.92247	0	0	down
	VIT_03s0038g01830	1873	uncharacterized LOC100245206	0.5	0.0129115	321	9.24233	-9.48345	1.06665e-60	1.4383e-61	down
	VIT_04s0023g01890	1270	late embryogenesis abundant protein D-29-like	98	3.73223	287	12.1869	-1.70722	9.34302e-27	2.12317e-27	down
	VIT_12s0142g00110	1261	uncharacterized LOC100242306	197	7.55608	33	1.41128	2.42063	6.68014e-26	1.54558e-26	up
	VIT_04s0008g00610	1539	zinc finger CCCH domain-containing protein 20-like	2953	92.8048	6717	235.37	-1.34266	0	0	down
	VIT_06s0004g05810	2015	probable serine/threonine-protein kinase At5g41260-like	1291	30.9882	532	14.2381	1.12197	1.10467e-55	1.57768e-56	up
	VIT_16s0022g01460	672	40S ribosomal protein S20-2-like	13899	1000.37	30028	2409.75	-1.26835	0	0	down
	VIT_16s0050g02460	1533	probable beta-1,3-galactosyltransferase 11-like	244	7.69827	438	15.408	-1.00107	2.40748e-18	6.80439e-19	down
	VIT_11s0016g02200	3104	beta-galactosidase-like	1841	28.6865	351	6.09817	2.23392	1.29864e-210	6.72746e-212	up
	VIT_18s0122g00620	1174	Rossmann-fold NAD(P)-binding domain-containing protein-like	218	8.98119	1183	54.3414	-2.59707	5.27591e-180	3.15396e-181	down
	VIT_05s0029g00240	1601	selenium-binding protein 1-like	496	14.9843	1189	40.0502	-1.41836	7.43587e-82	8.00402e-83	down
	VIT_16s0115g00340	1638	anthocyanidin 5,3-O-glucosyltransferase-like	232	6.85046	884	29.104	-2.08695	3.66422e-104	3.30708e-105	down
	VIT_18s0001g14280	819	ER lumen protein retaining receptor-like	27	1.5945	87	5.72862	-1.84508	7.67994e-10	2.96873e-10	down
	VIT_18s0041g02170	1425	uncharacterized LOC100241456	107	3.63174	269	10.1801	-1.48702	7.93402e-21	2.09417e-21	down
	VIT_00s1405g00020	402		43	5.17354	13	1.74394	1.5688	0.00033188	0.00018288	up
	VIT_04s0008g04590	841	uncharacterized LOC100243871	196	11.2721	70	4.48866	1.3284	5.03004e-12	1.76587e-12	up
	VIT_18s0001g01610	974	17.6 kDa class I heat shock protein 3-like	351	17.4298	41	2.27007	2.94075	2.22388e-55	3.18908e-56	up
	VIT_18s0001g10580	1773	uncharacterized LOC100266116	2	0.054559	255	7.75614	-7.15138	1.64255e-61	2.19571e-62	down
	VIT_08s0056g01070	1708	protein TRANSPARENT TESTA 12-like	614	17.3871	155	4.89394	1.82895	4.29222e-55	6.19164e-56	up
	VIT_13s0019g05120	1290	cysteine proteinase 15A-like	997	37.381	2760	115.381	-1.62603	3.64267e-230	1.75318e-231	down
	VIT_07s0141g00270	930	auxin-induced protein 22D-like	66	3.43247	138	8.00222	-1.22115	1.18866e-08	4.87476e-09	down
	VIT_13s0074g00750	706	60S acidic ribosomal protein P2B-like	193	13.222	419	32.0054	-1.27537	2.18921e-25	5.12892e-26	down
	VIT_00s0225g00020	666	60S ribosomal protein L27a-3-like	4216	306.176	7696	623.168	-1.02526	0	0	down
	VIT_02s0025g04540	2374	SPX domain-containing membrane protein At4g22990-like	357	7.27332	984	22.3526	-1.61976	2.21595e-82	2.37434e-83	down
	VIT_10s0003g02680	3498	phytochrome E	36	0.497769	543	8.37133	-4.07191	3.3297e-122	2.63809e-123	down
	VIT_05s0077g01450	1155	GATA transcription factor 16-like	60	2.51255	378	17.6492	-2.81238	2.12516e-63	2.77514e-64	down
	VIT_10s0071g00840	1675	uncharacterized LOC100252690	23605	681.608	6718	216.292	1.65596	0	0	up
	VIT_13s0019g03000	752	18.2 kDa class I heat shock protein-like	3291	211.668	766	54.932	1.94609	0	0	up
	VIT_01s0011g06330	1800	65-kDa microtubule-associated protein 6-like	79	2.12276	407	12.1937	-2.52213	9.16966e-61	1.23605e-61	down
	VIT_11s0118g00280	1655		116	3.39004	216	7.03834	-1.05393	2.07648e-10	7.82668e-11	down
	VIT_12s0059g00430	533	uncharacterized LOC100255025	156	14.1561	24	2.42828	2.54342	6.64615e-22	1.69616e-22	up
	VIT_14s0066g01640	1665	auxin-induced protein 5NG4-like	10	0.29049	231	7.4819	-4.68684	2.46282e-56	3.48867e-57	down
	VIT_06s0004g07550	1059		3175	145.008	398	20.2676	2.83889	0	0	up
	VIT_01s0137g00810	2493	uncharacterized LOC100250796	1997	38.7437	764	16.5267	1.22917	1.26233e-98	1.18964e-99	up
	VIT_18s0001g08850	3131	calcium-transporting ATPase 3, endoplasmic reticulum-type-like	486	7.50756	174	2.99696	1.32485	6.97389e-28	1.54354e-28	up
	VIT_07s0129g00130	868	uncharacterized LOC100854286	140	7.80106	268	16.6506	-1.09383	2.45438e-13	8.20071e-14	down
	VIT_01s0026g01550	1343	homeobox-leucine zipper protein HAT5-like	173	6.23039	615	24.6953	-1.98684	1.97299e-68	2.43585e-69	down
	VIT_06s0004g04320	1282		86	3.24456	380	15.9849	-2.30061	3.55848e-51	5.4043e-52	down
	VIT_00s0527g00030	1016	pistil-specific extensin-like protein-like	916	43.6061	26	1.38005	4.98174	3.96364e-201	2.151e-202	up
	VIT_18s0001g15730	1149	dof zinc finger protein DOF3.5-like	319	13.4281	47	2.20593	2.6058	1.24275e-44	2.05835e-45	up
	VIT_02s0033g00850	971		156	7.77053	2	0.111077	6.12838	7.34351e-36	1.3838e-36	up
	VIT_12s0057g00300	1284	uncharacterized LOC100242621	120	4.52024	259	10.878	-1.26694	5.15883e-16	1.56973e-16	down
	VIT_17s0000g03110	1475	uncharacterized LOC100262884	102	3.34467	240	8.77473	-1.39149	4.6707e-17	1.37494e-17	down
	VIT_19s0177g00230	711	uncharacterized LOC100258838	306	20.816	18	1.36527	3.93044	4.51978e-61	6.08038e-62	up
	VIT_12s0028g03740	626		989	76.413	419	36.0956	1.082	1.42007e-40	2.50159e-41	up
	VIT_17s0000g09190	891		2217	120.346	685	41.4598	1.53741	2.93174e-153	1.99698e-154	up
	VIT_03s0063g01560	1854	cytochrome P450 82C4-like	1	0.0260877	355	10.326	-8.6287	1.93473e-74	2.23949e-75	down
	VIT_14s0068g01640	1140	60S ribosomal protein L7a-like	1381	58.5915	2551	120.676	-1.04237	1.14786e-107	1.01026e-108	down
	VIT_17s0000g05790	1281	2-aminoethanethiol dioxygenase-like	3569	134.754	511	21.5123	2.6471	0	0	up
	VIT_02s0025g03540	1340	tubulin beta-1 chain-like	71	2.56271	414	16.6613	-2.70076	1.6955e-66	2.13581e-67	down
	VIT_08s0040g01140	1911	serine carboxypeptidase-like 45-like	27	0.683358	410	11.5701	-4.08162	1.06081e-92	1.04061e-93	down
	VIT_05s0094g01100	874	60S ribosomal protein L2, mitochondrial-like	258	14.2776	572	35.2938	-1.30567	2.03448e-35	3.862e-36	down
	VIT_19s0014g02860	1818	uncharacterized LOC100253729	6578	175.003	2528	74.989	1.22263	0	0	up
	VIT_17s0000g01290	1303	UDP-arabinopyranose mutase 1-like	733	27.2085	2494	103.221	-1.9236	2.22582e-262	9.50576e-264	down
	VIT_13s0047g01120	1469		90	2.96324	176	6.46108	-1.1246	1.5513e-09	6.08181e-10	down
	VIT_04s0008g07370	567	uncharacterized LOC100263835	0.5	0.0426513	53	5.04089	-6.88494	5.60917e-14	1.83018e-14	down
	VIT_16s0013g02160	493		726	71.2254	314	34.3477	1.05218	7.87234e-29	1.70429e-29	up
	VIT_18s0001g04920	213		11	2.49781	92	23.2928	-3.22115	1.79124e-18	5.04582e-19	down
	VIT_08s0058g00470	866	abscisic acid receptor PYL4-like	590	32.9518	188	11.7072	1.49296	5.51698e-40	9.81758e-41	up
	VIT_05s0077g01730	3132		106	1.63693	318	5.47545	-1.74199	2.5601e-30	5.36342e-31	down
	VIT_00s0194g00140	1888		27	0.691683	274	7.82642	-3.50017	3.13779e-56	4.45182e-57	down
	VIT_14s0006g02140	1731	UDP-glycosyltransferase 89A2-like	245	6.84565	604	18.8172	-1.45879	5.778e-44	9.66193e-45	down
	VIT_08s0007g03630	1705	uncharacterized LOC100240971	126	3.57431	797	25.2086	-2.81818	1.41694e-132	1.05914e-133	down
	VIT_04s0008g01610	733	18.8 kDa class II heat shock protein-like	3804	251.005	6	0.44143	9.15132	0	0	up
	VIT_07s0104g00540	1109	cyclin-P3-1-like	10267	447.773	23069	1121.79	-1.32496	0	0	down
	VIT_19s0014g04790	1671	organic cation transporter protein-like	589	17.0484	96	3.0982	2.46014	2.45909e-76	2.78803e-77	up
	VIT_13s0019g02770	729	18.2 kDa class I heat shock protein-like	736	48.831	23	1.70143	4.84298	1.69037e-160	1.11277e-161	up
	VIT_11s0037g00530	3149	cellulose synthase A catalytic subunit 7 [UDP-forming]-like	1	0.0153593	1083	18.5469	-10.2378	2.95379e-181	1.75387e-182	down
	VIT_14s0108g01170	1214	pectinesterase 31-like	268	10.6773	601	26.6975	-1.32216	7.44096e-38	1.36081e-38	down
	VIT_14s0066g01140	807	uncharacterized LOC100247380	102	6.11325	5	0.334126	4.19347	5.6825e-22	1.44743e-22	up
	VIT_02s0241g00140	704	serine/threonine kinase-like	3411	234.344	6188	474.015	-1.0163	5.78235e-249	2.58605e-250	down
	VIT_01s0137g00610	2603		182	3.38176	383	7.93485	-1.23043	4.16951e-22	1.05681e-22	down
	VIT_18s0001g13000	1902	AP-4 complex subunit mu-1-like	521	13.2487	948	26.8789	-1.02063	1.89088e-39	3.38944e-40	down
	VIT_00s0301g00100	1132	nuclease S1-like	545	23.286	59	2.81074	3.05045	2.64246e-88	2.67858e-89	up
	VIT_02s0025g04150	1712	E3 ubiquitin-protein ligase At4g11680-like	1801	50.881	4198	132.237	-1.37793	9.00849e-274	3.7463e-275	down
	VIT_05s0077g00670	1309	uncharacterized LOC100267130	282	10.4197	563	23.1944	-1.15446	5.85336e-29	1.26353e-29	down
	VIT_13s0175g00010	225		26	5.58903	55	13.1824	-1.23794	0.000341774	0.000188508	down
	VIT_10s0003g02900	816	chlorophyll a-b binding protein 40, chloroplastic-like	1699	100.704	6497	429.375	-2.09211	0	0	down
	VIT_13s0074g00140	644	60S ribosomal protein L24-like	349	26.2111	1203	100.738	-1.94236	8.29748e-129	6.34721e-130	down
	VIT_11s0118g00590	1905	uncharacterized LOC100267143	9831	249.602	1896	53.6732	2.21736	0	0	up
	VIT_11s0078g00310	1828	isoamylase 1, chloroplastic-like	120	3.17505	256	7.55228	-1.25013	1.53002e-15	4.74193e-16	down
	VIT_07s0191g00220	752	uncharacterized LOC100251922	199	12.7991	484	34.709	-1.43926	8.61265e-35	1.65499e-35	down
	VIT_06s0004g04370	345	histone H4-like	6	0.841158	68	10.6293	-3.65952	2.30786e-15	7.19404e-16	down
	VIT_02s0033g00010	549		49	4.31687	126	12.3769	-1.51959	1.05416e-10	3.92281e-11	down
	VIT_08s0058g00120	611	uncharacterized LOC100265996	258	20.4232	7	0.617833	5.04685	9.99377e-58	1.39416e-58	up
	VIT_05s0020g02080	1633	uncharacterized LOC100259554	115	3.4061	246	8.12388	-1.25405	4.75085e-15	1.49562e-15	down
	VIT_05s0020g03380	2576	serine/threonine-protein kinase WNK1-like	55	1.03267	287	6.00828	-2.54057	1.456e-43	2.45331e-44	down
	VIT_10s0003g01290	456		17	1.80314	89	10.5254	-2.54529	2.149e-14	6.90105e-15	down
	VIT_05s0077g00950	2457	ATP-citrate synthase beta chain protein 2-like	16048	315.908	4593	100.81	1.64786	0	0	up
	VIT_01s0011g02500	828	uncharacterized LOC100254256	0.5	0.0292069	177	11.5281	-8.62463	9.25687e-38	1.6954e-38	down
	VIT_17s0000g01110	1316	uncharacterized LOC100249014	720	26.462	4240	173.75	-2.71502	0	0	down
	VIT_00s0698g00010	1763	catalase isozyme 1-like	8009	219.721	22171	678.184	-1.626	0	0	down
	VIT_18s0001g05890	759	ethylene-responsive transcription factor ERF021-like	68	4.33324	272	19.326	-2.15702	2.904e-34	5.6284e-35	down
	VIT_08s0056g01490	974	uncharacterized LOC100241525	202	10.0309	411	22.7561	-1.18181	3.01008e-22	7.59702e-23	down
	VIT_18s0001g00230	489	NADH dehydrogenase [ubiquinone] 1 beta subcomplex subunit 2-like	838	82.8859	1661	183.179	-1.14405	8.07535e-82	8.70683e-83	down
	VIT_01s0011g05810	2153	adagio protein 3-like	1487	33.4051	279	6.98835	2.25704	1.72048e-172	1.07014e-173	up
	VIT_10s0116g00560	1550		37	1.15456	4986	173.474	-7.23124	0	0	down
	VIT_05s0094g01390	1244	uncharacterized LOC100264576	164	6.3763	378	16.3865	-1.36171	2.43227e-25	5.70273e-26	down
	VIT_07s0005g01710	1324	probable WRKY transcription factor 23-like	9002	328.849	1780	72.5014	2.18134	0	0	up
	VIT_11s0016g05110	1449	protein brittle-1, chloroplastic/amyloplastic-like	7	0.233655	409	15.2219	-6.02563	1.30294e-102	1.1847e-103	down
	VIT_05s0020g04670	516		11	1.03107	116	12.1234	-3.55557	8.17526e-25	1.94133e-25	down
	VIT_01s0146g00070	1221	hydroxysteroid 11-beta-dehydrogenase 1-like protein	274	10.8538	6745	297.907	-4.77859	0	0	down
	VIT_09s0002g01590	1496	nuclear transcription factor Y subunit A-3-like	11	0.355637	143	5.15488	-3.85746	4.84854e-32	9.81441e-33	down
	VIT_02s0012g02190	4029		2269	27.2385	603	8.07113	1.7548	3.09676e-189	1.78326e-190	up
	VIT_00s0283g00030	1914	calnexin homolog	1114	28.1507	5200	146.513	-2.37979	0	0	down
	VIT_09s0070g00580	1635	diaminopimelate decarboxylase 2, chloroplastic-like	226	6.68553	569	18.7676	-1.48913	9.64486e-43	1.64241e-43	down
	VIT_13s0019g03350	1467	sedoheptulose-1,7-bisphosphatase, chloroplastic-like	511	16.8475	1698	62.4197	-1.88947	8.3877e-175	5.14576e-176	down
	VIT_06s0004g00730	800		34	2.05558	85	5.72985	-1.47895	2.37199e-07	1.04473e-07	down
	VIT_16s0098g01720	1275	protein ABIL2-like	54	2.04847	160	6.76744	-1.72406	1.15158e-15	3.5515e-16	down
	VIT_06s0004g04590	1312	uncharacterized LOC100251857	192	7.07804	85	3.49381	1.01855	3.88482e-08	1.63558e-08	up
	VIT_09s0002g02640	467	40S ribosomal protein S30-like	1073	111.129	3425	395.511	-1.83148	0	0	down
	VIT_17s0000g07800	973	uncharacterized LOC100250132	282	14.0179	112	6.20754	1.17517	4.73045e-14	1.5388e-14	up
	VIT_17s0000g06240	910	uncharacterized LOC100255290	806	42.839	1605	95.1148	-1.15075	7.81778e-80	8.57976e-81	down
	VIT_00s0479g00020	460	transcription factor bHLH36-like	1	0.105145	114	13.3648	-6.98991	1.80538e-28	3.94652e-29	down
	VIT_19s0135g00190	899		169	9.09227	325	19.4957	-1.10044	4.66846e-16	1.41926e-16	down
	VIT_16s0039g02020	3569	cellulose synthase-like protein D3-like	3373	45.7104	1474	22.2723	1.03727	1.92894e-126	1.49544e-127	up
	VIT_19s0090g00330	1509	1-acyl-sn-glycerol-3-phosphate acyltransferase-like	285	9.13484	115	4.10982	1.1523	8.69532e-14	2.85389e-14	up
	VIT_18s0072g00110	1269	uncharacterized LOC100854917	481	18.3328	1905	80.9558	-2.14271	1.26698e-230	6.06378e-232	down
	VIT_05s0020g03130	787	mavicyanin-like	41	2.51973	774	53.0372	-4.39566	7.07228e-181	4.21199e-182	down
	VIT_05s0094g01120	1240	NADP-dependent alkenal double bond reductase P2-like	240	9.36128	466	20.2665	-1.11432	6.43754e-23	1.5985e-23	down
	VIT_10s0003g02650	691	60S ribosomal protein L32-1-like	5029	352.005	14086	1099.32	-1.64294	0	0	down
	VIT_01s0011g02310	1473		3609	118.503	231	8.45714	3.80861	0	0	up
	VIT_04s0008g01260	1492	zinc transporter 4, chloroplastic-like	175	5.67302	720	26.0242	-2.19767	1.07603e-90	1.06903e-91	down
	VIT_03s0038g04590	3258	F-box protein At2g16365-like	770	11.431	286	4.73401	1.27182	7.39254e-41	1.29697e-41	up
	VIT_04s0023g03910	394		69	8.47029	6	0.821239	3.36654	2.81986e-13	9.44459e-14	up
	VIT_06s0080g00810	1615	capsanthin/capsorubin synthase, chromoplast-like	15	0.449225	774	25.8454	-5.84632	1.89794e-193	1.06911e-194	down
	VIT_01s0010g03630	1483	F-box protein At1g67340-like	95	3.09833	667	24.2549	-2.96871	5.28637e-117	4.3376e-118	down
	VIT_17s0000g05410	2339	probable beta-1,3-galactosyltransferase 19-like	164	3.39124	475	10.9516	-1.69126	6.61755e-43	1.12393e-43	down
	VIT_16s0050g01590	1502	UDP-glycosyltransferase 88A1-like	35	1.12705	161	5.78057	-2.35866	4.85516e-23	1.20123e-23	down
	VIT_00s1466g00010	462		251	26.2771	73	8.52109	1.6247	6.76966e-20	1.83386e-20	up
	VIT_05s0020g00450	2500	DNA (cytosine-5)-methyltransferase DRM2-like	208	4.0241	644	13.8919	-1.7875	2.87996e-62	3.82403e-63	down
	VIT_04s0008g04240	694	uncharacterized LOC100250753	98	6.82986	285	22.1462	-1.69713	2.28926e-26	5.23919e-27	down
	VIT_18s0001g14650	532		51	4.63665	96	9.73137	-1.06956	2.2819e-05	1.14228e-05	down
	VIT_06s0004g04350	1287	uncharacterized LOC100260346	421	15.8215	162	6.78814	1.2208	1.46433e-21	3.78566e-22	up
	VIT_06s0004g04110	1154	uncharacterized LOC100244942	130	5.44858	35	1.6356	1.73606	7.56634e-12	2.67933e-12	up
	VIT_19s0015g01020	1976	G-box-binding factor 4-like	9	0.220293	1465	39.9821	-7.50378	0	0	down
	VIT_04s0008g02920	1121	desiccation-related protein PCC13-62-like	1036	44.6992	5108	245.731	-2.45876	0	0	down
	VIT_04s0023g00830	1864	calreticulin-3-like	523	13.5707	2480	71.7497	-2.40248	0	0	down
	VIT_03s0038g03220	1337	lysM domain-containing GPI-anchored protein 2-like	276	9.98443	520	20.9742	-1.07087	6.42333e-24	1.55611e-24	down
	VIT_13s0019g02200	1552	protein phosphatase 2C 37-like	12839	400.115	2805	97.4665	2.03744	0	0	up
	VIT_10s0042g00060	759	uncharacterized LOC100246302	247	15.7399	606	43.0571	-1.45183	8.42997e-44	1.41287e-44	down
	VIT_14s0030g00150	849		168	9.57077	6	0.381117	4.65033	4.50505e-37	8.34792e-38	up
	VIT_10s0116g00510	542	cysteine-rich PDZ-binding protein-like	202	18.0259	409	40.6948	-1.17477	5.99128e-22	1.52742e-22	down
	VIT_14s0171g00430	1157	prohibitin-1, mitochondrial-like	573	23.9534	1450	67.5848	-1.49647	9.28598e-108	8.16035e-109	down
	VIT_18s0001g12660	1749	tubby-like F-box protein 5	37	1.02319	242	7.46174	-2.86643	8.09026e-42	1.40034e-42	down
	VIT_17s0000g01390	2932	serine/threonine-protein kinase RIO1-like	182	3.00229	376	6.91573	-1.20382	4.93314e-21	1.29502e-21	down
	VIT_18s0001g08620	741		42	2.74143	186	13.5366	-2.30387	9.93282e-26	2.30928e-26	down
	VIT_02s0087g00250	514	uncharacterized LOC100251001	174	16.3731	433	45.4296	-1.4723	2.71375e-32	5.45791e-33	down
	VIT_07s0205g00030	2805		110	1.89673	345	6.63286	-1.80612	2.09928e-34	4.05839e-35	down
	VIT_10s0003g04540	2097	high affinity cationic amino acid transporter 1-like	5772	133.129	2572	66.1435	1.00916	4.5565e-206	2.41557e-207	up
	VIT_05s0049g01790	642	60S ribosomal protein L23-like	11722	883.105	22584	1897.06	-1.10311	0	0	down
	VIT_11s0037g00290	777	early nodulin-like protein 1	0.5	0.0311239	1524	105.774	-11.7307	1.72356e-199	9.44618e-201	down
	VIT_07s0005g02070	492	protein NIM1-INTERACTING 1-like	10	0.983061	68	7.45346	-2.92256	7.28377e-13	2.47612e-13	down
	VIT_18s0001g06290	907	40S ribosomal protein S6-like	6857	365.656	14587	867.307	-1.24606	0	0	down
	VIT_00s0317g00110	1319	monoglyceride lipase-like	349	12.7975	920	37.6147	-1.55543	8.91437e-73	1.04903e-73	down
	VIT_06s0004g02890	1886	protein disulfide isomerase-like 1-4	1736	44.5198	3380	96.6472	-1.11828	2.3793e-159	1.57483e-160	down
	VIT_00s0332g00080	2177	orf106	491	10.9086	171	4.23596	1.3647	2.08572e-29	4.45746e-30	up
	VIT_16s0098g00320	1989	splicing factor 3A subunit 3-like	84	2.04263	437	11.8484	-2.5362	1.50595e-65	1.9139e-66	down
	VIT_04s0023g02290	995		1918	93.2333	599	32.4652	1.52195	8.37357e-131	6.32286e-132	up
	VIT_06s0004g07670	1399		75	2.59292	278	10.7162	-2.04715	8.03901e-33	1.59952e-33	down
	VIT_10s0003g01430	2570	probable LRR receptor-like serine/threonine-protein kinase At2g24230-like	8739	164.465	1722	36.1339	2.18636	0	0	up
	VIT_09s0070g00890	379		10	1.27616	47	6.68764	-2.38968	1.11776e-07	4.82769e-08	down
	VIT_03s0038g03660	2234	U-box domain-containing protein 15-like	163	3.52899	499	12.0457	-1.77119	6.23695e-48	9.82429e-49	down
	VIT_13s0019g02330	1399		4734	163.665	21340	822.605	-2.32945	0	0	down
	VIT_18s0001g12880	1668	jasmonate O-methyltransferase-like	31	0.898899	450	14.5489	-4.01661	1.13841e-100	1.05602e-101	down
	VIT_02s0087g00400	1546	protein notum homolog-like	891	27.8749	8492	296.22	-3.40963	0	0	down
	VIT_16s0050g00490	4423	tripeptidyl peptidase II	345	3.77266	974	11.8756	-1.65435	5.06998e-84	5.31195e-85	down
	VIT_08s0040g02350	579		2	0.167069	79	7.35805	-5.4608	8.24075e-21	2.1755e-21	down
	VIT_05s0062g01160	1944	probable pectinesterase/pectinesterase inhibitor 35-like	0.5	0.01244	437	12.1227	-9.92851	2.85683e-77	3.20569e-78	down
	VIT_04s0008g01880	1826	cytokinin dehydrogenase 7-like	30	0.794632	403	11.902	-3.90477	1.02227e-88	1.03303e-89	down
	VIT_06s0004g03290	489		8	0.791273	50	5.51411	-2.80088	2.04158e-09	8.05378e-10	down
	VIT_10s0003g03930	2312	probable inositol transporter 2-like	579	12.1126	1771	41.309	-1.76995	8.34487e-167	5.31768e-168	down
	VIT_08s0007g00360	2290	uncharacterized LOC100256181	234	4.94226	451	10.6208	-1.10364	6.74907e-22	1.72333e-22	down
	VIT_03s0017g00540	860	uncharacterized LOC100267500	220	12.3728	468	29.3469	-1.24603	3.03523e-27	6.80088e-28	down
	VIT_04s0008g03080	887	endonuclease V-like	116	6.32528	40	2.43193	1.37903	5.588e-08	2.36967e-08	up
	VIT_06s0004g06770	343	uncharacterized LOC100250230	442	62.3266	54	8.49012	2.87599	6.37433e-68	7.91542e-69	up
	VIT_01s0010g02030	375	defensin-like protein	70752	9125.42	3173	456.303	4.32183	0	0	up
	VIT_07s0031g02720	2451		73	1.44054	239	5.25859	-1.86807	2.65958e-25	6.23927e-26	down
	VIT_16s0039g02670	1294	translocase of chloroplast 34, chloroplastic-like	108	4.03678	251	10.4605	-1.37368	1.84337e-17	5.35375e-18	down
	VIT_11s0016g05840	815	repetitive proline-rich cell wall protein 1-like	2	0.118691	1596	105.606	-9.79727	2.67611e-284	1.08292e-285	down
	VIT_18s0001g08540	1118	uncharacterized LOC100248937	123	5.32119	296	14.2779	-1.42396	1.93376e-21	5.01833e-22	down
	VIT_10s0003g00170	1509		121	3.8783	524	18.7265	-2.27158	4.83738e-69	5.93536e-70	down
	VIT_12s0035g02180	2551	endoglucanase 25-like	5844	110.801	12227	258.478	-1.22207	0	0	down
	VIT_03s0038g02480	1318	uncharacterized LOC100257179	319	11.7063	897	36.7021	-1.64858	4.22429e-77	4.7515e-78	down
	VIT_13s0067g03050	3123	probably inactive leucine-rich repeat receptor-like protein kinase At3g28040-like	22	0.340719	469	8.0987	-4.57104	5.47201e-112	4.66157e-113	down
	VIT_02s0025g02820	1808	uncharacterized LOC100247984	506	13.5362	1320	39.3722	-1.54035	1.99726e-102	1.8187e-103	down
	VIT_18s0001g06150	1185	uncharacterized LOC100259041	4655	189.997	1088	49.5136	1.94008	0	0	up
	VIT_13s0067g01120	1866	omega-3 fatty acid desaturase, chloroplastic-like	165	4.27679	1134	32.773	-2.93791	4.23473e-196	2.35506e-197	down
	VIT_08s0007g01130	39		19	23.5632	0.5	0.691385	5.0909	2.32772e-05	1.16589e-05	up
	VIT_04s0023g00160	1172	uncharacterized LOC100261651	56	2.31103	128	5.88975	-1.34967	2.81963e-09	1.12002e-09	down
	VIT_08s0007g08990	834	uncharacterized LOC100255580	66	3.82757	167	10.7985	-1.49633	1.65031e-13	5.47121e-14	down
	VIT_09s0002g01360	1192		96	3.8953	258	11.6723	-1.58329	7.76305e-22	1.98782e-22	down
	VIT_07s0031g01890	249		0.5	0.0971217	234	50.6793	-9.02739	3.05045e-47	4.85351e-48	down
	VIT_05s0029g00500	951	chaperone protein dnaJ 20, chloroplastic-like	6091	309.78	2251	127.647	1.27909	0	0	up
	VIT_11s0016g05460	1770	uncharacterized LOC100266313	109	2.97851	493	15.0206	-2.33428	3.75106e-67	4.68651e-68	down
	VIT_02s0025g03570	850	putative Holliday junction resolvase-like	429	24.4109	178	11.2932	1.11208	4.39897e-19	1.21748e-19	up
	VIT_01s0011g01390	327		24	3.54984	52	8.57571	-1.2725	0.000374688	0.000207468	down
	VIT_14s0108g01000	738	probable calcium-binding protein CML45-like	98	6.42266	305	22.2873	-1.79498	2.58929e-30	5.42573e-31	down
	VIT_07s0005g00290	1237	universal stress protein MJ0531-like	12542	490.391	2642	115.18	2.09004	0	0	up
	VIT_19s0014g00320	2877		201	3.3791	563	10.5532	-1.64296	1.25467e-48	1.95664e-49	down
	VIT_00s0183g00050	913		20	1.05951	94	5.55228	-2.38968	3.64436e-14	1.18044e-14	down
	VIT_07s0104g00600	1652		538	15.7513	1113	36.3329	-1.2058	5.9061e-60	8.03272e-61	down
	VIT_06s0004g01010	851	disease resistance response protein 206-like	379	21.5405	51	3.23188	2.7366	1.41695e-55	2.02747e-56	up
	VIT_18s0001g08250	1391	tubulin alpha-1 chain-like	2593	90.1614	5089	197.297	-1.12978	2.76725e-243	1.26985e-244	down
	VIT_04s0008g01530	1493	17.9 kDa class II heat shock protein-like	1578	51.1202	106	3.82878	3.73894	1.12119e-299	4.32598e-301	up
	VIT_04s0023g03470	910	chaperone protein dnaJ 11, chloroplastic-like	2547	135.373	1014	60.0912	1.17172	2.2261e-116	1.83754e-117	up
	VIT_04s0008g04920	1299	gibberellin 3-beta-dioxygenase 4-like	142	5.28719	2346	97.3942	-4.20326	0	0	down
	VIT_12s0034g01970	890		1093	59.3985	120	7.27119	3.03016	8.67232e-175	5.32426e-176	up
	VIT_03s0038g04450	1245	ocs element-binding factor 1-like	1170	45.4529	2737	118.555	-1.38311	6.47071e-180	3.87401e-181	down
	VIT_00s0445g00060	696	UPF0559 protein-like	137	9.52044	295	22.8574	-1.26356	5.34335e-18	1.5289e-18	down
	VIT_12s0028g02180	3031	PEP carboxylase	2258	36.0316	9155	162.887	-2.17654	0	0	down
	VIT_05s0020g01960	2124	nhx1 antiporter	5460	124.332	290	7.36305	4.07775	0	0	up
	VIT_14s0171g00300	1632	4-coumarate--CoA ligase-like 9	149	4.41582	516	17.0508	-1.94908	3.27892e-56	4.65499e-57	down
	VIT_18s0089g01000	1129		197	8.43952	576	27.5133	-1.7049	2.44299e-52	3.6445e-53	down
	VIT_03s0038g04500	2281	bifunctional dihydrofolate reductase-thymidylate synthase-like	579	12.2772	1309	30.9477	-1.33385	4.59802e-82	4.9411e-83	down
	VIT_18s0086g00520	601		2277	183.246	3	0.269191	9.41093	0	0	up
	VIT_14s0128g00470	1210	uncharacterized LOC100264831	75	2.99793	179	7.97778	-1.41202	2.68386e-13	8.98067e-14	down
	VIT_08s0007g03940	1218	histone deacetylase HDT1-like	222	8.81559	514	22.7578	-1.36823	3.043e-34	5.89917e-35	down
	VIT_15s0021g00540	700	putative invertase inhibitor-like	6309	435.921	185	14.2524	4.93479	0	0	up
	VIT_01s0011g03840	891	uncharacterized LOC100250702	0.5	0.0271417	787	47.6334	-10.7772	1.82919e-121	1.45417e-122	down
	VIT_04s0008g02520	1499	G-type lectin S-receptor-like serine/threonine-protein kinase At1g34300-like	40	1.29064	297	10.6849	-3.04941	3.9155e-54	5.71665e-55	down
	VIT_12s0034g01910	927		203	10.5916	7	0.407223	4.70096	1.02379e-44	1.69385e-45	up
	VIT_01s0011g03440	506	uncharacterized LOC100243974	436	41.6756	887	94.5339	-1.18163	1.48122e-46	2.38296e-47	down
	VIT_13s0084g00130	1205	probable carboxylesterase 6-like	258	10.3557	817	36.5636	-1.81999	1.35908e-80	1.48059e-81	down
	VIT_02s0025g01490	1153	probable 26S proteasome non-ATPase regulatory subunit 7-like	44	1.84573	360	16.8379	-3.18945	4.76083e-68	5.90543e-69	down
	VIT_08s0056g01670	1768	BTB/POZ and MATH domain-containing protein 4-like	139	3.80258	299	9.12018	-1.26208	3.40467e-18	9.6739e-19	down
	VIT_05s0049g00720	1028		84	3.95213	570	29.9017	-2.91952	1.45704e-98	1.37379e-99	down
	VIT_11s0016g05330	971	SPX domain-containing protein 2-like	239	11.9049	45	2.49924	2.25199	1.08059e-28	2.35052e-29	up
	VIT_08s0058g00620	2229	uncharacterized LOC100267149	130	2.82084	385	9.31462	-1.72337	6.46124e-36	1.21668e-36	down
	VIT_13s0019g02140	1065	tropinone reductase homolog At1g07440-like	0.5	0.0227073	308	15.5961	-9.42381	9.42627e-59	1.29978e-59	down
	VIT_05s0094g00330	1454	chitinase 5-like	39779	1323.23	35	1.29813	9.99341	0	0	up
	VIT_18s0001g12120	1488	G-box-binding factor 1-like	150	4.87566	327	11.8511	-1.28135	3.16481e-20	8.49952e-21	down
	VIT_19s0015g01330	492	small nuclear ribonucleoprotein Sm D1-like	335	32.9325	733	80.344	-1.28668	4.68146e-44	7.81887e-45	down
	VIT_07s0141g00200	741		90	5.87448	249	18.1216	-1.62517	6.99957e-22	1.78887e-22	down
	VIT_14s0128g00490	1112	uncharacterized LOC100263014	281	12.2221	113	5.48009	1.15722	1.07367e-13	3.53639e-14	up
	VIT_06s0004g03810	3622	125 kDa kinesin-related protein-like	592	7.90531	205	3.05225	1.37295	1.64354e-35	3.11694e-36	up
	VIT_07s0005g01630	1983	pentatricopeptide repeat-containing protein At1g02370, mitochondrial-like	77	1.87808	229	6.22769	-1.72944	5.6556e-22	1.44032e-22	down
	VIT_19s0015g00340	745	uncharacterized LOC100265302	145	9.41363	332	24.0323	-1.35215	3.51063e-22	8.87764e-23	down
	VIT_06s0004g08380	971		413	20.572	893	49.596	-1.26954	2.53687e-52	3.7857e-53	down
	VIT_01s0026g00500	534		7	0.634019	56	5.65537	-3.15702	1.5521e-11	5.57163e-12	down
	VIT_16s0100g00580	426	nitrogen regulatory protein P-II homolog	44	4.99561	3765	476.617	-6.57603	0	0	down
	VIT_00s1306g00020	293		75	12.3805	316	58.1613	-2.23199	2.87456e-41	5.01615e-42	down
	VIT_14s0068g01400	799	UPF0497 membrane protein 7	3356	203.152	101	6.81693	4.89729	0	0	up
	VIT_01s0011g05060	650	MLP-like protein 34	0.5	0.0372051	68	5.6417	-7.24449	3.22816e-17	9.45156e-18	down
	VIT_18s0001g00110	1477	uncharacterized LOC100252277	55	1.80106	159	5.80538	-1.68855	3.68547e-15	1.15511e-15	down
	VIT_01s0011g04860	2591	auxin efflux carrier component 3-like	92	1.71738	780	16.2346	-3.24079	4.58008e-148	3.18337e-149	down
	VIT_03s0038g03840	916	ser/Thr-rich protein T10 in DGCR region-like	68	3.59053	159	9.36087	-1.38244	1.3125e-11	4.69712e-12	down
	VIT_01s0010g01840	1056	GEM-like protein 5	1150	52.6719	514	26.249	1.00477	9.42294e-42	1.63418e-42	up
	VIT_08s0007g07550	1140	GATA transcription factor 9-like	13	0.551549	662	31.3161	-5.82727	1.21507e-165	7.78649e-167	down
	VIT_12s0028g00370	1057		95	4.34704	335	17.0917	-1.97519	1.45758e-37	2.67674e-38	down
	VIT_14s0060g02190	961	uncharacterized LOC100244341	41	2.06351	125	7.01457	-1.76526	6.98621e-13	2.37215e-13	down
	VIT_13s0047g01160	855	60S ribosomal protein L13-2-like	4614	261.01	9140	576.494	-1.1432	0	0	down
	VIT_03s0091g00660	2287	uncharacterized LOC100242868	34	0.719049	288	6.79111	-3.23949	1.96877e-55	2.8206e-56	down
	VIT_14s0068g01330	2320	protein AUXIN SIGNALING F-BOX 3-like	3620	75.4686	1123	26.1039	1.53161	4.01877e-248	1.80633e-249	up
	VIT_10s0071g00770	1579	aspartic proteinase nepenthesin-1-like	7671	234.972	1840	62.842	1.90268	0	0	up
	VIT_18s0164g00030	925	ATP synthase delta chain, chloroplastic-like	663	34.6671	1205	70.2522	-1.01898	1.12428e-49	1.73617e-50	down
	VIT_09s0002g04700	2002	uncharacterized LOC100244623	196	4.73519	358	9.64347	-1.02613	8.40069e-16	2.57649e-16	down
	VIT_00s2769g00010	184		50	13.1431	98	28.7225	-1.12788	7.60408e-06	3.6826e-06	down
	VIT_02s0025g03420	2991	uncharacterized LOC100247977	70	1.13195	308	5.55327	-2.29453	1.37681e-41	2.39206e-42	down
	VIT_03s0038g02130	1133	glycine-rich protein 2-like	705	30.0957	1681	80.0115	-1.41065	2.76185e-114	2.32062e-115	down
	VIT_08s0058g00140	2379	ammonium transporter 3 member 3-like	396	8.05093	811	18.384	-1.19123	3.27675e-43	5.54763e-44	down
	VIT_19s0014g04420	453	sensor protein rcsC-like	0.5	0.0533848	137	16.3094	-8.25506	1.12331e-30	2.33195e-31	down
	VIT_06s0004g07880	808	EPIDERMAL PATTERNING FACTOR-like protein 4	3	0.179579	451	30.1009	-7.38905	4.94646e-106	4.38897e-107	down
	VIT_18s0001g12020	1240	protein BRASSINAZOLE-RESISTANT 1-like	215	8.38614	586	25.4853	-1.60359	7.12142e-49	1.10771e-49	down
	VIT_05s0094g00930	1772	acyl-coenzyme A thioesterase 9, mitochondrial-like	50	1.36475	236	7.18229	-2.39581	8.82868e-34	1.72736e-34	down
	VIT_01s0011g04850	2308	uncharacterized LOC100853946	103	2.15847	315	7.36019	-1.76973	1.10502e-30	2.29298e-31	down
	VIT_06s0061g00350	2516	ABC transporter G family member 3-like	120	2.30683	457	9.79535	-2.08618	1.98561e-54	2.88833e-55	down
	VIT_17s0000g04130	1213	uncharacterized LOC100245771	16	0.637976	204	9.06951	-3.82945	5.77343e-45	9.51846e-46	down
	VIT_08s0007g04520	1255	caffeic acid 3-O-methyltransferase-like	700	26.9774	1283	55.1312	-1.03112	7.98055e-54	1.16838e-54	down
	VIT_17s0000g02140	4071	uncharacterized LOC100262718	3140	37.3056	427	5.65641	2.72143	0	0	up
	VIT_04s0008g00630	1150	vacuolar protein sorting-associated protein 32 homolog 2-like	1448	60.8998	2745	128.724	-1.07977	1.53154e-122	1.20931e-123	down
	VIT_11s0016g04190	2861	uncharacterized LOC100259389	8463	143.071	3746	70.6097	1.01879	2.26604e-306	8.5605e-308	up
	VIT_01s0011g00590	2199	triose phosphate/phosphate translocator, chloroplastic-like	73	1.60562	894	21.9243	-3.77133	7.13296e-191	4.07552e-192	down
	VIT_00s0505g00040	6409		578	4.36197	1761	14.8178	-1.76428	3.87252e-165	2.49202e-166	down
	VIT_13s0019g00500	1376	auxin-induced protein 5NG4-like	0.5	0.0175751	230	9.01413	-9.00251	1.34801e-46	2.16594e-47	down
	VIT_02s0025g01300	547	uncharacterized LOC100258722	0.5	0.0442108	157	15.4784	-8.45164	2.87189e-34	5.56361e-35	down
	VIT_07s0151g00840	1266	late embryogenesis abundant protein D-34-like	288	11.0028	7	0.29818	5.20555	9.9028e-65	1.27452e-65	up
	VIT_15s0048g02280	1773	NAC domain-containing protein 78-like	272	7.42003	548	16.6681	-1.16759	1.03113e-28	2.24062e-29	down
	VIT_08s0056g00700	3326	uncharacterized LOC100258658	218	3.17015	474	7.68547	-1.27758	1.25688e-28	2.73681e-29	down
	VIT_00s0207g00180	832	uncharacterized LOC100255767	11	0.639462	82	5.31502	-3.05514	7.09495e-16	2.16966e-16	down
	VIT_15s0045g01090	2194		280	6.17258	533	13.101	-1.08573	5.17087e-25	1.2221e-25	down
	VIT_07s0005g02220	827	chlorophyll a-b binding protein 1B, chloroplastic-like	16	0.93575	4167	271.727	-8.18182	0	0	down
	VIT_08s0007g05750	2099	probable methyltransferase PMT7-like	252	5.80676	481	12.358	-1.08964	8.08294e-23	2.01104e-23	down
	VIT_06s0004g03070	2140	uncharacterized LOC100248459	121	2.73475	352	8.8704	-1.69759	2.79727e-32	5.62713e-33	down
	VIT_06s0009g02680	1057	uncharacterized LOC100242692	66	3.02005	135	6.88768	-1.18945	3.44084e-08	1.44287e-08	down
	VIT_00s1312g00010	1237	transcription factor bHLH93-like	0.5	0.01955	646	28.1629	-10.4924	1.75555e-104	1.57736e-105	down
	VIT_00s2594g00010	428		6	0.678036	115	14.49	-4.41755	5.36684e-28	1.18364e-28	down
	VIT_08s0007g02370	1060	uncharacterized LOC100259609	393	17.9321	955	48.5861	-1.438	2.40005e-67	2.99105e-68	down
	VIT_18s0001g02570	1721	IAA-amino acid hydrolase ILR1-like 6-like	366	10.286	1487	46.5956	-2.17951	3.86878e-184	2.26423e-185	down
	VIT_18s0001g09360	2731	subtilisin-like protease-like	88	1.5585	3158	62.3598	-5.32239	0	0	down
	VIT_07s0191g00030	903	ras-related protein Rab11A-like	273	14.6225	561	33.5034	-1.19612	1.83563e-30	3.82838e-31	down
	VIT_08s0007g01940	1993	GDP-mannose-dependent alpha-mannosyltransferase-like	508	12.3283	184	4.9788	1.3081	1.5112e-28	3.29736e-29	up
	VIT_02s0033g00410	811		3467	206.766	5	0.332478	9.28052	0	0	up
	VIT_02s0025g04860	710		619	42.1675	129	9.79819	2.10554	1.29946e-66	1.63458e-67	up
	VIT_16s0050g00830	1466	BAHD acyltransferase DCR-like	49	1.61662	3109	114.367	-6.14455	0	0	down
	VIT_19s0015g00530	1355	fasciclin-like arabinogalactan protein 1-like	31	1.10654	937	37.2919	-5.07473	2.57319e-230	1.2373e-231	down
	VIT_07s0005g00830	2312		0.5	0.0104599	8490	198.031	-14.2086	0	0	down
	VIT_00s0820g00020	604		2	0.160154	57	5.08923	-4.98991	4.046e-15	1.27028e-15	down
	VIT_11s0118g00420	1867	heparanase-like protein 3-like	267	6.91691	850	24.5521	-1.82765	2.85669e-84	2.98791e-85	down
	VIT_02s0025g04200	830	CASP-like protein At4g11655	368	21.4445	138	8.96634	1.25801	7.33177e-20	1.98778e-20	up
	VIT_15s0046g00170	1274	MYBPA1 protein	198	7.51694	943	39.9169	-2.40878	4.5091e-132	3.38258e-133	down
	VIT_01s0137g00600	3152		477	7.31944	863	14.7652	-1.0124	1.46765e-35	2.78008e-36	down
	VIT_00s0333g00050	523	putative lipid-transfer protein DIR1-like	0.5	0.0462396	97	10.0019	-7.75694	4.09285e-23	1.01106e-23	down
	VIT_00s0259g00140	888		120	6.53603	527	32.0046	-2.29179	3.65272e-70	4.42778e-71	down
	VIT_10s0003g04500	420		219	25.2197	726	93.2184	-1.88606	2.96531e-75	3.40583e-76	down
	VIT_04s0044g00150	1283	WUSCHEL-related homeobox 13-like	94	3.54362	290	12.1895	-1.78234	1.28509e-28	2.79881e-29	down
	VIT_17s0000g08370	2282	probable inactive poly [ADP-ribose] polymerase SRO2-like	1491	31.6015	32	0.756221	5.38504	0	0	up
	VIT_14s0066g01920	1198	protein CREG1-like	533	21.5187	162	7.29244	1.56112	1.28999e-38	2.33776e-39	up
	VIT_14s0060g00360	1913	isopenicillin N epimerase-like	11719	296.293	1576	44.4279	2.73749	0	0	up
	VIT_11s0016g05000	725	uncharacterized LOC100259374	64	4.2696	401	29.8278	-2.80448	5.45781e-67	6.83847e-68	down
	VIT_18s0001g14440	924	chaperone protein dnaJ 11, chloroplastic-like	1714	89.719	397	23.1704	1.95313	1.79646e-165	1.15444e-166	up
	VIT_19s0014g02130	521	uncharacterized LOC100853518	6	0.557005	351	36.3315	-6.02739	3.12804e-88	3.1736e-89	down
	VIT_16s0039g01580	1701	uncharacterized LOC100251027	8486	241.293	2130	67.5289	1.83721	0	0	up
	VIT_07s0005g05100	1620	transcription factor PIF1-like	21	0.626974	277	9.22102	-3.87845	4.12923e-61	5.54943e-62	down
	VIT_12s0059g01240	2082	nitrate transporter 1.3-like	4705	109.301	1923	49.8096	1.13381	4.45495e-203	2.38569e-204	up
	VIT_07s0191g00190	1936	riboflavin biosynthesis protein ribBA, chloroplastic-like	63	1.57391	240	6.68529	-2.08663	3.48142e-29	7.47925e-30	down
	VIT_01s0011g05390	891		3	0.16285	1045	63.2489	-8.60135	1.94676e-217	9.89302e-219	down
	VIT_08s0040g01130	1554	serine carboxypeptidase-like 46-like	16	0.497983	400	13.8811	-4.80088	1.86874e-97	1.77704e-98	down
	VIT_04s0008g05220	3785	cellulose synthase A catalytic subunit 1 [UDP-forming]-like	8096	103.455	21906	312.113	-1.59307	0	0	down
	VIT_14s0066g01810	1961	uncharacterized LOC100249226	56	1.3812	287	7.89257	-2.51458	4.46368e-43	7.57115e-44	down
	VIT_13s0067g01070	2776	zinc finger CCCH domain-containing protein 29-like	1660	28.9224	3817	74.151	-1.35828	1.18389e-243	5.42738e-245	down
	VIT_18s0122g01170	1263	12-oxophytodienoate reductase 2-like	312	11.948	57	2.43381	2.29549	6.50754e-38	1.18923e-38	up
	VIT_12s0059g01250	1908	endoglucanase 11-like	123	3.11797	2988	84.4533	-4.75947	0	0	down
	VIT_12s0028g01550	1130	protein SYM1-like	97	4.15182	240	11.4537	-1.464	2.58685e-18	7.31829e-19	down
	VIT_16s0100g01280	912	membrane steroid-binding protein 2-like	2655	140.804	6453	381.576	-1.43828	0	0	down
	VIT_00s0505g00050	206		9	2.1131	45	11.7804	-2.47895	1.13517e-07	4.90796e-08	down
	VIT_08s0032g00010	333		0.5	0.0726225	41	6.63978	-6.51458	2.89686e-11	1.05217e-11	down
	VIT_08s0058g00970	1157	cationic peroxidase 1-like	74	3.09346	313	14.589	-2.23759	5.21174e-41	9.12026e-42	down
	VIT_09s0002g06790	900	26.5 kDa heat shock protein, mitochondrial-like	1477	79.3749	296	17.7363	2.16198	1.54609e-162	1.0081e-163	up
	VIT_01s0011g02620	495		0.5	0.0488551	57	6.20989	-6.98991	7.40474e-15	2.34403e-15	down
	VIT_16s0050g02350	3396	uncharacterized LOC100257019	127	1.80876	327	5.19271	-1.52149	7.25557e-26	1.68034e-26	down
	VIT_02s0087g00130	2764		392	6.85952	154	3.00467	1.1909	1.96129e-19	5.37982e-20	up
	VIT_08s0058g00430	996	ferritin-3, chloroplastic-like	1181	57.3503	1	0.0541446	10.0488	2.40318e-182	1.42048e-183	up
	VIT_01s0011g06400	1586	uncharacterized LOC100262958	2106	64.2245	610	20.7415	1.6306	1.59351e-158	1.05901e-159	up
	VIT_10s0071g01070	747	uncharacterized LOC100250773	99	6.41003	28	2.0214	1.66498	7.66041e-09	3.10982e-09	up
	VIT_00s0301g00110	1254	nuclease S1-like	123	4.74409	394	16.9439	-1.83656	5.39576e-40	9.59945e-41	down
	VIT_02s0033g00380	246		560	110.103	0.5	0.10961	9.97226	4.56499e-88	4.6417e-89	up
	VIT_07s0005g02280	1781	probable sugar phosphate/phosphate translocator At3g17430-like	58	1.57511	184	5.57145	-1.8226	3.70777e-19	1.02468e-19	down
	VIT_09s0002g04850	553	uncharacterized LOC100251591	0.5	0.0437311	265	25.8425	-9.20687	3.67998e-52	5.50307e-53	down
	VIT_00s0181g00220	2158	uncharacterized LOC100256775	119	2.66711	339	8.47155	-1.66735	2.2047e-30	4.61194e-31	down
	VIT_11s0037g00930	1040	putative GDP-L-fucose synthase 2-like	1329	61.8069	2597	134.664	-1.12353	1.27525e-123	1.00008e-124	down
	VIT_05s0020g02050	2972		182	2.96188	340	6.16942	-1.05862	8.5405e-16	2.62109e-16	down
	VIT_19s0090g01820	2121	DUF21 domain-containing protein At1g55930, chloroplastic-like	74	1.68747	244	6.20388	-1.87831	5.48996e-26	1.26799e-26	down
	VIT_05s0020g03320	2145	primary amine oxidase-like	209	4.71264	454	11.4141	-1.27621	1.98722e-27	4.43841e-28	down
	VIT_17s0000g00870	1437	putative 1-aminocyclopropane-1-carboxylate deaminase-like	538	18.108	1044	39.1794	-1.11347	9.85674e-50	1.51992e-50	down
	VIT_14s0083g01100	1352	alpha-1,4-glucan-protein synthase [UDP-forming] 2-like	2	0.0715482	847	33.7848	-8.88324	9.57613e-171	6.02076e-172	down
	VIT_00s0480g00100	715	polyphenol oxidase, chloroplastic-like	14	0.947038	97	7.31611	-2.94958	5.58207e-18	1.59895e-18	down
	VIT_19s0014g01280	1705	uncharacterized LOC100265931	214	6.07065	387	12.2406	-1.01175	1.27758e-16	3.81127e-17	down
	VIT_00s0415g00080	2395	probable beta-D-xylosidase 6-like	216	4.36208	397	8.93921	-1.03513	1.27128e-17	3.67455e-18	down
	VIT_11s0103g00110	291		17	2.82554	44	8.15406	-1.52899	0.000163447	8.77993e-05	down
	VIT_08s0007g03160	2028	signal recognition particle 54 kDa protein, chloroplastic-like	119	2.83808	288	7.65842	-1.43213	4.59223e-21	1.2045e-21	down
	VIT_13s0073g00560	1620	DnaJ protein-like	31720	947.03	74997	2496.57	-1.39846	0	0	down
	VIT_00s0332g00110	1960	photosystem II reaction center subunit X	80	1.97415	216	5.94309	-1.58998	1.36646e-18	3.8382e-19	down
	VIT_18s0041g00370	506		54	5.16165	1591	169.564	-5.03785	0	0	down
	VIT_02s0033g01070	1172		4372	180.426	29	1.3344	7.07907	0	0	up
	VIT_02s0154g00480	912	23.6 kDa heat shock protein, mitochondrial-like	553	29.3275	196	11.5898	1.3394	4.58046e-32	9.26355e-33	up
	VIT_06s0061g00100	1391		341	11.8569	4	0.155077	6.2566	1.12164e-76	1.26715e-77	up
	VIT_11s0016g03950	1206	rd22-b protein	2712	108.765	7	0.313015	8.44076	0	0	up
	VIT_16s0050g01710	585		15	1.24017	89	8.20443	-2.72587	2.05184e-15	6.38265e-16	down
	VIT_05s0020g03860	1189	homocysteine S-methyltransferase 2-like	5034	204.775	1199	54.3816	1.91285	0	0	up
	VIT_07s0031g00920	1934	inositol-3-phosphate synthase-like	1604	40.1138	3358	93.6351	-1.22295	2.05902e-182	1.21613e-183	down
	VIT_14s0128g00710	3423	mannosylglycoprotein endo-beta-mannosidase-like	375	5.29871	918	14.4627	-1.44863	1.71796e-65	2.18488e-66	down
	VIT_18s0001g06520	2782	isoamylase 3, chloroplastic-like	254	4.41593	524	10.1575	-1.20176	9.63921e-29	2.09372e-29	down
	VIT_04s0023g01110	1500	uncharacterized LOC100240998	30237	974.974	6277	225.671	2.11114	0	0	up
	VIT_10s0003g02070	940	agamous	1012	52.0713	3169	181.806	-1.80384	2.02442e-305	7.67493e-307	down
	VIT_08s0032g01110	956	putative axial regulator YABBY 2-like	82	4.1486	667	37.6255	-3.18101	9.9973e-125	7.82222e-126	down
	VIT_07s0031g02250	872	RING-H2 finger protein ATL80-like	3529	195.74	1000	61.844	1.66224	3.50279e-272	1.46296e-273	up
	VIT_14s0068g00160	544	hypothetical protein	527	46.8551	2437	241.586	-2.36626	0	0	down
	VIT_05s0094g01190	1723		470	13.1934	82	2.56651	2.36194	2.15347e-58	2.97906e-59	up
	VIT_07s0031g02140	1455	proton-coupled amino acid transporter 1-like	1335	44.3776	5313	196.921	-2.14971	0	0	down
	VIT_00s0733g00010	1405		438	15.078	1126	43.2192	-1.51923	8.11962e-86	8.40162e-87	down
	VIT_08s0007g08020	457	uncharacterized LOC100255628	1606	169.971	123	14.5145	3.54972	1.46225e-293	5.74678e-295	up
	VIT_02s0025g03600	895	probable phospholipid hydroperoxide glutathione peroxidase 6, mitochondrial-like	8701	470.21	1628	98.0947	2.26106	0	0	up
	VIT_13s0064g00410	1242		25	0.973563	151	6.55646	-2.75157	1.5968e-25	3.731e-26	down
	VIT_01s0010g02260	1439	probable carboxylesterase 11-like	2728	91.6915	652	24.4344	1.90788	1.25661e-254	5.51859e-256	up
	VIT_18s0089g00010	2937	probable LRR receptor-like serine/threonine-protein kinase At4g08850-like	139	2.28906	2492	45.7571	-4.32117	0	0	down
	VIT_11s0052g01560	1571		125	3.84839	493	16.9233	-2.13668	2.20371e-60	2.98042e-61	down
	VIT_08s0007g02760	1525	IAA-amino acid hydrolase ILR1-like	606	19.2198	2122	75.0395	-1.96506	8.5971e-230	4.14926e-231	down
	VIT_09s0002g06300	1320	F-box/kelch-repeat protein At3g61590-like	17	0.622903	312	12.7466	-4.35496	2.5893e-73	3.02617e-74	down
	VIT_00s0304g00040	1024	succinate dehydrogenase [ubiquinone] iron-sulfur subunit 3, mitochondrial-like	894	42.2263	11	0.579305	6.18768	2.12914e-199	1.16785e-200	up
	VIT_06s0009g03600	1471	uncharacterized LOC100258543	82	2.69617	259	9.49514	-1.81628	2.46169e-26	5.63711e-27	down
	VIT_06s0004g05120	1778	uncharacterized LOC100253567	972	26.4411	424	12.8602	1.03987	1.80612e-37	3.32329e-38	up
	VIT_00s0386g00010	612	agamous-like MADS-box protein AGL61	9	0.711273	102	8.988	-3.65952	2.01662e-22	5.07114e-23	down
	VIT_19s0027g00520	1848	uncharacterized LOC100261226	84	2.19848	277	8.08336	-1.87845	2.46957e-29	5.29108e-30	down
	VIT_04s0023g00580	491	auxin-induced protein 15A-like	52	5.12233	626	68.7555	-3.7466	2.13307e-133	1.58773e-134	down
	VIT_08s0040g01950	1875	uncharacterized LOC100265508	3066	79.089	299	8.59972	3.20112	0	0	up
	VIT_11s0016g03790	776		185	11.5307	82	5.69858	1.01681	7.28763e-08	3.11231e-08	up
	VIT_14s0060g01820	713	uncharacterized LOC100256166	0.5	0.0339177	79	5.97519	-7.4608	1.66333e-19	4.55059e-20	down
	VIT_14s0066g01230	1558	uncharacterized LOC100243971	253	7.85414	464	16.0607	-1.03201	2.71208e-20	7.26786e-21	down
	VIT_13s0156g00110	1660	ATPase family gene 2 protein-like	99	2.88451	189	6.14	-1.08991	1.03935e-09	4.04141e-10	down
	VIT_19s0085g00720	1324	2-dehydro-3-deoxyphosphooctonate aldolase-like	227	8.29246	449	18.2883	-1.14105	6.13185e-23	1.52149e-23	down
	VIT_19s0014g01470	2827		104	1.77932	469	8.94667	-2.33003	8.2477e-64	1.0737e-64	down
	VIT_05s0051g00080	795	F-box protein PP2-B10-like	5	0.304192	139	9.42892	-4.95404	5.249e-35	1.00487e-35	down
	VIT_06s0009g00370	1458	E3 ubiquitin-protein ligase PUB24-like	88	2.91925	520	19.2336	-2.71996	8.13934e-84	8.55697e-85	down
	VIT_16s0039g01070	876	glutathione transferase GST 23-like	60	3.31278	196	12.0661	-1.86484	6.25263e-21	1.64617e-21	down
	VIT_05s0102g00480	6219		1285	9.99374	2321	20.1265	-1.01	3.58103e-93	3.5032e-94	down
	VIT_02s0025g03380	1195	short-chain dehydrogenase TIC 32, chloroplastic-like	172	6.96155	706	31.8604	-2.19428	8.67512e-89	8.76259e-90	down
	VIT_14s0006g01790	1767	beta-glucosidase 44-like	5	0.136861	220	6.7143	-5.61646	7.755e-56	1.10547e-56	down
	VIT_05s0020g03870	1628	serine/threonine-protein kinase HT1-like	201	5.97155	88	2.91503	1.0346	1.18277e-08	4.84928e-09	up
	VIT_09s0002g00330	2024	pectinesterase	2691	64.3056	1052	28.0298	1.19798	2.95869e-127	2.28581e-128	up
	VIT_02s0025g04280	724	thaumatin-like protein	16899	1128.93	270	20.1113	5.81081	0	0	up
	VIT_07s0031g01710	571		344	29.1385	22	2.07779	3.80981	3.95109e-67	4.93996e-68	up
	VIT_00s1707g00010	644		23	1.72738	165	13.817	-2.99978	3.57507e-30	7.51221e-31	down
	VIT_02s0012g01300	1161	uncharacterized LOC100254052	78	3.24943	149	6.92099	-1.09079	6.50946e-08	2.774e-08	down
	VIT_04s0008g06000	1017	ethylene-responsive transcription factor ERF003-like	8607	409.333	311	16.4913	4.6335	0	0	up
	VIT_09s0002g04580	2067	uncharacterized LOC100251435	2904	67.9519	219	5.71371	3.57201	0	0	up
	VIT_05s0094g00280	926	chitinase 5-like	3863	201.771	2	0.116475	10.7585	0	0	up
	VIT_14s0219g00110	889	uncharacterized LOC100256024	2475	134.654	928	56.2938	1.25821	1.91924e-126	1.48706e-127	up
	VIT_00s0669g00010	828	E3 ubiquitin-protein ligase CHIP-like	146	8.52841	324	21.1023	-1.30705	1.22117e-20	3.23749e-21	down
	VIT_14s0006g02720	2291	plastid hexose transporter	960	20.2671	2810	66.1448	-1.70649	6.83131e-251	3.02457e-252	down
	VIT_05s0020g01420	502	uncharacterized LOC100259559	0.5	0.0481739	154	16.5437	-8.42381	9.76759e-34	1.91237e-34	down
	VIT_07s0005g02730	879	uncharacterized LOC100250300	707	38.9024	86	5.27623	2.88228	3.93407e-108	3.44661e-109	up
	VIT_17s0000g05360	799	germin-like protein subfamily T member 2-like	136	8.23261	329	22.2057	-1.4315	7.21404e-24	1.75219e-24	down
	VIT_18s0166g00190	1386	U-box domain-containing protein 27-like	134	4.67613	589	22.9175	-2.29306	2.54147e-78	2.83473e-79	down
	VIT_11s0037g00920	181		131	35.0057	275	81.9348	-1.22689	3.71872e-16	1.12603e-16	down
	VIT_01s0010g01390	1773	BTB/POZ domain-containing protein At3g19850-like	455	12.4122	2679	81.4851	-2.71478	0	0	down
	VIT_18s0001g12070	739	photosystem II protein M	259	16.9512	874	63.7795	-1.91171	5.70903e-92	5.62844e-93	down
	VIT_05s0029g00420	1668	UDP-glucuronate 4-epimerase 6-like	5834	169.167	12563	406.174	-1.26365	0	0	down
	VIT_00s1034g00010	417		71	8.23508	151	19.5279	-1.24568	1.29483e-09	5.05919e-10	down
	VIT_00s1543g00010	860	uncharacterized LOC100854249	27	1.51849	87	5.45551	-1.84508	7.67994e-10	2.96873e-10	down
	VIT_01s0146g00360	1453	zinc finger protein CONSTANS-LIKE 14-like	10	0.332874	175	6.49511	-4.28631	2.35949e-41	4.11523e-42	down
	VIT_19s0014g02340	881	probable protein phosphatase 2C 39-like	800	43.9197	2090	127.934	-1.54245	8.39775e-162	5.48686e-163	down
	VIT_18s0089g00940	1228	GDSL esterase/lipase At1g71250-like	20	0.787729	340	14.9312	-4.24449	9.27298e-79	1.03015e-79	down
	VIT_10s0116g00400	1859	SEC14 cytosolic factor-like	491	12.7746	1074	31.1558	-1.28622	6.20119e-64	8.05613e-65	down
	VIT_11s0118g00250	1302	uncharacterized LOC100257560	2746	102.008	887	36.739	1.4733	4.70683e-178	2.85806e-179	up
	VIT_14s0108g00630	1474	vacuolar amino acid transporter 1-like	2675	87.7752	408	14.9272	2.55587	0	0	up
	VIT_13s0067g01980	349	glu S.griseus protease inhibitor-like	406	56.266	905	139.842	-1.31346	8.1783e-56	1.16692e-56	down
	VIT_19s0015g01010	1243	farnesyl diphosphate synthase	873	33.9695	2044	88.6797	-1.38437	7.71695e-135	5.69564e-136	down
	VIT_16s0013g00480	776		1357	84.5792	470	32.6626	1.37266	9.24775e-80	1.01574e-80	up
	VIT_15s0046g02930	1961	uncharacterized LOC100265498	235	5.7961	882	24.2552	-2.06514	1.48069e-102	1.34698e-103	down
	VIT_01s0011g00610	810	uncharacterized LOC100853084	141	8.41937	657	43.7416	-2.37722	5.46715e-91	5.42673e-92	down
	VIT_01s0011g03050	1583	probable galacturonosyltransferase-like 3	33	1.00827	461	15.7049	-3.96125	3.13898e-102	2.86538e-103	down
	VIT_17s0000g01520	1103	60S ribosomal protein L17-2-like	3083	135.19	6785	331.733	-1.29504	0	0	down
	VIT_11s0016g05900	2069	putative clathrin assembly protein At5g35200-like	214	5.00263	511	13.3191	-1.41274	1.10258e-35	2.0846e-36	down
	VIT_14s0006g01990	1817	eukaryotic translation initiation factor 5-like	5911	157.344	1641	48.7044	1.6918	0	0	up
	VIT_12s0059g00370	658	uncharacterized LOC100243037	352	25.8739	45	3.68809	2.81055	4.01897e-53	5.93075e-54	up
	VIT_01s0011g02390	662	RING-H2 finger protein ATL47-like	71	5.18735	0.5	0.0407311	6.99272	1.88639e-16	5.65917e-17	up
	VIT_13s0064g00040	574	uncharacterized LOC100255155	292	24.6046	534	50.17	-1.0279	5.0904e-23	1.26011e-23	down
	VIT_03s0017g01290	1935	ABC transporter G family member 11-like	461	11.523	82	2.28532	2.33405	1.62823e-56	2.3028e-57	up
	VIT_04s0008g01480	1885	putative methyltransferase NSUN5-like	2298	58.9636	442	12.6452	2.22124	8.75522e-261	3.77045e-262	up
	VIT_02s0012g01000	1466	eyes absent homolog 2-like	185	6.10356	355	13.059	-1.09732	2.37121e-17	6.9197e-18	down
	VIT_19s0014g05200	4084	uncharacterized LOC100241773	1253	14.8392	394	5.20265	1.51209	4.57242e-85	4.75991e-86	up
	VIT_04s0008g00780	696		127	8.82551	253	19.6031	-1.15133	1.21441e-13	4.00703e-14	down
	VIT_14s0083g00840	1260	GDSL esterase/lipase 7-like	0.5	0.0191931	270	11.556	-9.23384	6.11589e-53	9.05393e-54	down
	VIT_14s0060g00710	627	trafficking protein particle complex subunit 4-like	1218	93.9562	2260	194.382	-1.04883	1.75524e-96	1.67619e-97	down
	VIT_12s0028g00520	742	uncharacterized LOC100243650	197	12.8413	25	1.81698	2.82117	2.16112e-30	4.51691e-31	up
	VIT_18s0001g12690	942	isoflavone reductase-like protein 4	82	4.21026	1145	65.5494	-3.9606	4.15125e-252	1.83611e-253	down
	VIT_14s0083g01030	962	FUL-like protein	25	1.25693	292	16.369	-3.70299	2.22686e-62	2.95385e-63	down
	VIT_08s0007g08520	486	uncharacterized LOC100267578	165	16.4208	1048	116.289	-2.82412	2.47721e-174	1.52307e-175	down
	VIT_13s0019g03490	1010	zinc finger CCCH domain-containing protein 11-like	218	10.4395	400	21.3576	-1.0327	1.10685e-17	3.19383e-18	down
	VIT_04s0023g01760	774	methyltransferase-like protein 21B-like	16	0.999826	181	12.6111	-3.65687	8.46244e-39	1.5298e-39	down
	VIT_19s0015g01200	1131	probable calcium-binding protein CML21-like	65	2.77969	197	9.3933	-1.75671	1.79278e-19	4.91117e-20	down
	VIT_18s0001g04470	1259	transcription factor TGA4-like	50	1.92083	176	7.53878	-1.9726	2.67799e-20	7.1753e-21	down
	VIT_13s0019g02130	807	tropinone reductase homolog At1g07440-like	38	2.27749	79	5.2792	-1.21288	2.13351e-05	1.06499e-05	down
	VIT_03s0038g02150	1043	uncharacterized LOC100248720	61	2.82873	151	7.80741	-1.46469	5.54312e-12	1.94872e-12	down
	VIT_17s0000g02470	943	thaumatin-like protein-like	0.5	0.0256451	1538	87.9547	-11.7439	7.59362e-201	4.12775e-202	down
	VIT_09s0054g00610	2144	F-box/kelch-repeat protein At1g51550-like	737	16.626	310	7.79743	1.09237	5.21746e-31	1.07716e-31	up
	VIT_18s0001g11430	1874	cytochrome P450 82A3-like	244	6.29746	0.5	0.0143885	8.77371	1.29775e-45	2.11746e-46	up
	VIT_04s0043g00340	1590	transcription repressor KAN1-like	99	3.0115	260	8.81842	-1.55004	2.29714e-21	5.97164e-22	down
	VIT_14s0128g00540	834	germin-like protein subfamily 1 member 15	284	16.4702	1	0.0646619	7.99272	2.01884e-57	2.82358e-58	up
	VIT_17s0000g03280	668	non-specific lipid-transfer protein 2-like	25860	1872.4	4643	374.832	2.32057	0	0	up
	VIT_07s0141g00680	1471	probable WRKY transcription factor 21-like	201	6.6089	376	13.7845	-1.06056	2.19615e-17	6.40097e-18	down
	VIT_08s0007g02040	1110	uncharacterized LOC100261363	73	3.18087	170	8.25924	-1.37659	2.96014e-12	1.02899e-12	down
	VIT_05s0077g01290	565	uncharacterized LOC100255126	114	9.75892	525	50.1101	-2.36031	2.33254e-72	2.75849e-73	down
	VIT_04s0044g02000	383		15	1.89425	39	5.49136	-1.53554	0.000382719	0.000212155	down
	VIT_16s0100g00830	1468	stilbene synthase 5-like	830	27.3462	172	6.31854	2.11368	2.54746e-89	2.56401e-90	up
	VIT_04s0023g01640	479		55	5.55358	421	47.3981	-3.09334	3.24154e-77	3.63883e-78	down
	VIT_11s0037g00330	1028	uncharacterized LOC100243229	308	14.4912	875	45.9018	-1.66338	3.43966e-76	3.90748e-77	down
	VIT_06s0009g00450	1574	aluminum-activated malate transporter 2-like	0.5	0.0153642	185	6.33843	-8.68841	3.93078e-39	7.07241e-40	down
	VIT_04s0008g04950	1839	protein TIFY 8-like	166	4.36588	504	14.7796	-1.75926	5.85451e-48	9.21662e-49	down
	VIT_05s0020g04760	682	DNA-directed RNA polymerase II subunit RPB7-like	307	21.7721	809	63.9703	-1.55492	4.04914e-64	5.24764e-65	down
	VIT_11s0016g02040	744	30S ribosomal protein S16-like	86	5.59076	184	13.337	-1.25432	1.44663e-11	5.1875e-12	down
	VIT_03s0017g01060	546	peptidyl-prolyl isomerase FKBP12-like	4116	364.61	9123	901.072	-1.30529	0	0	down
	VIT_08s0040g03220	1294	transcription factor ASG4-like	166	6.20468	370	15.4199	-1.31337	1.48065e-23	3.61885e-24	down
	VIT_02s0087g00460	3444	rop guanine nucleotide exchange factor 1-like	129	1.81164	430	6.73317	-1.89399	2.47696e-45	4.05816e-46	down
	VIT_08s0007g06160	1657	transcription factor HBP-1b(c1)-like	103	3.00649	313	10.1868	-1.76054	2.75155e-30	5.7719e-31	down
	VIT_08s0040g00380	1940	probable S-acyltransferase At5g05070-like	536	13.3631	214	5.94876	1.1676	2.42074e-25	5.6746e-26	up
	VIT_06s0004g01750	1348	DNA-damage-repair/toleration protein DRT100-like	62	2.22458	4724	188.988	-6.40862	0	0	down
	VIT_01s0011g05260	2379	GAI1	135	2.74464	291	6.59649	-1.26508	8.40372e-18	2.41623e-18	down
	VIT_03s0038g03730	4339	Niemann-Pick disease, type C1	2176	24.2558	930	11.5587	1.06935	4.00119e-86	4.1276e-87	up
	VIT_06s0009g02110	1036	F-box/kelch-repeat protein At5g26960-like	59	2.75447	374	19.4682	-2.82128	6.10656e-63	8.01529e-64	down
	VIT_05s0077g00510	2581	neutral invertase	304	5.6968	621	12.9753	-1.18755	3.21697e-33	6.35177e-34	down
	VIT_00s0373g00030	2525		20	0.383102	489	10.4439	-4.76879	1.35987e-118	1.10484e-119	down
	VIT_15s0046g02390	2308	probable anion transporter 2, chloroplastic-like	179	3.75114	712	16.6364	-2.14894	2.91645e-87	2.97984e-88	down
	VIT_12s0142g00340	1827	probable galacturonosyltransferase 15-like	326	8.63027	732	21.6066	-1.324	6.24265e-46	1.01382e-46	down
	VIT_08s0007g04700	2961	phosphatidylinositol-4-phosphate 5-kinase 9-like	343	5.60275	653	11.8929	-1.0859	2.28684e-30	4.78582e-31	down
	VIT_12s0057g00950	888	uncharacterized LOC100854493	134	7.29856	306	18.5833	-1.34832	1.84422e-20	4.91572e-21	down
	VIT_12s0028g00610	2155	aspartic proteinase nepenthesin-2-like	255	5.72319	528	13.213	-1.20706	3.81242e-29	8.19887e-30	down
	VIT_06s0004g00600	1963	uncharacterized LOC100253639	884	21.781	1786	49.0654	-1.17164	3.02407e-91	2.99493e-92	down
	VIT_10s0003g01410	1736	CBL-interacting protein kinase 16	256	7.1324	0.5	0.0155323	8.84298	2.07206e-47	3.288e-48	up
	VIT_05s0077g00730	1205	probable WRKY transcription factor 48-like	3961	158.988	1070	47.8863	1.73123	0	0	up
	VIT_08s0007g00690	1761	laccase-17-like	1	0.0274654	863	26.4281	-9.91024	8.28766e-152	5.66376e-153	down
	VIT_00s0270g00120	703	alpha-amylase/subtilisin inhibitor-like	1650	113.52	17	1.30409	6.44376	0	0	up
	VIT_10s0003g01500	1258	uncharacterized LOC100254917	721	27.7204	295	12.6461	1.13226	4.25044e-32	8.58469e-33	up
	VIT_06s0004g00840	1199		227	9.15698	421	18.9355	-1.04815	5.68066e-19	1.57628e-19	down
	VIT_06s0080g00920	704	uncharacterized LOC100244962	378	25.9696	1156	88.5522	-1.76971	2.86445e-109	2.47743e-110	down
	VIT_13s0019g04140	988	chlorophyll a-b binding protein 6A, chloroplastic-like	1373	67.2139	2830	154.47	-1.20049	1.65623e-149	1.14225e-150	down
	VIT_02s0154g00300	713	14 kDa proline-rich protein DC2.15-like	3	0.203506	241	18.2281	-6.48495	2.99603e-60	4.05871e-61	down
	VIT_18s0001g12340	907	uncharacterized LOC100264357	87	4.63935	588	34.961	-2.91375	1.9363e-101	1.78315e-102	down
	VIT_12s0028g01330	1792	Glutamyl-tRNA(Gln) amidotransferase subunit A, chloroplastic/mitochondrial	97	2.61806	194	5.83819	-1.15702	8.08473e-11	2.99332e-11	down
	VIT_11s0052g00930	1819	uncharacterized LOC100256524	72	1.91446	205	6.07765	-1.66658	7.39021e-19	2.05826e-19	down
	VIT_17s0000g07370	1832	uncharacterized LOC100253457	46	1.21444	221	6.50551	-2.42136	4.3077e-32	8.70421e-33	down
	VIT_01s0127g00560	1947		1457	36.1942	6559	181.671	-2.3275	0	0	down
	VIT_16s0013g01110	2139		72	1.62805	249	6.27773	-1.9471	9.75232e-28	2.16592e-28	down
	VIT_00s0333g00070	1489		86	2.7935	157	5.68616	-1.02538	1.36178e-07	5.91092e-08	down
	VIT_01s0011g04700	765	uncharacterized LOC100254317	150	9.48365	53	3.73619	1.34387	1.2408e-09	4.84031e-10	up
	VIT_04s0008g01550	877	17.9 kDa class II heat shock protein-like	6485	357.648	113	6.94853	5.68569	0	0	up
	VIT_08s0007g07110	1990	uncharacterized LOC100267519	9	0.218743	229	6.20579	-4.8263	2.007e-56	2.83939e-57	down
	VIT_04s0023g02310	1131	salicylate O-methyltransferase-like	3113	133.126	519	24.7468	2.42748	0	0	up
	VIT_08s0058g00670	1766	uncharacterized LOC100263765	872	23.882	273	8.33655	1.5184	6.05439e-60	8.23983e-61	up
	VIT_12s0035g00650	977		1	0.0495052	4599	253.854	-12.3241	0	0	down
	VIT_17s0000g09470	956	high-affinity nitrate transporter 3.2-like	35	1.77074	437	24.6512	-3.79923	2.18406e-94	2.11995e-95	down
	VIT_15s0046g03650	995		380	18.4717	127	6.88327	1.42415	1.68779e-24	4.03587e-25	up
	VIT_00s0253g00060	1267	uncharacterized LOC100244391	8	0.305393	158	6.72504	-4.4608	3.6645e-38	6.68446e-39	down
	VIT_01s0026g01490	2090	nitrate transporter 1.7-like	13	0.300845	201	5.18638	-4.10764	2.98765e-46	4.82255e-47	down
	VIT_13s0067g02930	1166	expansin-like	67905	2816.75	89	4.11629	9.41847	0	0	up
	VIT_11s0103g00250	1203	methyltransferase WBSCR22-like	187	7.51833	420	18.8277	-1.32437	6.72894e-27	1.52098e-27	down
	VIT_14s0066g00570	102		18	8.53528	49	25.9066	-1.60181	3.65186e-05	1.85522e-05	down
	VIT_00s1003g00010	604		83	6.6464	294	26.2497	-1.98166	2.96485e-33	5.85131e-34	down
	VIT_18s0001g01030	1595	probable nucleoredoxin 2-like	4017	121.811	1298	43.8862	1.4728	8.66722e-260	3.74809e-261	up
	VIT_08s0040g01690	543		24	2.13775	77	7.64725	-1.83885	8.22423e-09	3.34663e-09	down
	VIT_05s0102g00090	1392	biotin synthase-like	120	4.16953	301	11.6612	-1.48375	4.41387e-23	1.09106e-23	down
	VIT_10s0071g01120	1344	alpha-galactosidase-like	0.5	0.0179935	137	5.49713	-8.25506	1.12331e-30	2.33195e-31	down
	VIT_18s0001g00690	1012	glutathione S-transferase PARB-like	356	17.0143	665	35.4369	-1.0585	1.07886e-29	2.28728e-30	down
	VIT_04s0023g03550	1547	thaumatin-like protein 1	4669	145.975	594	20.7067	2.81755	0	0	up
	VIT_00s0820g00010	852		51	2.89518	149	9.43107	-1.70377	1.89438e-14	6.07066e-15	down
	VIT_05s0062g00820	757	dCTP pyrophosphatase 1-like	155	9.90333	890	63.4028	-2.67856	2.65981e-140	1.91187e-141	down
	VIT_17s0000g05600	1145	momilactone A synthase-like	38	1.60518	301	14.1767	-3.14272	2.30981e-56	3.2709e-57	down
	VIT_02s0087g00840	2137	ABC transporter G family member 14-like	170	3.8476	470	11.8606	-1.62415	3.71601e-40	6.58941e-41	down
	VIT_04s0023g02800	614	glutaredoxin-C3-like	170	13.3914	391	34.3418	-1.35866	4.39735e-26	1.01307e-26	down
	VIT_06s0004g07770	1205	Peroxidase 4	921	36.9673	1727	77.2894	-1.06402	9.51071e-76	1.08596e-76	down
	VIT_15s0048g01080	573	uncharacterized LOC100252258	102	8.60976	7	0.658806	3.70805	2.0144e-20	5.37384e-21	up
	VIT_17s0053g00590	1562	uncharacterized LOC100246194	1	0.0309645	236	8.14789	-8.03967	4.64836e-53	6.86995e-54	down
	VIT_07s0005g04290	1508		278	8.91639	696	24.8898	-1.48103	1.35768e-51	2.04853e-52	down
	VIT_06s0009g00980	1050	probable carboxylesterase 15-like	2771	127.642	843	43.2965	1.55978	2.5585e-195	1.42514e-196	up
	VIT_01s0026g01790	1974	protein IQ-DOMAIN 31-like	65	1.59262	359	9.80758	-2.6225	4.58121e-56	6.51203e-57	down
	VIT_11s0016g00910	2364		226	4.62388	599	13.6645	-1.56326	3.65801e-48	5.73742e-49	down
	VIT_06s0004g05320	763		287	18.1929	986	69.6894	-1.93756	1.89685e-105	1.68902e-106	down
	VIT_13s0067g02250	1437	uncharacterized LOC100250159	172	5.78918	457	17.1504	-1.56681	3.6819e-37	6.81106e-38	down
	VIT_07s0005g02480	1895	uncharacterized LOC100247039	89	2.27157	908	25.8399	-3.50784	8.46316e-184	4.96071e-185	down
	VIT_17s0000g04840	1506	uncharacterized LOC100259380	78	2.50504	448	16.0423	-2.67898	3.00965e-71	3.61185e-72	down
	VIT_04s0008g02340	2724	uncharacterized LOC100259275	156	2.76989	522	10.3342	-1.89953	5.64745e-55	8.16179e-56	down
	VIT_15s0048g02090	765	acyl-coenzyme A thioesterase 13-like	36	2.27607	129	9.09374	-1.99833	1.89839e-15	5.89975e-16	down
	VIT_06s0061g01110	3437	putative phospholipid:diacylglycerol acyltransferase 2-like	2357	33.1685	898	14.09	1.23514	4.63098e-117	3.79568e-118	up
	VIT_13s0156g00220	1647	uncharacterized LOC100251191	1153	33.8595	2481	81.2358	-1.26255	6.08145e-142	4.33319e-143	down
	VIT_14s0068g00510	733		1104	72.8468	109	8.01931	3.18332	1.05875e-184	6.18217e-186	up
	VIT_18s0089g01020	1998	uncharacterized LOC100258440	68	1.64611	542	14.6291	-3.15171	9.51294e-101	8.81168e-102	down
	VIT_05s0077g01530	717	major allergen Pru ar 1-like	3357	226.453	39	2.93332	6.27053	0	0	up
	VIT_12s0028g02010	1599	uncharacterized LOC100264389	34	1.02843	307	10.3539	-3.33166	2.02798e-60	2.74002e-61	down
	VIT_06s0004g00070	744	uncharacterized LOC100267326	85	5.52575	7	0.507387	3.44501	2.35735e-16	7.0916e-17	up
	VIT_03s0063g01150	1292	gibberellin 20 oxidase 1-like	203	7.59939	983	41.0304	-2.43274	3.34299e-139	2.42092e-140	down
	VIT_01s0011g02720	401	uncharacterized LOC100252449	408	49.2109	4049	544.525	-3.46795	0	0	down
	VIT_02s0012g00400	1088	S-norcoclaurine synthase 1-like	12	0.533455	217	10.7559	-4.33361	2.96535e-51	4.49819e-52	down
	VIT_00s0615g00010	1088	probable mannitol dehydrogenase-like	276	12.2695	62	3.0731	1.9973	1.76864e-28	3.86382e-29	up
	VIT_10s0116g00100	2388	protein STRUBBELIG-RECEPTOR FAMILY 8-like	59	1.19499	754	17.0275	-3.8328	6.05934e-163	3.93457e-164	down
	VIT_07s0005g02230	1510	S-adenosylmethionine synthetase 5	816	26.1372	2644	94.4276	-1.85311	1.59775e-264	6.78764e-266	down
	VIT_18s0001g09110	1567	F-box/kelch-repeat protein At5g43190-like	2797	86.3314	301	10.3589	3.05902	0	0	up
	VIT_18s0001g10310	1743	probable serine/threonine-protein kinase At1g01540-like	226	6.27128	408	12.6234	-1.00927	2.17094e-17	6.32554e-18	down
	VIT_08s0007g08680	1723		80	2.24569	868	27.1674	-3.59665	3.81256e-179	2.29454e-180	down
	VIT_13s0019g03040	1605	UDP-glycosyltransferase 85A1-like	23	0.693104	459	15.4224	-4.47581	1.20466e-108	1.05324e-109	down
	VIT_08s0040g02840	2284	ABC transporter G family member 2-like	42	0.889403	243	5.73752	-2.68952	2.22011e-39	3.98455e-40	down
	VIT_14s0108g00690	1254	vacuolar amino acid transporter 1-like	649	25.0318	121	5.20358	2.26619	2.46238e-76	2.79286e-77	up
	VIT_05s0094g01370	2214		127	2.77442	257	6.25994	-1.17396	3.08824e-14	9.96707e-15	down
	VIT_07s0129g00250	2233	BTB/POZ domain-containing protein NPY2-like	5	0.1083	220	5.3131	-5.61646	7.755e-56	1.10547e-56	down
	VIT_08s0058g00810	4568		250	2.64703	554	6.54031	-1.30498	2.57442e-34	4.98271e-35	down
	VIT_18s0001g01960	1961	probable receptor-like protein kinase At1g11050	16	0.394628	242	6.65506	-4.07589	3.46135e-55	4.98534e-56	down
	VIT_18s0041g01090	1404	F-box/kelch-repeat protein At3g23880-like	0.5	0.0172246	407	15.633	-9.82591	4.15686e-73	4.87498e-74	down
	VIT_06s0061g00120	1218	glucan endo-1,3-beta-glucosidase-like	411	16.3207	15	0.664138	4.61908	1.1898e-88	1.20287e-89	up
	VIT_10s0003g03910	2043	transcription factor TCP2-like	120	2.84092	268	7.07426	-1.31622	1.84355e-17	5.3551e-18	down
	VIT_18s0001g06750	1407	hydroxysteroid 11-beta-dehydrogenase 1-like protein	792	27.2255	7408	283.937	-3.38254	0	0	down
	VIT_02s0012g01010	1845	leucine-rich repeat protein soc-2-like	228	5.97701	525	15.3454	-1.36031	1.18682e-34	2.28641e-35	down
	VIT_15s0045g00310	1368	cell division control protein 2 homolog-like	1029	36.381	2509	98.9074	-1.44289	7.71419e-176	4.71183e-177	down
	VIT_18s0001g15120	1122	uncharacterized LOC100243726	109	4.69872	335	16.1015	-1.77686	9.99841e-33	1.99431e-33	down
	VIT_02s0025g04660	1042	uncharacterized LOC100265112	3247	150.716	659	34.1061	2.14373	0	0	up
	VIT_18s0117g00220	1873	deoxyguanosine kinase-like	246	6.35247	658	18.9453	-1.57645	2.02259e-53	2.97565e-54	down
	VIT_06s0004g08330	2518		5	0.0960417	766	16.4054	-7.4163	6.89682e-179	4.16622e-180	down
	VIT_13s0019g00860	809	15.7 kDa heat shock protein, peroxisomal-like	2560	153.051	179	11.9322	3.68109	0	0	up
	VIT_09s0002g06590	1393		222	7.7081	0.5	0.0193568	8.63739	2.90944e-42	4.99878e-43	up
	VIT_03s0038g00860	2447	uncharacterized LOC100255631	6063	119.839	1984	43.7242	1.4546	0	0	up
	VIT_19s0014g01410	1934	dol-P-Man:Man(6)GlcNAc(2)-PP-Dol alpha-1,2-mannosyltransferase-like	867	21.6824	376	10.4845	1.04828	5.52093e-34	1.07524e-34	up
	VIT_03s0063g00580	3274		415	6.13077	8	0.131773	5.53994	1.63215e-93	1.59228e-94	up
	VIT_03s0038g04080	1894	glutamyl-tRNA synthetase, chloroplastic/mitochondrial-like	150	3.83051	457	13.0122	-1.76426	9.00187e-44	1.50993e-44	down
	VIT_18s0001g08340	965		27	1.35326	208	11.6239	-3.10258	6.87244e-39	1.24144e-39	down
	VIT_00s0274g00050	820	uncharacterized LOC100853952	56	3.30308	283	18.6117	-2.49433	4.05686e-42	6.98292e-43	down
	VIT_00s0225g00010	1239	uncharacterized LOC100264929	4434	173.089	1242	54.0586	1.67892	0	0	up
	VIT_00s0259g00050	255		0.5	0.0948365	55	11.6315	-6.93838	2.03385e-14	6.52628e-15	down
	VIT_11s0052g01650	826	pathogenesis-related protein PR-1-like	0.5	0.0292776	716	46.7463	-10.6408	4.96721e-113	4.20705e-114	down
	VIT_06s0004g08050	1843	uncharacterized LOC100244907	470	12.3344	850	24.8718	-1.01183	5.18191e-35	9.91796e-36	down
	VIT_07s0005g04940	3340	uncharacterized LOC100241277	628	9.09408	1163	18.7779	-1.04604	4.81997e-50	7.40869e-51	down
	VIT_04s0044g02010	929	gibberellin 3-beta-dioxygenase 4-like	0.5	0.0260315	190	11.0294	-8.72688	5.54731e-40	9.87404e-41	down
	VIT_10s0003g02190	1356	bidirectional sugar transporter SWEET2a-like	111	3.95921	236	9.3857	-1.24525	2.43092e-14	7.81729e-15	down
	VIT_16s0098g00310	686	vesicle transport protein SFT2B-like	98	6.90951	187	14.7005	-1.08921	1.30483e-09	5.09974e-10	down
	VIT_14s0006g02800	1000	uncharacterized LOC100253235	109	5.27196	205	11.0552	-1.06832	3.90194e-10	1.48768e-10	down
	VIT_05s0051g00640	1818	purple acid phosphatase 23-like	638	16.9735	124	3.67826	2.20619	1.12157e-72	1.32135e-73	up
	VIT_10s0116g01780	1338	peroxidase 42-like	4021	145.353	59096	2381.86	-4.03446	0	0	down
	VIT_14s0006g03110	414	uncharacterized LOC100854815	112	13.0847	225	29.3087	-1.16345	1.8783e-12	6.47705e-13	down
	VIT_02s0012g01260	1182	uncharacterized LOC100262636	39	1.59585	139	6.34179	-1.99056	1.8011e-16	5.39402e-17	down
	VIT_07s0005g03400	1642	11S globulin subunit beta-like	4	0.117824	2197	72.1558	-9.25834	0	0	down
	VIT_04s0008g00680	699	uncharacterized LOC100254402	473	32.7288	1035	79.8505	-1.28674	1.0705e-61	1.42957e-62	down
	VIT_16s0039g02550	712	uncharacterized LOC100247770	230	15.624	2907	220.181	-3.81685	0	0	down
	VIT_18s0001g13030	276		78	13.6688	866	169.209	-3.62984	5.8657e-180	3.50917e-181	down
	VIT_04s0008g01370	1926	peptidyl-prolyl cis-trans isomerase CWC27 homolog	141	3.54086	267	7.476	-1.07817	5.18456e-13	1.75343e-13	down
	VIT_14s0066g01650	1372	auxin-induced protein 5NG4-like	420	14.8061	2068	81.2851	-2.4568	7.21478e-295	2.82254e-296	down
	VIT_12s0028g01000	869	transmembrane protein 56-B-like	392	21.8178	159	9.86715	1.1448	2.53391e-18	7.16511e-19	up
	VIT_19s0015g00430	2331	uncharacterized LOC100249691	425	8.81845	798	18.4618	-1.06595	8.96004e-36	1.69122e-36	down
	VIT_18s0157g00090	1607	tryptophan aminotransferase-related protein 4-like	4	0.12039	201	6.7452	-5.80808	3.69215e-51	5.60895e-52	down
	VIT_11s0016g01430	651		77	5.72078	326	27.0054	-2.23897	1.083e-42	1.84714e-43	down
	VIT_05s0020g04440	1856	uncharacterized LOC100256346	627	16.3394	1194	34.6929	-1.08629	1.59163e-54	2.31023e-55	down
	VIT_13s0019g00900	628		32	2.46454	350	30.0554	-3.60824	3.89204e-73	4.56266e-74	down
	VIT_18s0001g00360	980	phosphoprotein ECPP44-like	77733	3836.41	26078	1435.04	1.41867	0	0	up
	VIT_14s0066g01190	1062	uncharacterized LOC100254241	1128	51.3724	108	5.4842	3.22764	5.18224e-191	2.95398e-192	up
	VIT_08s0007g08480	3248	zinc-metallopeptidase, peroxisomal-like	167	2.48683	368	6.11007	-1.29688	5.25863e-23	1.30199e-23	down
	VIT_16s0022g00480	1529	luc7-like protein 3-like	154	4.87146	373	13.1558	-1.43327	6.11749e-27	1.38113e-27	down
	VIT_07s0031g01300	771		560	35.1301	1238	86.5926	-1.30154	7.6652e-75	8.83481e-76	down
	VIT_11s0052g01270	1286	probable xyloglucan endotransglucosylase/hydrolase protein 23-like	168	6.3185	71	2.97736	1.08555	6.1898e-08	2.62959e-08	up
	VIT_18s0089g00410	3283	sucrose-phosphate synthase 1	4632	68.2406	179	2.94033	4.53658	0	0	up
	VIT_14s0006g02570	1460		33	1.09322	1703	62.9037	-5.84649	0	0	down
	VIT_18s0001g06560	709	uncharacterized LOC100266097	8326	567.983	2253	171.368	1.72875	0	0	up
	VIT_01s0026g00980	1657	probable galacturonosyltransferase-like 9-like	1491	43.5212	417	13.5715	1.68114	1.58003e-117	1.29079e-118	up
	VIT_14s0066g01600	705		545	37.3898	68	5.20157	2.84563	1.39794e-82	1.49661e-83	up
	VIT_18s0001g15520	1358	uncharacterized LOC100260945	6	0.213696	161	6.39353	-4.90298	3.10044e-40	5.49091e-41	down
	VIT_16s0098g00730	720	60S ribosomal protein L9-like	3566	239.549	10442	782.106	-1.70704	0	0	down
	VIT_04s0044g01670	2720	probable methyltransferase PMT26-like	220	3.912	1463	29.0061	-2.89038	1.28419e-248	5.75483e-250	down
	VIT_13s0019g00740	1246	uncharacterized LOC100256399	0.5	0.0194087	210	9.08899	-8.87127	2.50335e-43	4.23151e-44	down
	VIT_18s0072g00800	424	histone H3.2-like	6	0.684433	93	11.8285	-4.11122	4.40232e-22	1.117e-22	down
	VIT_00s0323g00100	2039	vacuolar-processing enzyme-like	1493	35.4151	7856	207.778	-2.5526	0	0	down
	VIT_14s0081g00060	711	photosystem II reaction center W protein, chloroplastic-like	317	21.5643	2439	184.994	-3.10076	0	0	down
	VIT_08s0040g00630	1974	uncharacterized LOC100248215	292	7.15453	833	22.7569	-1.66937	5.84098e-73	6.86835e-74	down
	VIT_12s0028g01800	685	60S ribosomal protein L11-2-like	1897	133.944	4916	387.022	-1.53079	0	0	down
	VIT_05s0020g01780	3917	putative chromatin-remodeling complex ATPase chain-like	589	7.27289	1263	17.3886	-1.25754	2.04779e-72	2.41899e-73	down
	VIT_04s0008g05770	1763	CBL-interacting serine/threonine-protein kinase 25-like	2373	65.1015	641	19.6074	1.73129	3.48581e-194	1.95262e-195	up
	VIT_16s0039g00720	1495	uncharacterized LOC100240796	1015	32.8375	221	7.97197	2.04234	2.51374e-104	2.2631e-105	up
	VIT_04s0023g02120	1745	GTPase Era-like	96	2.66086	231	7.13889	-1.42381	5.29844e-17	1.56424e-17	down
	VIT_07s0031g01320	1388	transcription factor TGA1-like	32	1.11508	436	16.9399	-3.92521	3.34142e-96	3.20441e-97	down
	VIT_04s0008g06700	953	uncharacterized LOC100266275	39	1.97933	128	7.24322	-1.87162	3.6904e-14	1.19584e-14	down
	VIT_06s0080g00090	1698	cytochrome P450 94A1-like	136	3.87388	999	31.728	-3.0339	2.60245e-178	1.57558e-179	down
	VIT_18s0001g15390	924	peroxidase 43-like	54	2.82662	676	39.4538	-3.80302	1.9192e-145	1.34684e-146	down
	VIT_11s0016g01720	1728	threonine synthase, chloroplastic-like	286	8.00512	648	20.223	-1.337	2.09477e-41	3.65165e-42	down
	VIT_06s0004g05310	430		107	12.0354	792	99.3279	-3.04491	4.36396e-142	3.10356e-143	down
	VIT_08s0056g01000	1653	protein TRANSPARENT TESTA 12-like	130	3.80379	237	7.73196	-1.0234	7.89327e-11	2.92173e-11	down
	VIT_04s0008g02440	1208	uncharacterized LOC100259361	127	5.0849	297	13.2588	-1.38266	1.26191e-20	3.3483e-21	down
	VIT_09s0002g08330	792		62	3.78627	259	17.6355	-2.21964	8.01158e-34	1.56605e-34	down
	VIT_03s0088g00730	317		34	5.18758	103	17.5223	-1.75606	9.28764e-11	3.4491e-11	down
	VIT_18s0001g06330	963	14-3-3 protein	2952	148.264	5657	316.792	-1.09537	3.353e-257	1.46201e-258	down
	VIT_16s0100g01220	446		83	9.00096	220	26.6013	-1.56334	1.75189e-18	4.93103e-19	down
	VIT_06s0004g01140	2377	probable serine/threonine-protein kinase DDB_G0279405-like	291	5.92119	26	0.589873	3.32741	1.68541e-51	2.54831e-52	up
	VIT_09s0002g00670	431	uncharacterized LOC100853427	2	0.224439	111	13.8887	-5.95144	8.71949e-29	1.89062e-29	down
	VIT_17s0000g04160	1843	uncharacterized LOC100256061	183	4.80254	361	10.5632	-1.13718	1.35619e-18	3.80875e-19	down
	VIT_11s0016g05770	2531	probable galactinol--sucrose galactosyltransferase 6-like	14582	278.657	1958	41.7191	2.73971	0	0	up
	VIT_07s0005g05780	1076	pantoate--beta-alanine ligase-like	9	0.404553	238	11.9283	-4.88192	8.40513e-59	1.15766e-59	down
	VIT_18s0001g12360	742		57	3.71549	487	35.3948	-3.25191	3.56317e-93	3.48413e-94	down
	VIT_08s0007g02260	1065	GDSL esterase/lipase CPRD49-like	586	26.613	160	8.10186	1.7158	2.77308e-48	4.3395e-49	up
	VIT_05s0020g00870	1656	uncharacterized LOC100853208	113	3.30038	301	9.80213	-1.57046	5.51819e-25	1.30468e-25	down
	VIT_01s0010g01760	1593	uncharacterized LOC100251322	97	2.94511	193	6.53365	-1.14957	1.13698e-10	4.23712e-11	down
	VIT_04s0023g01100	811	probable calcium-binding protein CML41-like	454	27.0757	1084	72.0813	-1.41262	2.73554e-74	3.17133e-75	down
	VIT_05s0051g00010	1460	beta-amylase 1, chloroplastic-like	2177	72.1192	484	17.8775	2.01224	3.55431e-218	1.80144e-219	up
	VIT_18s0122g00810	370		1037	135.557	2281	332.459	-1.29427	1.08302e-135	7.96916e-137	down
	VIT_02s0241g00100	857	uncharacterized LOC100249883	232	13.0934	52	3.27218	2.00052	3.46662e-24	8.34847e-25	up
	VIT_18s0072g01050	1581	uncharacterized LOC100252172	127	3.88524	232	7.91353	-1.02632	1.1381e-10	4.24179e-11	down
	VIT_13s0019g01520	615	uncharacterized LOC100249909	1	0.0786449	869	76.2007	-9.92024	1.23046e-152	8.38684e-154	down
	VIT_00s0332g00170	1044		174	8.0611	437	22.5733	-1.48557	5.32175e-33	1.056e-33	down
	VIT_13s0067g01760	2582	ectonucleoside triphosphate diphosphohydrolase 1-like	342	6.40642	704	14.7038	-1.1986	4.95561e-38	9.04957e-39	down
	VIT_18s0001g12390	1674	glucan endo-1,3-beta-glucosidase 7-like	1593	46.0263	474	15.2699	1.59176	3.95523e-116	3.2684e-117	up
	VIT_06s0004g01030	498		518	50.309	18	1.94921	4.68986	4.60777e-112	3.9212e-113	up
	VIT_02s0025g01080	601	arabinogalactan peptide 20-like	457	36.7779	1384	124.187	-1.7556	3.74467e-129	2.85612e-130	down
	VIT_03s0063g01880	2207	long chain acyl-CoA synthetase 2-like	42	0.920434	411	10.0428	-3.4477	9.93393e-83	1.06039e-83	down
	VIT_14s0108g00140	876		3781	208.76	6932	426.745	-1.03153	1.19658e-285	4.82063e-287	down
	VIT_09s0002g00540	1738	GDSL esterase/lipase 1-like	20	0.556578	566	17.5623	-4.97975	6.37302e-139	4.62376e-140	down
	VIT_07s0005g03220	625	ethylene-responsive transcription factor ERF098-like	6	0.464319	294	25.3677	-5.77173	3.01102e-74	3.4934e-75	down
	VIT_17s0000g01840	1581	3-oxoacyl-[acyl-carrier-protein] reductase 1, chloroplastic-like	138	4.22175	315	10.7447	-1.34771	5.17894e-21	1.36071e-21	down
	VIT_07s0005g03540	580	50S ribosomal protein 6, chloroplastic-like	173	14.4266	485	45.095	-1.64424	4.1163e-42	7.08708e-43	down
	VIT_01s0127g00470	1366	glycogenin-1-like	5171	183.092	128	5.05328	5.1792	0	0	up
	VIT_15s0021g01340	1128	ELMO domain-containing protein A-like	154	6.60324	493	23.5696	-1.83568	1.07181e-49	1.65466e-50	down
	VIT_17s0000g09740	2253	abhydrolase domain-containing protein FAM108C1-like	443	9.51016	948	22.6914	-1.2546	1.78755e-54	2.59701e-55	down
	VIT_04s0008g01120	744	glutaredoxin-C6-like	2090	135.869	695	50.3763	1.43139	4.19881e-130	3.1818e-131	up
	VIT_05s0020g03980	1845	protein IQ-DOMAIN 14-like	539	14.1299	64	1.87067	2.91712	1.04578e-83	1.10225e-84	up
	VIT_12s0028g03640	499	uncharacterized LOC100248923	43	4.16786	121	13.0767	-1.64962	1.7576e-11	6.33255e-12	down
	VIT_13s0320g00060	1666	uncharacterized LOC100247715	3	0.0870947	678	21.9467	-7.9772	5.16259e-151	3.54198e-152	down
	VIT_18s0001g01600	2707	probable methyltransferase PMT10-like	393	7.02182	792	15.778	-1.168	5.78459e-41	1.01383e-41	down
	VIT_03s0038g02520	1183	aquaporin PIP2;2	6855	280.265	22950	1046.19	-1.90029	0	0	down
	VIT_00s0388g00060	764		83	5.25449	27	1.90583	1.46313	1.70693e-06	7.90472e-07	up
	VIT_02s0154g00590	585	uncharacterized LOC100855263	247	20.4214	977	90.0644	-2.14087	9.95453e-119	8.08318e-120	down
	VIT_01s0244g00130	1554	transcription factor ICE1-like	27	0.840346	391	13.5688	-4.01316	1.38841e-87	1.4161e-88	down
	VIT_17s0000g04050	2896	lysosomal acid lipase/cholesteryl ester hydrolase-like	2625	43.8406	963	17.9326	1.28969	2.98251e-139	2.15853e-140	up
	VIT_09s0002g00970	570	40S ribosomal protein S29-like	246	20.874	653	61.7807	-1.56545	1.68924e-52	2.51324e-53	down
	VIT_07s0104g01630	2797		20	0.345846	374	7.21097	-4.38199	6.80898e-88	6.93866e-89	down
	VIT_17s0000g09490	2165	uncharacterized LOC100243361	444	9.91906	865	21.5463	-1.11916	9.38376e-42	1.62697e-42	down
	VIT_10s0071g01060	1820	pyruvate kinase, cytosolic isozyme-like	18152	482.39	3053	90.4628	2.41481	0	0	up
	VIT_07s0031g02180	3080	uncharacterized LOC100249111	146	2.2927	287	5.02511	-1.13211	6.16623e-15	1.94589e-15	down
	VIT_14s0060g00720	1068	ABC transporter I family member 20-like	1255	56.8353	430	21.7126	1.38825	4.05604e-75	4.66768e-76	up
	VIT_00s0153g00050	878	probable glutathione S-transferase-like	2187	120.476	7320	449.605	-1.89991	0	0	down
	VIT_03s0038g00880	1975	amidophosphoribosyltransferase, chloroplastic-like	5366	131.41	1706	46.5829	1.49621	0	0	up
	VIT_02s0025g00190	381		5	0.634732	39	5.52019	-3.1205	2.55908e-08	1.06784e-08	down
	VIT_04s0008g02800	759	uncharacterized LOC100250771	106	6.75475	2	0.142103	5.5709	7.90123e-25	1.87555e-25	up
	VIT_02s0025g01230	1437	lysine histidine transporter 1-like	167	5.62089	33	1.23843	2.18229	1.06372e-19	2.90061e-20	up
	VIT_01s0026g01240	2028	probable beta-1,3-galactosyltransferase 19-like	99	2.36109	202	5.37153	-1.18588	1.28977e-11	4.61174e-12	down
	VIT_17s0000g03530	881	40S ribosomal protein S7-like	4488	246.39	9022	552.257	-1.1644	0	0	down
	VIT_12s0055g01000	952	peroxidase N1-like	0.5	0.0254026	449	25.4345	-9.9676	6.45034e-79	7.1542e-80	down
	VIT_11s0078g00290	1629	trans-cinnamate 4-monooxygenase-like	650	19.2991	15	0.496575	5.28038	6.49399e-145	4.56602e-146	up
	VIT_19s0015g00130	1342	serine acetyltransferase 1, chloroplastic-like	680	24.5077	2535	101.868	-2.0554	8.9291e-291	3.53323e-292	down
	VIT_09s0002g00690	1341	dnaJ homolog subfamily B member 7-like	212	7.64632	666	26.783	-1.80848	2.27119e-65	2.89356e-66	down
	VIT_18s0086g00680	766		1208	76.2752	1	0.0704021	10.0814	1.34997e-185	7.87051e-187	up
	VIT_14s0060g00630	1155	pyrrolidone-carboxylate peptidase-like	1740	72.864	3520	164.352	-1.17351	3.92076e-179	2.36142e-180	down
	VIT_08s0040g01340	2553	mannan synthase 1-like	584	11.0639	8	0.168987	6.0328	4.73352e-131	3.57215e-132	up
	VIT_09s0054g01080	2104	polygalacturonase QRT3-like	231	5.31021	8	0.205049	4.69473	1.09443e-50	1.67046e-51	up
	VIT_09s0054g00140	649		56	4.17339	176	14.6245	-1.8091	3.32876e-18	9.45298e-19	down
	VIT_17s0000g02230	1562	protein TIFY 6B-like	157	4.86143	367	12.6707	-1.38204	3.57086e-25	8.40428e-26	down
	VIT_01s0011g01280	2040	zinc transporter 5-like	25	0.592728	613	16.2048	-4.77291	2.068e-148	1.43458e-149	down
	VIT_08s0007g06300	1340	DAZ-associated protein 1-like	211	7.61593	410	16.5004	-1.1154	2.40087e-20	6.42204e-21	down
	VIT_04s0023g01600	1729	uncharacterized LOC100253061	1	0.0279737	299	9.3259	-8.38103	1.27346e-64	1.64126e-65	down
	VIT_11s0016g02080	1265	uncharacterized LOC100262728	468	17.8937	879	37.4725	-1.06638	2.62294e-39	4.71225e-40	down
	VIT_15s0048g01270	925	MADS-box protein 3	35	1.83009	284	16.5574	-3.17749	9.01713e-54	1.32055e-54	down
	VIT_12s0055g01110	1098	chlorophyll a-b binding protein CP24 10A, chloroplastic-like	577	25.4167	1541	75.6858	-1.57425	3.48483e-123	2.7407e-124	down
	VIT_00s0285g00070	414		44	5.14041	130	16.9339	-1.71996	6.45577e-13	2.18944e-13	down
	VIT_03s0180g00130	2003	d-3-phosphoglycerate dehydrogenase, chloroplastic-like	1351	32.6227	3201	86.1825	-1.40152	1.89256e-214	9.69392e-216	down
	VIT_02s0025g04330	899	VVTL1	103440	5565.12	231	13.8569	8.64966	0	0	up
	VIT_15s0046g01230	1396	uncharacterized LOC100263682	65	2.25203	648	25.0325	-3.47451	1.58284e-130	1.19732e-131	down
	VIT_02s0025g04300	855	thaumatin-like protein	89874	5084.09	705	44.467	6.83711	0	0	up
	VIT_10s0003g02890	832	chlorophyll a-b binding protein 40, chloroplastic-like	8225	478.143	18427	1194.39	-1.32076	0	0	down
	VIT_06s0004g04070	1570	adenosine 3'-phospho 5'-phosphosulfate transporter 1-like	55	1.69437	160	5.49585	-1.69759	2.35497e-15	7.343e-16	down
	VIT_07s0005g01340	539	60S ribosomal protein L29-1-like	10	0.897339	361	36.1188	-5.33095	2.46687e-90	2.45748e-91	down
	VIT_19s0015g01250	1531	uncharacterized LOC100854735	44	1.39003	177	6.23466	-2.1652	7.75362e-23	1.92772e-23	down
	VIT_15s0048g01880	1794	uncharacterized LOC100250612	249	6.71309	2220	66.7337	-3.31337	0	0	down
	VIT_18s0001g10220	457		20	2.1167	86	10.1484	-2.26136	2.63021e-12	9.12764e-13	down
	VIT_18s0072g00880	1496	exosome complex component rrp45-like	53	1.71352	142	5.11884	-1.57885	1.59092e-12	5.47393e-13	down
	VIT_08s0007g07230	1423	Myb transcription factor	95	3.22897	722	27.3619	-3.08302	3.85303e-131	2.90596e-132	down
	VIT_16s0100g01010	1364	stilbene synthase 2-like	691	24.5024	213	8.42131	1.54081	8.99367e-49	1.40134e-49	up
	VIT_15s0021g00760	413		35	4.09886	83	10.8378	-1.40278	9.61812e-07	4.38666e-07	down
	VIT_01s0011g00620	1228	14-3-3-like protein GF14 iota-like	343	13.5096	688	30.2137	-1.16122	1.99739e-35	3.79069e-36	down
	VIT_03s0017g01980	1392		1353	47.0115	2559	99.1392	-1.07644	9.33154e-114	7.85748e-115	down
	VIT_18s0001g13790	1763	cytochrome P450 83B1-like	625	17.1464	1372	41.9678	-1.29138	8.01896e-82	8.64244e-83	down
	VIT_15s0046g03150	1560	O-glucosyltransferase rumi-like	10	0.310042	306	10.5782	-5.09248	4.27612e-76	4.86729e-77	down
	VIT_09s0002g07860	1682	probable glycerol kinase-like	411	11.8185	163	5.22608	1.17724	5.71285e-20	1.54527e-20	up
	VIT_07s0031g02200	1725	uncharacterized LOC100245595	1021	28.6274	4182	130.74	-2.19123	0	0	down
	VIT_08s0032g01170	1218	putative deoxyribonuclease TATDN1-like	67	2.66056	228	10.0949	-1.92382	4.0465e-25	9.54006e-26	down
	VIT_12s0055g00700	455	uncharacterized LOC100258994	1623	172.525	3068	363.629	-1.07566	5.50937e-136	4.04654e-137	down
	VIT_01s0011g06140	1623	U-box domain-containing protein 21-like	446	13.2911	1674	55.6226	-2.06521	1.38818e-193	7.80716e-195	down
	VIT_06s0004g01840	573		94	7.93448	30	2.82346	1.49067	2.25517e-07	9.92111e-08	up
	VIT_16s0039g00920	1919	cytochrome P450 89A2-like	294	7.40999	740	20.7956	-1.48873	3.44241e-55	4.95652e-56	down
	VIT_18s0001g03520	2137	uncharacterized LOC100254107	372	8.41945	165	4.16384	1.01581	1.38279e-14	4.41637e-15	up
	VIT_05s0020g01970	1368	vesicle-associated protein 2-2-like	11	0.388913	242	9.5399	-4.61646	1.27505e-58	1.76044e-59	down
	VIT_14s0066g00670	1557	mitogen-activated protein kinase kinase 6-like	58	1.80171	174	6.02664	-1.74199	3.7159e-17	1.09104e-17	down
	VIT_13s0019g04260	1124	monoglyceride lipase-like	566	24.3554	1470	70.5286	-1.53397	3.04834e-113	2.575e-114	down
	VIT_07s0031g00110	1183	uncharacterized LOC100259508	4	0.163539	1028	46.8622	-8.16265	3.14436e-224	1.54294e-225	down
	VIT_18s0001g05660	1981	tubulin-specific chaperone E-like	170	4.15059	460	12.5224	-1.59312	2.78546e-38	5.06289e-39	down
	VIT_13s0158g00320	1722	cytokinin dehydrogenase 6-like	410	11.5159	42	1.31532	3.13014	2.4831e-68	3.06896e-69	up
	VIT_03s0038g02490	717		325	21.9235	871	65.5109	-1.57926	1.74451e-70	2.1092e-71	down
	VIT_05s0049g00520	716	proline-rich cell wall protein-like	463523	31311.5	215	16.1935	10.9171	0	0	up
	VIT_11s0016g04940	1761	zinc finger CCCH domain-containing protein 39-like	57	1.56553	233	7.13528	-2.18832	4.81842e-30	1.01464e-30	down
	VIT_18s0001g01640	2426	UDP-sugar pyrophospharylase-like	4205	83.8341	1471	32.6991	1.35828	9.43343e-241	4.34576e-242	up
	VIT_19s0014g00180	1182	ribokinase-like	228	9.3296	465	21.2153	-1.18522	4.06591e-25	9.58764e-26	down
	VIT_18s0122g00710	1454	short-chain dehydrogenase/reductase family 42E member 1-like	706	23.4847	1297	48.105	-1.03446	1.10946e-54	1.60688e-55	down
	VIT_01s0026g02620	1130	expansin-A1-like	4919	210.544	282	13.4581	3.96757	0	0	up
	VIT_18s0001g03910	3012	nitrate reductase [NADH]-like	153	2.45687	633	11.3335	-2.2057	3.04521e-80	3.32838e-81	down
	VIT_08s0058g00350	935	gamma-interferon-inducible lysosomal thiol reductase-like	0.5	0.0258645	290	16.7263	-9.33693	5.06091e-56	7.20071e-57	down
	VIT_04s0008g02380	1543	F-box protein AFR-like	193	6.04974	1266	44.2468	-2.87063	7.79022e-214	4.00421e-215	down
	VIT_03s0017g00560	1950		92	2.28191	210	5.80763	-1.34771	2.03242e-14	6.51941e-15	down
	VIT_09s0002g02750	1071	vacuolar protein sorting-associated protein 32 homolog 2-like	152	6.86435	317	15.9619	-1.21744	3.16162e-18	8.97409e-19	down
	VIT_08s0058g01000	1688	aspartate aminotransferase, mitochondrial-like	1823	52.2348	326	10.415	2.32635	5.4082e-219	2.72894e-220	up
	VIT_19s0015g01300	1593	probable amino acid permease 7-like	4680	142.094	112	3.79155	5.22791	0	0	up
	VIT_04s0008g03710	651	uncharacterized LOC100854904	80	5.94367	158	13.0885	-1.13888	7.77788e-09	3.15995e-09	down
	VIT_00s0203g00140	1031		1541	72.2919	3418	178.784	-1.30631	1.16951e-205	6.22621e-207	down
	VIT_19s0014g02250	816	protein yippee-like At5g53940-like	757	44.8695	300	19.8265	1.17831	9.03488e-36	1.70576e-36	up
	VIT_19s0014g00710	2213		71	1.55175	238	5.79976	-1.90209	8.62171e-26	2.00214e-26	down
	VIT_05s0102g00590	2062		211	4.94925	394	10.3044	-1.05798	4.32724e-18	1.2335e-18	down
	VIT_00s2576g00010	708	phosphoenolpyruvate carboxykinase [ATP]-like	4389	299.832	1177	89.6515	1.74175	0	0	up
	VIT_00s0551g00020	823	60S ribosomal protein L15-like	5513	323.992	12430	814.49	-1.32994	0	0	down
	VIT_19s0014g02930	1365	uncharacterized LOC100243517	115	4.07484	219	8.65219	-1.08632	5.2103e-11	1.91461e-11	down
	VIT_14s0060g01990	995	F-box protein PP2-B15-like	902	43.8459	65	3.52294	3.63759	1.8753e-168	1.18829e-169	up
	VIT_06s0004g02130	297		211	34.3614	30	5.44727	2.65718	1.47259e-30	3.06396e-31	up
	VIT_06s0004g03480	372		469	60.9783	894	129.601	-1.08771	3.17225e-41	5.53847e-42	down
	VIT_01s0011g03430	646	protein NIM1-INTERACTING 2-like	19	1.42255	168	14.0246	-3.30141	2.235e-33	4.4029e-34	down
	VIT_00s0225g00030	628		39	3.00366	105	9.01663	-1.58587	1.25352e-09	4.89386e-10	down
	VIT_05s0020g02410	1522	calcium-binding protein 39-like	170	5.40231	331	11.7281	-1.11832	9.93532e-17	2.95544e-17	down
	VIT_18s0001g08890	1536	adiponectin receptor protein 2-like	1464	46.0994	626	21.9785	1.06866	2.69676e-58	3.73425e-59	up
	VIT_03s0063g01890	2068	RING-H2 finger protein ATL65-like	77	1.80088	449	11.7087	-2.70081	5.16451e-72	6.13075e-73	down
	VIT_05s0020g04010	1025		271	12.7877	63	3.3146	1.94785	4.0659e-27	9.14122e-28	up
	VIT_14s0060g02440	2201	zinc finger protein MAGPIE-like	159	3.494	451	11.0502	-1.66112	8.33153e-40	1.48635e-40	down
	VIT_00s0250g00040	1630	uncharacterized LOC100249674	92	2.72989	217	7.17937	-1.39501	1.34943e-15	4.17318e-16	down
	VIT_00s1291g00010	2352	AP2-like ethylene-responsive transcription factor AIL6-like	0.5	0.010282	358	8.20843	-9.64084	3.9502e-66	4.99196e-67	down
	VIT_01s0026g01340	1015	glutathione S-transferase U17-like	5955	283.767	1477	78.4745	1.85441	0	0	up
	VIT_13s0084g00810	948	U-box domain-containing protein 4-like	361	18.4181	882	50.1735	-1.4458	8.56217e-63	1.12653e-63	down
	VIT_05s0077g01210	2090	dihydrolipoyl dehydrogenase-like	550	12.7281	1196	30.8602	-1.27774	2.44515e-70	2.9596e-71	down
	VIT_14s0060g00430	1525	uncharacterized LOC100259639	179	5.67713	322	11.3868	-1.00413	7.10114e-14	2.32366e-14	down
	VIT_04s0008g03730	1453	branched-chain-amino-acid aminotransferase-like protein 3, chloroplastic	78	2.59642	175	6.49511	-1.32283	6.59652e-12	2.32792e-12	down
	VIT_01s0011g03550	442	CLAVATA3/ESR (CLE)-related protein 43-like	1	0.109427	55	6.7105	-5.93838	6.8175e-15	2.15386e-15	down
	VIT_06s0004g08210	2102	probable inactive receptor kinase At5g58300-like	216	4.97012	391	10.0313	-1.01316	8.14364e-17	2.41809e-17	down
	VIT_05s0020g03590	1784	uncharacterized LOC100257987	85	2.30446	272	8.22221	-1.8351	5.73542e-28	1.2666e-28	down
	VIT_04s0043g00330	1087		1978	88.0121	4370	216.803	-1.30061	7.44536e-261	3.20302e-262	down
	VIT_06s0080g00590	594	uncharacterized LOC100265664	64	5.21122	164	14.8892	-1.51458	1.65931e-13	5.50515e-14	down
	VIT_04s0008g01070	2003	uncharacterized LOC100250890	172	4.1533	535	14.4041	-1.79415	3.36311e-52	5.0247e-53	down
	VIT_01s0011g06050	1217	protein vip1-like	112	4.45116	475	21.0483	-2.24145	1.03045e-61	1.37516e-62	down
	VIT_16s0039g01770	603	S-norcoclaurine synthase-like	0.5	0.040105	134	11.984	-8.22311	3.96614e-30	8.34108e-31	down
	VIT_09s0002g01600	983	PHD finger protein ALFIN-LIKE 5-like	1435	70.6064	2848	156.243	-1.14592	8.76403e-140	6.32314e-141	down
	VIT_02s0025g02960	1208	naringenin,2-oxoglutarate 3-dioxygenase-like	393	15.7352	779	34.7764	-1.14412	4.83859e-39	8.71228e-40	down
	VIT_00s0477g00030	1348		203	7.28369	13	0.520077	3.80787	4.07259e-40	7.229e-41	up
	VIT_06s0009g03350	1672	phospholipase C 4-like	3	0.0867822	184	5.93466	-6.09562	8.46906e-47	1.3568e-47	down
	VIT_05s0094g00480	807	transcription factor bHLH113-like	476	28.5285	935	62.4816	-1.13103	8.84675e-46	1.44069e-46	down
	VIT_01s0010g01460	1361	pentatricopeptide repeat-containing protein At1g61870, mitochondrial-like	134	4.76203	370	14.6608	-1.62232	7.93525e-32	1.61585e-32	down
	VIT_06s0004g02140	1926	MATE efflux family protein 1-like	3274	82.2182	1110	31.08	1.40347	3.1276e-197	1.72813e-198	up
	VIT_08s0007g06150	847	60S ribosomal protein L6-like	2988	170.625	8924	568.186	-1.73553	0	0	down
	VIT_05s0077g00920	3051	uncharacterized LOC100256793	161	2.55228	300	5.30266	-1.05493	5.24199e-14	1.70873e-14	down
	VIT_18s0001g14360	1639	tubulin beta-1 chain-like	3562	105.114	41692	1371.79	-3.70604	0	0	down
	VIT_02s0087g01020	2112	cysteine-rich receptor-like protein kinase 25-like	1542	35.3131	560	14.2991	1.30428	1.0016e-83	1.05389e-84	up
	VIT_05s0020g01640	1375	uncharacterized LOC100252802	88	3.09546	182	7.13811	-1.20539	7.85621e-11	2.90766e-11	down
	VIT_07s0005g04890	999	glutathione transferase GST 23-like	1709	82.7412	127	6.85571	3.59323	0	0	up
	VIT_08s0007g03890	1245	ribosome production factor 2 homolog-like	178	6.91506	401	17.3696	-1.32875	7.29468e-26	1.68972e-26	down
	VIT_17s0000g05470	1871	uncharacterized LOC100244916	82	2.11975	431	12.4228	-2.55102	4.41747e-65	5.65373e-66	down
	VIT_00s2117g00010	805	uncharacterized LOC100263268	55	3.30455	100	6.69913	-1.01952	3.27406e-05	1.65896e-05	down
	VIT_07s0129g00930	625	uncharacterized LOC100264533	8090	626.057	3075	265.326	1.23853	0	0	up
	VIT_17s0000g09100	2652	copper methylamine oxidase-like	707	12.8941	4018	81.7054	-2.66372	0	0	down
	VIT_12s0035g02210	623		419	32.5291	159	13.7633	1.2409	5.4678e-22	1.392e-22	up
	VIT_18s0041g00580	1802	probable peptide/nitrate transporter At1g22540-like	70	1.87884	910	27.2333	-3.85746	3.03649e-197	1.67643e-198	down
	VIT_14s0060g02000	992	F-box protein PP2-B15-like	2109	102.828	5	0.271815	8.56339	0	0	up
	VIT_01s0127g00540	782		444	27.4613	4198	289.501	-3.39809	0	0	down
	VIT_18s0001g02760	1748	esterase-like	1028	28.4444	20	0.617025	5.52667	8.03057e-230	3.87223e-231	up
	VIT_12s0028g01150	1900	protein TRANSPARENT TESTA 12-like	192	4.88757	397	11.2681	-1.20506	3.60595e-22	9.12355e-23	down
	VIT_01s0011g05600	1518	cysteine-rich repeat secretory protein 12-like	1897	60.4423	201	7.14067	3.08143	0	0	up
	VIT_08s0040g02090	1712	dnaJ homolog subfamily C member 3 homolog-like	473	13.363	883	27.8145	-1.0576	5.74348e-39	1.03467e-39	down
	VIT_17s0000g06940	1152	LRR repeats and ubiquitin-like domain-containing protein At2g30105-like	73	3.0649	166	7.77088	-1.34224	1.37699e-11	4.93285e-12	down
	VIT_02s0012g03140	1116		50	2.16696	353	17.0579	-2.97669	1.13725e-62	1.50087e-63	down
	VIT_03s0088g00700	588	basic form of pathogenesis-related protein 1-like	474	38.9894	4	0.366857	6.73172	3.34063e-104	3.01353e-105	up
	VIT_00s0246g00080	1223		364	14.3953	1186	52.2965	-1.86112	5.35287e-120	4.3082e-121	down
	VIT_19s0093g00160	892		24495	1328.18	2101	127.021	3.38632	0	0	up
	VIT_19s0090g01230	1876		206	5.31104	1362	39.1524	-2.88203	7.19421e-231	3.43672e-232	down
	VIT_18s0157g00170	1615	tryptophan aminotransferase-related protein 4-like	61	1.82685	201	6.71178	-1.87734	1.29386e-21	3.33743e-22	down
	VIT_01s0127g00680	1635	probable inactive poly [ADP-ribose] polymerase SRO2-like	14574	431.128	216	7.12443	5.9192	0	0	up
	VIT_07s0129g00330	1138	LOB domain-containing protein 38-like	1062	45.1365	2661	126.101	-1.48221	5.27119e-194	2.95744e-195	down
	VIT_03s0088g00690	588	basic form of pathogenesis-related protein 1-like	763	62.7614	38	3.48514	4.17059	8.28551e-156	5.57689e-157	up
	VIT_04s0023g03130	758	histone H1-like	5080	324.145	840	59.7619	2.43934	0	0	up
	VIT_02s0087g00430	649		83	6.18556	150	12.4641	-1.0108	3.66557e-07	1.63107e-07	down
	VIT_19s0014g01450	840	uncharacterized LOC100245234	91	5.23971	667	42.8214	-3.03077	2.50527e-119	2.02757e-120	down
	VIT_02s0033g00700	1195	bifunctional nitrilase/nitrile hydratase NIT4B-like	774	31.327	14	0.631793	5.63181	1.49823e-173	9.25859e-175	up
	VIT_13s0019g02780	687	18.2 kDa class I heat shock protein-like	9330	656.856	323	25.3548	4.69525	0	0	up
	VIT_19s0090g01480	1886	sodium/hydrogen exchanger 4-like	11	0.282096	380	10.8657	-5.26745	7.62733e-95	7.38977e-96	down
	VIT_08s0007g06390	1564	enoyl-[acyl-carrier-protein] reductase [NADH], chloroplastic-like	419	12.9575	2108	72.6856	-2.48788	6.96005e-305	2.64803e-306	down
	VIT_11s0016g00100	5719	dedicator of cytokinesis protein 11-like	281	2.37647	718	6.77047	-1.51044	1.01688e-54	1.47188e-55	down
	VIT_18s0001g12060	922	peroxisomal membrane protein 11A-like	197	10.3343	82	4.7962	1.10748	2.30595e-09	9.12356e-10	up
	VIT_08s0058g00680	939	CASP-like protein At2g38480	776	39.9707	283	16.2531	1.29823	1.83664e-42	3.1457e-43	up
	VIT_00s0270g00040	330		13	1.90535	36	5.88306	-1.62651	0.000373668	0.000206727	down
	VIT_15s0046g02170	1383	3-methyl-2-oxobutanoate hydroxymethyltransferase-like	314	10.9813	978	38.1356	-1.79609	1.59482e-94	1.54658e-95	down
	VIT_11s0052g01260	939	probable xyloglucan endotransglucosylase/hydrolase protein 23-like	862	44.4004	201	11.5437	1.94347	2.81757e-83	2.99118e-84	up
	VIT_18s0166g00260	758		703	44.8571	85	6.04734	2.89097	7.5712e-108	6.65003e-109	up
	VIT_07s0005g06360	1823	E3 ubiquitin-protein ligase PRT1-like	563	14.9371	1449	42.8643	-1.52087	2.94014e-110	2.52972e-111	down
	VIT_15s0046g00060	938	arginine/serine-rich-splicing factor RSP31-like	389	20.0582	123	7.07158	1.50409	4.52694e-27	1.0194e-27	up
	VIT_11s0016g02410	1369	uncharacterized LOC100247499	33	1.16589	173	6.81486	-2.54726	7.86134e-27	1.77977e-27	down
	VIT_15s0024g00620	1673	chromo domain protein LHP1-like	343	9.91616	927	29.8812	-1.59138	9.34199e-76	1.06586e-76	down
	VIT_04s0023g03890	494	uncharacterized LOC100261510	127	12.4343	2	0.218332	5.83166	1.57466e-29	3.35607e-30	up
	VIT_14s0081g00500	1163	uncharacterized LOC100259836	319	13.2665	940	43.5876	-1.71613	2.17154e-85	2.2528e-86	down
	VIT_11s0016g04720	943	EG45-like domain containing protein-like	1354	69.4468	140	8.00628	3.11671	5.64692e-222	2.80891e-223	up
	VIT_00s0662g00030	1606		1151	34.6637	292	9.80509	1.82182	1.20344e-101	1.10556e-102	up
	VIT_14s0066g01050	1775	shaggy-related protein kinase epsilon-like	47	1.28069	358	10.8767	-3.08625	1.03259e-65	1.30999e-66	down
	VIT_19s0090g00930	1404		1066	36.7228	2097	80.5463	-1.13314	2.01753e-101	1.85886e-102	down
	VIT_18s0001g10810	1309	probable carboxylesterase 2-like	113	4.17527	1203	49.561	-3.56927	2.1346e-246	9.67098e-248	down
	VIT_07s0031g01530	761	uncharacterized LOC100252506	6329	402.25	1703	120.683	1.73688	0	0	up
	VIT_13s0019g01860	2453	actin-related protein 5-like	231	4.5547	444	9.76112	-1.09969	1.84417e-21	4.7817e-22	down
	VIT_03s0063g00120	1628	O-acyltransferase WSD1-like	338	10.0417	118	3.90879	1.36121	1.46569e-20	3.89558e-21	up
	VIT_07s0005g03390	809	uncharacterized LOC100263547	2	0.119571	305	20.3313	-7.40969	5.35057e-72	6.35403e-73	down
	VIT_14s0036g00370	1105	serine/threonine-protein phosphatase PP1-like	686	30.0267	1436	70.082	-1.2228	1.10866e-78	1.23261e-79	down
	VIT_13s0019g01020	480		0.5	0.0503819	49	5.50515	-6.77173	4.36187e-13	1.47226e-13	down
	VIT_03s0038g02380	1000	rac-like GTP-binding protein RAC1	1662	80.3853	3703	199.695	-1.3128	2.07299e-224	1.01536e-225	down
	VIT_18s0001g00290	1864	4-coumarate--CoA ligase-like 5	1301	33.758	2791	80.7474	-1.25819	1.10774e-158	7.35679e-160	down
	VIT_18s0001g10480	1366	uncharacterized LOC100853158	203	7.18771	69	2.72404	1.39979	2.41371e-13	8.0605e-14	up
	VIT_05s0020g01750	320	monothiol glutaredoxin-S2-like	1	0.151146	197	33.1994	-7.77908	1.4457e-45	2.35951e-46	down
	VIT_05s0020g03330	2010	heat shock cognate 70 kDa protein 4-like	1162	27.9612	219	5.87574	2.25058	1.40938e-134	1.04275e-135	up
	VIT_18s0001g08810	993	uncharacterized LOC100267722	684	33.316	129	7.00575	2.2496	1.11302e-79	1.22301e-80	up
	VIT_00s0246g00180	876		54	2.9815	151	9.29581	-1.64054	6.3192e-14	2.06524e-14	down
	VIT_18s0001g13930	3400	auxin response factor 5-like	808	11.4942	334	5.29763	1.11748	4.26716e-35	8.14805e-36	up
	VIT_18s0001g09990	1685	cysteine proteinase RD21a-like	69571	1996.98	21074	674.468	1.566	0	0	up
	VIT_16s0013g00890	1108	ethylene-responsive transcription factor 2-like	310	13.5322	826	40.2026	-1.5709	2.10685e-66	2.65682e-67	down
	VIT_05s0136g00260	1396	chalcone synthase	31983	1108.1	14296	552.26	1.00467	0	0	up
	VIT_04s0023g03450	597		27	2.18743	63	5.6909	-1.37942	2.76208e-05	1.39187e-05	down
	VIT_08s0007g01290	2598		404	7.52121	737	15.2983	-1.02433	4.01703e-31	8.27708e-32	down
	VIT_06s0004g05920	999	proliferating cell nuclear antigen-like	46	2.22709	408	22.0247	-3.30589	2.30172e-79	2.53844e-80	down
	VIT_01s0137g00410	1683	cytochrome P450 86B1-like	202	5.80514	529	16.9506	-1.54594	5.14902e-42	8.87897e-43	down
	VIT_02s0234g00130	1123	ethylene-responsive transcription factor 2-like	849	36.5657	4014	192.758	-2.39823	0	0	down
	VIT_12s0142g00420	1144		260	10.9924	654	30.8295	-1.4878	7.0981e-49	1.10376e-49	down
	VIT_06s0004g04920	836	uncharacterized LOC100246826	988	57.1605	365	23.5451	1.27959	1.48661e-52	2.21042e-53	up
	VIT_14s0128g00570	871	germin-like protein 7	2773	153.985	8	0.49532	8.28021	0	0	up
	VIT_19s0177g00080	775		0.5	0.0312043	1326	92.2691	-11.5299	6.95224e-180	4.16543e-181	down
	VIT_07s0151g00630	1738	vicilin-like antimicrobial peptides 2-1-like	138	3.84039	5829	180.867	-5.55753	0	0	down
	VIT_13s0019g00760	321	histone H4-like	8	1.2054	40	6.72	-2.47895	6.00322e-07	2.70878e-07	down
	VIT_14s0060g00810	1295	glycogenin-2-like	1155	43.1378	244	10.161	2.08592	9.04363e-122	7.17736e-123	up
	VIT_04s0008g07220	1016		1	0.0476049	380	20.1699	-8.72688	1.0475e-78	1.16415e-79	down
	VIT_15s0024g00410	874	protein PHLOEM PROTEIN 2-LIKE A1-like	24	1.32814	83	5.12131	-1.9471	4.61843e-10	1.76707e-10	down
	VIT_05s0020g00740	1725	probable sugar phosphate/phosphate translocator At3g17430-like	251	7.03769	485	15.1624	-1.10732	1.42373e-23	3.47846e-24	down
	VIT_19s0015g00590	864	nuclear transcription factor Y subunit B-6-like	11	0.615778	360	22.47	-5.18945	1.14893e-89	1.15331e-90	down
	VIT_11s0016g01520	2688	phenylalanine ammonia-lyase-like	10	0.179935	324	6.50025	-5.17495	8.86299e-81	9.63153e-82	down
	VIT_14s0060g02070	1516	probable protein phosphatase 2C 73-like	810	25.8423	1588	56.4892	-1.12824	1.41771e-76	1.60481e-77	down
	VIT_08s0007g08910	1639	zeatin O-glucosyltransferase-like	1	0.0295098	239	7.86382	-8.05789	1.26516e-53	1.8579e-54	down
	VIT_04s0023g01710	2273		8634	183.721	1493	35.4221	2.37479	0	0	up
	VIT_18s0001g05480	1185	uncharacterized LOC100260886	345	14.0814	680	30.946	-1.13596	7.36057e-34	1.43781e-34	down
	VIT_00s0780g00010	1629	6-phosphofructokinase 2-like	7954	236.162	3103	102.725	1.20099	0	0	up
	VIT_13s0019g00330	1056	aquaporin-like	1265	57.9391	4143	211.576	-1.86856	0	0	down
	VIT_03s0038g02220	603	actin-depolymerizing factor 5-like	1	0.0802099	86	7.69123	-6.58329	3.20333e-22	8.09195e-23	down
	VIT_17s0000g01360	658	uncharacterized LOC100242196	0.5	0.0367527	63	5.16332	-7.1343	3.73495e-16	1.13128e-16	down
	VIT_09s0002g05160	1051	auxin-responsive protein IAA17-like	658	30.2809	1771	90.872	-1.58543	7.61591e-143	5.40264e-144	down
	VIT_08s0007g08010	441	uncharacterized LOC100853831	2065	226.478	223	27.2697	3.054	0	0	up
	VIT_01s0026g02640	1460	methyltransferase-like protein 7A	106	3.51155	204	7.53515	-1.10153	1.51681e-10	5.6832e-11	down
	VIT_19s0090g01350	538	uncharacterized LOC100257132	101105	9089.41	5392	540.483	4.07187	0	0	up
	VIT_17s0000g06400	1612	NAC domain-containing protein 100-like	9181	275.468	1084	36.2642	2.92526	0	0	up
	VIT_13s0067g03430	903	two-component response regulator ARR9-like	492	26.3526	212	12.6608	1.05757	4.22629e-20	1.13919e-20	up
	VIT_11s0052g00820	558	ribulose bisphosphate carboxylase small chain, chloroplastic-like	2	0.173357	1531	147.964	-9.73728	4.36884e-275	1.81293e-276	down
	VIT_06s0004g06370	1786	UDP-glycosyltransferase 71C4-like	6	0.162486	311	9.3906	-5.85283	1.87818e-78	2.08985e-79	down
	VIT_15s0021g02680	730	cyclin-U2-1-like	4	0.265022	146	10.7856	-5.34685	2.69168e-37	4.96843e-38	down
	VIT_15s0048g01390	1469	probable carboxylesterase 8-like	774	25.4838	2800	102.79	-2.01205	0	0	down
	VIT_08s0007g05710	2141	L-galactono-1,4-lactone dehydrogenase	187	4.22445	553	13.9291	-1.72127	5.79615e-51	8.82605e-52	down
	VIT_07s0104g01530	878		39	2.1484	156	9.58174	-2.15702	3.44961e-20	9.27213e-21	down
	VIT_03s0038g04390	860	late embryogenesis abundant protein-like	4163	234.128	126	7.90108	4.8891	0	0	up
	VIT_07s0005g03630	1871	probable methyltransferase PMT8-like	88	2.27486	371	10.6934	-2.23287	2.9837e-48	4.67043e-49	down
	VIT_11s0016g01470	2343	phospholipid:diacylglycerol acyltransferase 1-like	64	1.32115	302	6.95103	-2.39543	7.11598e-43	1.20954e-43	down
	VIT_19s0093g00310	763	probable glutathione S-transferase-like	230	14.5797	1316	93.0134	-2.67348	1.79835e-206	9.50955e-208	down
	VIT_05s0094g00950	1602	BTB/POZ and TAZ domain-containing protein 3-like	59	1.78129	155	5.21775	-1.55051	3.06404e-13	1.0294e-13	down
	VIT_06s0004g05780	1491	UDP-glycosyltransferase 76E2-like	312	10.121	809	29.2607	-1.53162	9.60116e-63	1.26581e-63	down
	VIT_11s0052g00300	1362		27	0.958809	139	5.50367	-2.52108	1.43854e-21	3.71705e-22	down
	VIT_18s0001g09450	1902	uncharacterized LOC100252320	220	5.59445	445	12.6172	-1.17333	1.00031e-23	2.43455e-24	down
	VIT_06s0004g04470	2198	heat shock cognate 70 kDa protein 2-like	17671	388.847	4849	118.97	1.7086	0	0	up
	VIT_06s0004g04720	566	mitochondrial import inner membrane translocase subunit Tim9-like	525	44.863	1559	148.54	-1.72726	4.28546e-142	3.04582e-143	down
	VIT_12s0028g02160	819	uncharacterized LOC100266079	431	25.453	1335	87.9046	-1.7881	8.40496e-128	6.47839e-129	down
	VIT_03s0063g00100	3533	filament-like plant protein 7-like	231	3.16238	764	11.6618	-1.8827	6.10094e-79	6.76121e-80	down
	VIT_12s0028g02530	1016	E3 ubiquitin-protein ligase ATL41-like	794	37.7983	83	4.40554	3.10093	4.71326e-130	3.57798e-131	up
	VIT_07s0104g00830	1769	sugar transporter ERD6-like 7-like	646	17.6624	3003	91.5465	-2.37382	0	0	down
	VIT_18s0001g10630	294		15	2.46768	47	8.62114	-1.80472	1.03986e-05	5.0835e-06	down
	VIT_00s0445g00020	1560	lipoyl synthase, mitochondrial-like	810	25.1134	335	11.5807	1.11674	3.82868e-35	7.30221e-36	up
	VIT_00s0349g00020	1749	protein MID1-COMPLEMENTING ACTIVITY 1-like	92	2.54415	494	15.2318	-2.58183	2.16314e-75	2.47867e-76	down
	VIT_15s0046g03350	1028	cleavage and polyadenylation specificity factor subunit 5-like	316	14.8676	745	39.0821	-1.39434	1.80088e-50	2.75519e-51	down
	VIT_01s0011g04910	1705	serine carboxypeptidase-like 50-like	133	3.77288	748	23.6587	-2.64864	1.06251e-116	8.73244e-118	down
	VIT_01s0011g02330	1623	uncharacterized LOC100261208	246	7.33098	539	17.9095	-1.28865	8.47167e-33	1.68636e-33	down
	VIT_15s0021g02510	1232	GATA transcription factor 2-like	13	0.510362	334	14.6201	-4.84029	8.56063e-82	9.23389e-83	down
	VIT_01s0137g00560	1630	cytochrome P450 71B35-like	60	1.78037	163	5.3928	-1.59886	1.94928e-14	6.24922e-15	down
	VIT_06s0004g00360	1564	60S ribosomal protein L4-1-like	7512	232.308	16534	570.106	-1.29519	0	0	down
	VIT_03s0088g01150	1919	squalene monooxygenase-like	1816	45.7706	527	14.8098	1.62787	1.59055e-136	1.16396e-137	up
	VIT_07s0031g02160	1682	probable protein phosphatase 2C 47-like	30	0.862662	218	6.98948	-3.01832	1.08173e-39	1.93223e-40	down
	VIT_13s0019g02850	725	18.2 kDa class I heat shock protein-like	6567	438.101	199	14.8023	4.88737	0	0	up
	VIT_18s0157g00180	1173	uncharacterized LOC100261204	28	1.15453	348	15.9991	-3.79261	2.49961e-75	2.86758e-76	down
	VIT_03s0038g02420	1388	uncharacterized LOC100243471	392	13.6597	872	33.8798	-1.3105	1.21563e-53	1.78409e-54	down
	VIT_07s0141g00630	928	PRA1 family protein F2-like	282	14.6976	643	37.3661	-1.34615	1.63072e-41	2.83467e-42	down
	VIT_15s0046g00310	748	ethylene-responsive transcription factor ERF023-like	0.5	0.0323306	98	7.06543	-7.77173	2.6061e-23	6.40166e-24	down
	VIT_07s0191g00050	1204	peroxidase 17-like	146	5.86505	534	23.9182	-2.0279	3.66372e-61	4.92053e-62	down
	VIT_08s0007g01530	1093	uncharacterized LOC100252869	433	19.1608	1300	64.1413	-1.7431	3.40353e-120	2.73319e-121	down
	VIT_06s0009g01670	829	zeaxanthin epoxidase, chloroplastic-like	80	4.66746	206	13.4007	-1.5216	9.29527e-17	2.7638e-17	down
	VIT_14s0066g01450	6288		158	1.21532	1512	12.9674	-3.41549	7.3571e-299	2.85185e-300	down
	VIT_01s0011g06200	1186	zinc finger protein 4-like	36	1.46813	331	15.0507	-3.35779	1.83182e-65	2.33134e-66	down
	VIT_16s0039g01820	1420	uncharacterized LOC100264883	75	2.55457	174	6.60808	-1.37115	1.90331e-12	6.56498e-13	down
	VIT_07s0205g00070	426		2364	268.401	809	102.413	1.38999	1.11032e-140	7.96607e-142	up
	VIT_01s0011g03180	1422	lysine histidine transporter-like 6	0.5	0.0170065	196	7.43312	-8.77173	5.39608e-41	9.4513e-42	down
	VIT_18s0122g00300	745	uncharacterized LOC100240987	69	4.47959	205	14.8393	-1.72798	8.80039e-20	2.39226e-20	down
	VIT_15s0045g00330	1034	RING-H2 finger protein ATL51-like	304	14.22	73	3.8073	1.90108	2.42839e-29	5.19631e-30	up
	VIT_09s0002g05010	1087		396	17.6202	157	7.78905	1.17771	2.6878e-19	7.40034e-20	up
	VIT_14s0006g02950	1064	LOB domain-containing protein 41-like	4426	201.194	312	15.8135	3.66936	0	0	up
	VIT_06s0004g02570	362		57	7.61573	0.5	0.0744862	6.67587	1.16917e-13	3.85697e-14	up
	VIT_14s0108g00760	490	ZF-HD homeobox protein At4g24660-like	120	11.8449	1023	112.588	-3.24872	3.09762e-194	1.73378e-195	down
	VIT_07s0005g01700	457	transcription factor UPBEAT1-like	359	37.9948	1	0.118004	8.33082	7.39264e-70	8.97453e-71	up
	VIT_01s0011g00640	1215	probable leucine-rich repeat receptor-like protein kinase At1g35710	808	32.1648	1712	75.9874	-1.24028	1.18634e-95	1.14248e-96	down
	VIT_13s0067g03030	1763	U-box domain-containing protein 62-like	266	7.29751	590	18.0474	-1.30631	1.60567e-36	2.99475e-37	down
	VIT_07s0005g03810	516		284	26.6204	30	3.13535	3.08583	4.13885e-47	6.5936e-48	up
	VIT_01s0010g03710	2300	squamosa promoter-binding-like protein 12-like	19	0.39955	294	6.89341	-4.10877	4.42097e-67	5.53339e-68	down
	VIT_11s0037g00430	1171	F-box protein SKIP1-like	3767	155.591	1608	74.0531	1.07112	1.28951e-148	8.92806e-150	up
	VIT_07s0104g01390	691	glutaredoxin-C13-like	19	1.32991	247	19.2767	-3.85746	1.94639e-54	2.8304e-55	down
	VIT_13s0019g01590	348		17	2.36274	44	6.81848	-1.52899	0.000163447	8.77993e-05	down
	VIT_04s0043g00160	3067	probable receptor protein kinase TMK1-like	725	11.4333	159	2.79575	2.03193	2.18438e-74	2.52944e-75	up
	VIT_14s0006g03220	496		11	1.07265	55	5.97992	-2.47895	4.09362e-09	1.63653e-09	down
	VIT_17s0000g01670	500		0.5	0.0483666	47	5.06923	-6.71161	1.23346e-12	4.22576e-13	down
	VIT_06s0061g01020	1049	uncharacterized LOC100249926	250	11.5268	112	5.7578	1.00141	5.4724e-10	2.10067e-10	up
	VIT_02s0025g01560	1124	UDP-glucose 4-epimerase GEPI48-like	58	2.49578	143	6.86095	-1.45891	2.36098e-11	8.55411e-12	down
	VIT_08s0007g08940	2677	uncharacterized LOC100252000	552	9.97324	1174	23.6502	-1.24572	1.97938e-66	2.4943e-67	down
	VIT_14s0006g02960	2386	KH domain-containing protein At4g18375-like	626	12.6896	1246	28.1619	-1.15009	3.325e-62	4.41644e-63	down
	VIT_19s0014g03520	1339	uncharacterized LOC100267532	154	5.5627	520	20.9429	-1.91261	2.91246e-55	4.18826e-56	down
	VIT_18s0001g07220	1632	cyclin-D4-2-like	56	1.65964	196	6.47665	-1.96438	2.41347e-22	6.07666e-23	down
	VIT_19s0014g03160	1481	protochlorophyllide reductase, chloroplastic-like	539	17.6027	1422	51.7796	-1.55659	6.2194e-112	5.30105e-113	down
	VIT_08s0007g04250	1356	probable glycosyltransferase At5g03795-like	95	3.38851	468	18.6123	-2.45753	1.08303e-67	1.34632e-68	down
	VIT_15s0021g00320	754		112	7.18443	274	19.5972	-1.4477	2.07417e-20	5.53886e-21	down
	VIT_07s0005g00690	857	60S ribosomal protein L18-2-like	1714	96.7332	3769	237.17	-1.29384	2.48804e-223	1.22869e-224	down
	VIT_09s0002g01000	1023	uncharacterized LOC100256554	373	17.6351	1110	58.5143	-1.73034	9.05216e-102	8.29967e-103	down
	VIT_07s0104g01830	825	glutathione S-transferase-like	0.5	0.0293131	111	7.25577	-7.95144	7.91868e-26	1.83728e-26	down
	VIT_11s0206g00110	1802	lysosomal Pro-X carboxypeptidase-like	33	0.885737	852	25.4976	-4.84734	7.28607e-207	3.84302e-208	down
	VIT_14s0030g01890	781	uncharacterized LOC100267439	340	21.0559	12	0.828599	4.6674	7.55842e-74	8.78965e-75	up
	VIT_08s0040g01170	1629	hydroxymethylglutaryl-CoA lyase, mitochondrial-like	6377	189.339	326	10.7922	4.13291	0	0	up
	VIT_03s0088g01180	3084	receptor-like protein kinase HAIKU2	2180	34.1891	638	11.1563	1.61568	6.49704e-162	4.24208e-163	up
	VIT_03s0063g00010	1761	uncharacterized LOC100241832	97	2.66414	917	28.0818	-3.39789	5.96088e-181	3.54474e-182	down
	VIT_00s0662g00040	1456	ethylene-responsive transcription factor RAP2-4-like	1453	48.2669	420	15.5562	1.63355	5.09869e-110	4.40066e-111	up
	VIT_16s0050g01600	1578	anthocyanidin 5,3-O-glucosyltransferase-like	20	0.613011	288	9.84237	-4.00502	9.12269e-65	1.17371e-65	down
	VIT_03s0063g00710	1044		260	12.0453	60	3.09931	1.95845	3.0191e-26	6.92437e-27	up
	VIT_18s0001g06010	1828	abhydrolase domain-containing protein 11-like	257	6.7999	822	24.2499	-1.83439	6.06469e-82	6.52535e-83	down
	VIT_13s0019g02180	1097	tropinone reductase homolog At1g07440-like	8970	395.486	3800	186.806	1.08208	0	0	up
	VIT_17s0000g04210	770	oleosin 16 kDa-like	95	5.96731	582	40.7612	-2.77204	1.59703e-95	1.53942e-96	down
	VIT_04s0023g01660	2192	scarecrow-like protein 4-like	365	8.05374	913	22.4618	-1.47974	3.35741e-67	4.19168e-68	down
	VIT_13s0101g00460	760	uncharacterized LOC100265438	2245	142.872	325	23.0613	2.63118	0	0	up
	VIT_18s0041g00740	1727	anthocyanidin 5,3-O-glucosyltransferase-like	369	10.3343	18	0.562075	4.20053	2.83308e-76	3.21713e-77	up
	VIT_19s0014g05050	735	21.7 kDa class VI heat shock protein-like	139	9.14688	256	18.7831	-1.03808	7.58342e-12	2.68572e-12	down
	VIT_11s0016g00190	2265	uncharacterized LOC100243916	106	2.26351	398	9.47609	-2.06573	5.56636e-47	8.88522e-48	down
	VIT_18s0041g01280	1728		804	22.5039	1496	46.6877	-1.05287	1.10076e-64	1.4172e-65	down
	VIT_07s0129g01020	1479	mortality factor 4-like protein 1	87	2.84509	247	9.00623	-1.66245	2.17339e-22	5.46781e-23	down
	VIT_01s0010g01870	821	UPF0497 membrane protein 11	58	3.41688	139	9.13032	-1.41798	1.17632e-10	4.38504e-11	down
	VIT_15s0046g03760	192		3	0.755728	18	5.05575	-2.74199	0.00047605	0.000266537	down
	VIT_07s0005g03570	1172	probable arabinose 5-phosphate isomerase-like	261	10.7711	693	31.8875	-1.56583	1.17406e-55	1.67783e-56	down
	VIT_11s0016g01280	1217		51	2.02687	144	6.38096	-1.65452	1.74565e-13	5.79747e-14	down
	VIT_05s0049g00090	2755	ethylene receptor 2-like	2264	39.7466	5593	109.481	-1.46177	0	0	down
	VIT_10s0092g00280	327		40	5.9164	104	17.1514	-1.53554	3.65955e-09	1.45972e-09	down
	VIT_08s0040g01750	2454	pentatricopeptide repeat-containing protein At2g37230-like	183	3.6068	433	9.51541	-1.39955	5.11118e-30	1.07721e-30	down
	VIT_09s0002g02620	737	agglutinin-like	203	13.3221	567	41.4887	-1.63889	8.52446e-49	1.32747e-49	down
	VIT_15s0021g02070	719		20	1.34538	129	9.67554	-2.84632	1.01104e-22	2.52273e-23	down
	VIT_10s0116g01210	1835	aspartic proteinase	12870	339.225	29513	867.345	-1.35436	0	0	down
	VIT_08s0058g00450	1310	mitoferrin-like	3159	116.634	709	29.187	1.99859	0	0	up
	VIT_05s0020g02300	1041	putative TrmH family tRNA/rRNA methyltransferase-like	135	6.27232	363	18.8049	-1.58403	3.1287e-30	6.56866e-31	down
	VIT_19s0090g01340	496	uncharacterized LOC100260620	113506	11068.3	2346	255.071	5.4394	0	0	up
	VIT_12s0059g00600	865	uncharacterized LOC100241395	1402	78.393	359	22.3817	1.80841	2.61177e-122	2.06694e-123	up
	VIT_07s0005g00260	5063	ABC transporter C family member 4-like	1517	14.4918	499	5.31505	1.44709	2.59294e-96	2.48313e-97	up
	VIT_12s0059g02430	2710	photosystem I assembly protein Ycf4	283	5.05083	798	15.8799	-1.65261	5.73784e-69	7.04534e-70	down
	VIT_18s0001g08040	1067	transcription factor bHLH93-like	2	0.090659	107	5.40796	-5.89849	8.30509e-28	1.84152e-28	down
	VIT_03s0091g01010	981	pollen-specific protein SF3-like	178	8.776	2875	158.046	-4.17064	0	0	down
	VIT_06s0004g04950	2490	scarecrow-like protein 14-like	410	7.96398	1596	34.5659	-2.11779	1.34865e-190	7.71175e-192	down
	VIT_19s0090g00320	269		27	4.85464	59	11.8281	-1.28478	0.0001292	6.8566e-05	down
	VIT_18s0001g00660	1622	high mobility group B protein 9-like	2	0.0596382	187	6.21735	-6.70392	1.34307e-46	2.15711e-47	down
	VIT_11s0052g01730	2249	probable 1-deoxy-D-xylulose-5-phosphate synthase, chloroplastic-like	29	0.623669	285	6.83392	-3.45386	7.78879e-58	1.08481e-58	down
	VIT_03s0063g00140	979	caffeoyl-CoA O-methyltransferase	270	13.3391	727	40.0466	-1.58602	2.12716e-59	2.90548e-60	down
	VIT_12s0028g02890	456		274	29.0624	116	13.7185	1.08303	3.76187e-12	1.31307e-12	up
	VIT_17s0000g06210	620	gibberellin-regulated protein 6-like	5	0.390053	108	9.39391	-4.58998	8.51967e-27	1.93415e-27	down
	VIT_01s0011g02070	1038	uncharacterized LOC100249303	163	7.59514	303	15.742	-1.05147	4.58083e-14	1.48931e-14	down
	VIT_15s0046g02000	1544	probable polygalacturonase-like	2	0.062651	487	17.0097	-8.0848	1.09852e-107	9.66339e-109	down
	VIT_06s0004g01310	1878	enoyl-[acyl-carrier-protein] reductase [NADH], chloroplastic-like	70	1.8028	243	6.97791	-1.95255	3.40549e-27	7.63964e-28	down
	VIT_15s0048g00670	705	40S ribosomal protein S13-like	4253	291.777	8842	676.357	-1.21292	0	0	down
	VIT_00s0398g00020	1212	uncharacterized LOC100265431	107	4.26999	367	16.3297	-1.93519	5.66268e-40	1.00845e-40	down
	VIT_18s0001g04520	1030	uncharacterized LOC100247254	34	1.59657	311	16.2831	-3.35033	1.78734e-61	2.39247e-62	down
	VIT_15s0046g00750	1741	DNA-binding protein RHL1-like	69	1.91688	239	7.4031	-1.94937	1.02986e-26	2.34354e-27	down
	VIT_10s0003g02120	1402	GDSL esterase/lipase At5g45670-like	9	0.310485	238	9.15468	-4.88192	8.40513e-59	1.15766e-59	down
	VIT_05s0020g01110	1594	protein notum homolog	9	0.273086	275	9.30377	-5.09039	1.65238e-68	2.03854e-69	down
	VIT_05s0020g00970	793	putative esterase HI_1161-like	1379	84.1079	3014	204.967	-1.28508	5.71882e-177	3.48537e-178	down
	VIT_18s0001g05640	2045	uncharacterized LOC100260863	291	6.88248	104	2.74255	1.32741	3.03701e-17	8.8817e-18	up
	VIT_01s0026g00910	405	uncharacterized LOC100262187	287	34.2746	79	10.5193	1.7041	4.57013e-24	1.10449e-24	up
	VIT_00s0515g00030	835	uncharacterized LOC100252669	149	8.63068	399	25.7692	-1.5781	6.251e-33	1.24124e-33	down
	VIT_08s0058g00130	832	uncharacterized LOC100243686	2024	117.661	3980	257.973	-1.13258	2.81963e-191	1.60346e-192	down
	VIT_05s0077g01220	416	60S ribosomal protein L29	3188	370.656	10259	1329.92	-1.84319	0	0	down
	VIT_05s0077g01690	631	pathogenesis-related protein 10.8	66	5.05895	186	15.8964	-1.65179	5.04653e-17	1.48784e-17	down
	VIT_12s0035g01260	3086		65	1.01874	305	5.32989	-2.38732	4.02731e-43	6.82558e-44	down
	VIT_14s0060g01810	734	uncharacterized LOC100257945	0.5	0.0329473	191	14.033	-8.73445	3.76055e-40	6.67007e-41	down
	VIT_19s0093g00220	934	probable glutathione S-transferase-like	456	23.6137	1581	91.285	-1.95076	7.07626e-170	4.45537e-171	down
	VIT_10s0003g03260	647	prefoldin subunit 6-like	217	16.2219	667	55.595	-1.77702	6.21523e-64	8.07715e-65	down
	VIT_02s0012g00580	2244	probable methyltransferase PMT14-like	923	19.8941	2579	61.9788	-1.63943	1.10411e-217	5.60095e-219	down
	VIT_18s0122g00370	1145		6	0.253449	144	6.78221	-4.74199	9.82568e-36	1.85594e-36	down
	VIT_01s0010g03570	2074	CTD small phosphatase-like protein 2-like	140	3.26486	340	8.84066	-1.43713	9.19448e-25	2.18665e-25	down
	VIT_07s0005g02160	721	ubiquitin-40S ribosomal protein S27a-like	3957	265.446	9157	684.908	-1.36749	0	0	down
	VIT_14s0083g00120	1768	transcription factor AS1-like	143	3.912	474	14.4581	-1.8859	1.45209e-49	2.24694e-50	down
	VIT_08s0056g01240	904		19617	1049.57	53	3.16171	8.37487	0	0	up
	VIT_17s0000g02970	1889	MATE efflux family protein 6-like	201	5.14647	1508	43.0511	-3.06439	4.3224e-271	1.81303e-272	down
	VIT_06s0009g02020	1618	tubulin beta-4 chain-like	5410	161.72	21904	730.061	-2.17452	0	0	down
	VIT_15s0021g01130	1021	rac-like GTP-binding protein 7	34	1.61064	130	6.86645	-2.09193	1.97911e-16	5.94397e-17	down
	VIT_04s0023g03880	1575	uncharacterized LOC100254073	1097	33.6877	4270	146.205	-2.1177	0	0	down
	VIT_18s0001g14080	1440	probable diphthine synthase-like	168	5.64277	333	12.4709	-1.14408	2.10014e-17	6.1136e-18	down
	VIT_05s0094g01160	1161	NADP-dependent alkenal double bond reductase P2-like	391	16.2888	1305	60.6168	-1.89583	3.22094e-135	2.37294e-136	down
	VIT_00s0347g00030	896		2056	110.984	94	5.65763	4.29401	0	0	up
	VIT_18s0001g15460	1393	acyl-[acyl-carrier-protein] desaturase 6, chloroplastic-like	2343	81.3517	6560	253.961	-1.64236	0	0	down
	VIT_07s0005g01090	864	uncharacterized LOC100854991	160	8.95678	34	2.12217	2.07744	7.36074e-18	2.11339e-18	up
	VIT_04s0008g04380	2792	protein VERNALIZATION INSENSITIVE 3-like	34	0.588991	320	6.18086	-3.39149	7.54731e-64	9.82182e-65	down
	VIT_05s0094g00220	982	endochitinase PR4-like	38	1.87162	368	20.2093	-3.43266	6.00417e-74	6.97683e-75	down
	VIT_10s0116g01650	1685	5'-adenylylsulfate reductase 3, chloroplastic-like	1050	30.1394	2880	92.1737	-1.6127	2.61478e-237	1.22215e-238	down
	VIT_17s0000g01380	1700	ubiquitin-like modifier-activating enzyme 5	240	6.82822	677	21.476	-1.65315	9.96254e-59	1.37462e-59	down
	VIT_08s0058g01400	4452	phospholipid-transporting ATPase 1-like	558	6.06212	229	2.77392	1.12789	5.59045e-25	1.32202e-25	up
	VIT_14s0108g01640	554	NADH dehydrogenase subunit 2	50	4.36522	129	12.5572	-1.52439	5.63919e-11	2.07423e-11	down
	VIT_05s0049g00780	814	proline-rich 33 kDa extensin-related protein-like	2475	147.061	33	2.18627	6.07179	0	0	up
	VIT_10s0116g00250	925	uncharacterized LOC100854678	71	3.71246	190	11.0771	-1.57713	2.53297e-16	7.62673e-17	down
	VIT_19s0014g02880	1565	uncharacterized LOC100264047	22439	693.481	8637	297.621	1.22038	0	0	up
	VIT_11s0016g04650	1666	GDP-mannose transporter GONST4-like	396	11.4965	1068	34.5709	-1.58836	7.50165e-87	7.69159e-88	down
	VIT_19s0014g03600	1013		25	1.19365	120	6.38831	-2.42006	5.46534e-18	1.56453e-18	down
	VIT_05s0020g00810	1224	50S ribosomal protein L3-2, chloroplastic-like	292	11.5384	659	29.0348	-1.33133	8.05243e-42	1.39325e-42	down
	VIT_16s0013g00980	930	ethylene-responsive transcription factor 5-like	52	2.70437	647	37.5177	-3.79421	4.90518e-139	3.55661e-140	down
	VIT_12s0035g01040	2413	uncharacterized LOC100262558	221	4.42976	506	11.3086	-1.35211	3.80027e-33	7.51709e-34	down
	VIT_19s0014g00950	3088	uncharacterized LOC100257153	115	1.80122	320	5.58839	-1.63346	5.87409e-28	1.29749e-28	down
	VIT_00s0246g00200	824	photosystem I iron-sulfur center	57	3.34575	217	14.2019	-2.08569	1.7057e-26	3.89639e-27	down
	VIT_09s0002g00810	1233	peroxisomal (S)-2-hydroxy-acid oxidase GLO4-like	385	15.1023	966	42.2502	-1.48419	2.42564e-71	2.90664e-72	down
	VIT_13s0064g01430	932	30S ribosomal protein 2, chloroplastic-like	144	7.47295	322	18.6318	-1.31802	9.03766e-21	2.3875e-21	down
	VIT_12s0057g00460	1443	uncharacterized LOC100253083	0.5	0.016759	239	8.93194	-9.05789	4.80562e-48	7.54923e-49	down
	VIT_07s0005g00090	1791	putative indole-3-acetic acid-amido synthetase GH3.9-like	0.5	0.0135027	1440	43.3592	-11.6489	2.86014e-191	1.62777e-192	down
	VIT_05s0020g04480	2285	pyruvate kinase isozyme A, chloroplastic-like	1977	41.8472	3787	89.3765	-1.09477	2.05701e-172	1.28039e-173	down
	VIT_16s0098g01780	2240	soluble starch synthase, chloroplastic/amyloplastic-like	1154	24.9174	326	7.84845	1.66668	3.83077e-90	3.82991e-91	up
	VIT_00s0975g00020	741		19	1.24017	167	12.1538	-3.2928	4.09162e-33	8.10074e-34	down
	VIT_14s0060g01930	833	uncharacterized LOC100259659	2849	165.422	5848	378.597	-1.19451	2.64811e-305	1.00513e-306	down
	VIT_01s0011g03070	1471	AP2/ERF and B3 domain-containing transcription repressor TEM1-like	37	1.21656	1468	53.818	-5.46721	0	0	down
	VIT_00s0233g00010	863		124	6.94954	399	24.9331	-1.84307	1.12461e-40	1.97859e-41	down
	VIT_01s0026g00850	866	uncharacterized LOC100854597	148	8.26588	63	3.92317	1.07515	4.8936e-07	2.1945e-07	up
	VIT_01s0011g00110	1178	AP1-like protein	24	0.985397	144	6.59222	-2.74199	2.59202e-24	6.2219e-25	down
	VIT_18s0086g00320	672		428	30.8049	0.5	0.040125	9.58444	2.31221e-71	2.76864e-72	up
	VIT_03s0038g00430	1956	MATE efflux family protein 4, chloroplastic-like	205	5.0691	376	10.3665	-1.03213	1.10857e-16	3.30061e-17	down
	VIT_18s0001g05040	701	pollen-specific protein C13-like	1755	121.089	21884	1683.54	-3.79736	0	0	down
	VIT_08s0007g01500	1146	uncharacterized LOC100244272	72	3.03874	150	7.05864	-1.21592	3.02528e-09	1.20293e-09	down
	VIT_07s0129g00320	315		5	0.767724	135	23.112	-4.91191	5.93067e-34	1.15584e-34	down
	VIT_07s0031g01470	2018	protein CPR-5-like	112	2.68437	369	9.86097	-1.87715	1.25882e-38	2.28071e-39	down
	VIT_03s0038g02440	723	uncharacterized LOC100260571	494	33.0472	1479	110.317	-1.73906	3.8239e-136	2.80517e-137	down
	VIT_00s0194g00250	1239	calcium-activated outward-rectifying potassium channel 1-like	2	0.0780736	139	6.05003	-6.27596	1.63515e-35	3.1003e-36	down
	VIT_13s0074g00390	1746	cytochrome P450 77A2-like	473	13.1027	1022	31.5661	-1.26851	1.26479e-59	1.72418e-60	down
	VIT_00s1328g00020	500	phytosulfokines 3-like	100	9.67332	1454	156.823	-4.01898	0	0	down
	VIT_10s0003g03490	1191	gibberellin 2-beta-dioxygenase-like	8	0.324881	112	5.07132	-3.96438	8.4882e-26	1.97075e-26	down
	VIT_04s0023g02690	3250	beta-galactosidase	114	1.69655	2928	48.585	-4.83983	0	0	down
	VIT_08s0058g00640	1657	patellin-6-like	121	3.5319	2602	84.6836	-4.58357	0	0	down
	VIT_04s0008g02870	1043	uncharacterized LOC100255883	104	4.82275	321	16.5972	-1.78301	1.47748e-31	3.02184e-32	down
	VIT_13s0047g00230	1767	probable pectinesterase/pectinesterase inhibitor 25-like	1719	47.0527	64	1.95325	4.59033	0	0	up
	VIT_06s0004g02400	1411	uncharacterized LOC100265633	1482	50.8003	3960	151.35	-1.57498	0	0	down
	VIT_12s0034g01890	1258	11S globulin seed storage protein 2-like	530	20.377	44	1.88619	3.43339	3.57147e-95	3.45383e-96	up
	VIT_10s0003g03790	622	protein TIFY 5A-like	554	43.0789	41	3.55474	3.59917	4.10854e-103	3.73018e-104	up
	VIT_00s0499g00040	968	uncharacterized LOC100261350	45	2.24845	121	6.741	-1.58403	6.73993e-11	2.48651e-11	down
	VIT_07s0141g01050	734	uncharacterized LOC100852574	0.5	0.0329473	112	8.2288	-7.96438	5.10953e-26	1.17875e-26	down
	VIT_14s0060g02240	895	probable U6 snRNA-associated Sm-like protein LSm4-like	659	35.6129	1481	89.2373	-1.32525	8.89926e-92	8.7856e-93	down
	VIT_00s0753g00010	695		5	0.347961	182	14.1222	-5.34289	3.51272e-46	5.67796e-47	down
	VIT_03s0091g01050	1940	nucleobase-ascorbate transporter 4-like	144	3.5901	539	14.9831	-2.06124	5.21685e-63	6.83813e-64	down
	VIT_14s0030g01300	1002		190	9.17131	683	36.7593	-2.00291	1.19862e-76	1.35519e-77	down
	VIT_07s0005g01320	722	uncharacterized LOC100253802	196	13.13	641	47.8779	-1.86649	1.11985e-65	1.4212e-66	down
	VIT_05s0062g00900	940		398	20.4786	110	6.31072	1.69824	9.83981e-33	1.96223e-33	up
	VIT_00s0231g00040	1223	RPM1-interacting protein 4-like	180	7.11855	738	32.542	-2.19265	1.1297e-92	1.10869e-93	down
	VIT_08s0007g04800	1131	bifunctional monodehydroascorbate reductase and carbonic anhydrase nectarin-3-like	285	12.1879	1675	79.8669	-2.71215	1.64026e-266	6.94619e-268	down
	VIT_11s0016g05320	1141	peroxidase 25-like	4	0.169559	589	27.8384	-7.35915	2.04384e-138	1.4856e-139	down
	VIT_11s0016g03580	1112	bark storage protein A-like	128	5.56738	942	45.6836	-3.03661	2.39869e-168	1.52102e-169	down
	VIT_05s0020g01140	738	50S ribosomal protein L18-like	303	19.8578	706	51.5897	-1.37737	4.93868e-47	7.87887e-48	down
	VIT_08s0007g05540	950	DNA-directed RNA polymerases I, II, and III subunit RPABC1-like	343	17.4629	808	45.8672	-1.39317	1.45186e-54	2.10541e-55	down
	VIT_05s0020g02760	857	signal peptidase complex subunit 3B-like	22	1.24162	89	5.60046	-2.17333	3.81083e-12	1.33102e-12	down
	VIT_05s0049g00840	1017	proline-rich 33 kDa extensin-related protein-like	2553	121.416	57	3.02251	5.32806	0	0	up
	VIT_05s0020g00840	1112	late embryogenesis abundant protein D-29-like	1856	80.727	18	0.872935	6.53103	0	0	up
	VIT_19s0015g02590	880		34632	1903.45	2703	165.645	3.52245	0	0	up
	VIT_05s0077g01790	2169	uncharacterized LOC100246622	245	5.46326	464	11.5365	-1.07837	1.03867e-21	2.67173e-22	down
	VIT_18s0001g01570	707	17.6 kDa class I heat shock protein 3-like	5588	382.281	16	1.22044	8.29109	0	0	up
	VIT_18s0001g07870	869	uncharacterized LOC100257445	67	3.72907	146	9.0604	-1.28076	1.07169e-09	4.17031e-10	down
	VIT_07s0005g01680	3043	stachyose synthase-like	745	11.8413	23	0.407606	4.86051	1.2423e-162	8.09459e-164	up
	VIT_00s0480g00060	2047		87	2.05564	526	13.8574	-2.753	7.75943e-86	8.02544e-87	down
	VIT_14s0036g01520	1394	uncharacterized LOC100263155	56	1.94299	192	7.42767	-1.93463	1.67473e-21	4.33786e-22	down
	VIT_03s0110g00160	660		0.5	0.0366414	163	13.3186	-8.50575	2.51859e-35	4.78662e-36	down
	VIT_15s0024g00650	816	upstream activation factor subunit spp27-like	540	32.0073	1112	73.4901	-1.19915	2.16845e-59	2.96285e-60	down
	VIT_05s0077g02000	956	epoxide hydrolase 2-like	42	2.12489	169	9.5333	-2.16559	7.2321e-22	1.84975e-22	down
	VIT_13s0074g00100	2282	3-phosphoinositide-dependent protein kinase 1-like	184	3.89985	500	11.816	-1.59925	9.9392e-42	1.72461e-42	down
	VIT_07s0104g00840	2313	probable LRR receptor-like serine/threonine-protein kinase RKF3-like	161	3.36663	796	18.5589	-2.46273	1.54326e-114	1.29325e-115	down
	VIT_05s0077g01070	789	universal stress protein A-like protein	1262	77.362	5689	388.842	-2.32949	0	0	down
	VIT_06s0004g04600	2355		548	11.2547	235	5.38135	1.06449	1.81466e-22	4.55474e-23	up
	VIT_12s0028g01890	201		3	0.721889	21	5.63427	-2.96438	8.0241e-05	4.19652e-05	down
	VIT_07s0031g02310	2755	leucine-rich repeat protein SHOC-2-like	704	12.3594	309	6.04855	1.03094	4.07559e-27	9.16665e-28	up
	VIT_18s0001g02750	969	uncharacterized LOC100257497	1217	60.7452	503	27.9936	1.11767	3.00922e-52	4.49462e-53	up
	VIT_10s0003g03950	1951	endoplasmic oxidoreductin-1-like	587	14.5521	1070	29.5761	-1.0232	1.52065e-44	2.52135e-45	down
	VIT_04s0023g00130	1799	uncharacterized LOC100251233	293	7.87738	1048	31.4155	-1.99569	2.09746e-116	1.73041e-117	down
	VIT_02s0025g03430	1910	GMP synthase [glutamine-hydrolyzing]-like	445	11.2687	1536	43.3683	-1.94432	2.32614e-164	1.50316e-165	down
	VIT_17s0000g06680	723	hypothetical protein	461	30.8396	1219	90.9243	-1.55988	2.01446e-96	1.92554e-97	down
	VIT_05s0049g00750	551	uncharacterized LOC100242457	664	58.2857	42	4.11066	3.8257	8.79247e-129	6.72979e-130	up
	VIT_05s0077g01750	1878		136	3.50259	374	10.7397	-1.61646	5.36941e-32	1.0888e-32	down
	VIT_13s0067g03060	1442	uncharacterized LOC100251895	261	8.75429	489	18.2877	-1.06281	2.63439e-22	6.6382e-23	down
	VIT_04s0008g06640	2276	transmembrane 9 superfamily member 4-like	975	20.7194	3204	75.9162	-1.87342	0	0	down
	VIT_11s0016g04860	1068	uncharacterized LOC100252589	2539	114.984	5671	286.354	-1.31637	0	0	down
	VIT_09s0070g00210	1974	metal transporter Nramp6-like	43	1.05358	311	8.49626	-3.01153	5.68436e-56	8.09541e-57	down
	VIT_02s0154g00080	2127	monocopper oxidase-like protein SKU5	357	8.11795	860	21.8045	-1.42544	5.40522e-60	7.34665e-61	down
	VIT_04s0023g02480	768	dehydrin	14155	891.444	311	21.838	5.35123	0	0	up
	VIT_01s0011g05140	838	MLP-like protein 28	2333	134.653	0.5	0.0321766	12.0309	2.91406e-259	1.26409e-260	up
	VIT_12s0059g01800	2021	uncharacterized LOC100241481	4100	98.1212	883	23.5618	2.05811	0	0	up
	VIT_14s0006g01890	1578	ell-associated factor Eaf-like	111	3.40221	245	8.37285	-1.29925	8.95986e-16	2.75361e-16	down
	VIT_16s0013g01000	946	ethylene-responsive transcription factor 5-like	101	5.16387	876	49.9376	-3.2736	1.3402e-167	8.52225e-169	down
	VIT_00s0226g00170	871		1	0.05553	123	7.61555	-7.09954	2.04789e-30	4.27749e-31	down
	VIT_14s0108g01420	2625	cyclic nucleotide-gated ion channel 2-like	1755	32.3365	4205	86.3875	-1.41766	3.00001e-286	1.20457e-287	down
	VIT_08s0040g00490	1104	metacaspase-9-like	103	4.51246	345	16.8525	-1.90098	8.60826e-37	1.59975e-37	down
	VIT_01s0026g00330	1701	uncharacterized LOC100263777	114	3.2415	815	25.8385	-2.99479	6.63747e-144	4.7026e-145	down
	VIT_07s0104g01400	856	glutaredoxin-C11-like	1	0.056503	120	7.56	-7.06391	9.07339e-30	1.91897e-30	down
	VIT_01s0011g00370	891	uncharacterized LOC100257592	4001	217.188	13314	805.833	-1.89154	0	0	down
	VIT_19s0090g01460	1451	uncharacterized LOC100264067	134	4.46666	687	25.5331	-2.5151	2.16281e-101	1.99465e-102	down
	VIT_12s0055g01020	970	cationic peroxidase 2-like	0.5	0.0249312	580	32.2456	-10.3369	3.44709e-96	3.30884e-97	down
	VIT_01s0026g00490	699		2	0.138388	72	5.55482	-5.32695	5.10918e-19	1.41541e-19	down
	VIT_00s1291g00020	1062	uncharacterized LOC100855227	217	9.88282	807	40.9792	-2.0519	3.55762e-93	3.47711e-94	down
	VIT_10s0042g00920	1212	stilbene synthase 2-like	8	0.319251	117	5.20592	-4.02739	3.84125e-27	8.62581e-28	down
	VIT_07s0151g00140	378	NADH dehydrogenase [ubiquinone] iron-sulfur protein 4, mitochondrial-like	178	22.7758	77	10.9853	1.05192	5.58475e-08	2.36805e-08	up
	VIT_09s0002g04610	693	uncharacterized LOC100258307	232	16.192	93	7.23709	1.1618	1.3865e-11	4.96817e-12	up
	VIT_08s0058g00400	623	ferritin-4, chloroplastic-like	971	75.3836	44	3.80872	4.30687	2.42366e-201	1.31311e-202	up
	VIT_06s0004g00410	1763	uncharacterized LOC100267227	303	8.31258	1781	54.4786	-2.71232	2.501e-283	1.0143e-284	down
	VIT_13s0067g02190	2706	uncharacterized LOC100248412	1324	23.665	3033	60.4448	-1.35287	1.12378e-192	6.36044e-194	down
	VIT_14s0030g01540	1460	cysteine synthase-like	118	3.90908	296	10.9333	-1.48383	1.01291e-22	2.52784e-23	down
	VIT_07s0141g00360	1704	phospholipase A1-Igamma2, chloroplastic-like	1376	39.0566	3067	97.0641	-1.31337	3.381e-186	1.96815e-187	down
	VIT_18s0001g12840	1811	glucose-1-phosphate adenylyltransferase large subunit 2, chloroplastic/amyloplastic-like	816	21.793	140	4.16892	2.38612	1.1754e-101	1.07875e-102	up
	VIT_18s0001g14230	1694	hexokinase	180	5.13931	769	24.4809	-2.25201	1.06522e-99	9.94336e-101	down
	VIT_04s0044g00130	3323	uncharacterized LOC100262676	400	5.82204	57	0.925037	2.65394	9.68612e-57	1.36469e-57	up
	VIT_07s0005g00040	850	dephospho-CoA kinase domain-containing protein-like	268	15.2497	663	42.0638	-1.4638	2.24526e-48	3.5095e-49	down
	VIT_08s0007g00830	2376		332	6.75829	86	1.95194	1.79175	1.48925e-29	3.1707e-30	up
	VIT_03s0038g03430	919	expansin-like A2	5459	287.305	1610	94.4767	1.60455	0	0	up
	VIT_05s0020g00330	1183	glycogenin-1-like	1072	43.8284	0.5	0.0227929	10.9091	5.07745e-145	3.56776e-146	up
	VIT_17s0000g10420	1447	trihelix transcription factor GT-1-like	13	0.434531	138	5.1431	-3.56511	2.44328e-29	5.23091e-30	down
	VIT_08s0032g00460	1458	uncharacterized LOC100259905	340	11.2789	105	3.8837	1.53812	1.41877e-24	3.38433e-25	up
	VIT_07s0005g00390	2523	beta-glucosidase 11-like	2902	55.6321	11	0.23512	7.88638	0	0	up
	VIT_00s0189g00050	591	uncharacterized LOC100262707	1265	103.526	369	33.6708	1.62042	7.48365e-95	7.24722e-96	up
	VIT_14s0108g00270	1281	aldose 1-epimerase-like	640	24.1644	126	5.30439	2.18762	3.73154e-72	4.42132e-73	up
	VIT_01s0010g00060	2305	uncharacterized LOC100251363	1286	26.9846	195	4.56224	2.56432	4.23761e-173	2.62441e-174	up
	VIT_18s0001g10150	780	ethylene-responsive transcription factor ERF010-like	6088	377.507	1662	114.908	1.71602	0	0	up
	VIT_15s0048g02070	771	BON1-associated protein 2-like	156	9.78624	312	21.823	-1.15702	1.16593e-16	3.47455e-17	down
	VIT_00s0261g00020	1678	uncharacterized LOC100264211	75	2.1618	270	8.67733	-2.00502	4.25757e-31	8.77462e-32	down
	VIT_10s0003g01070	1260	uncharacterized LOC100258410	1274	48.904	142	6.0776	3.00838	3.82434e-202	2.05999e-203	up
	VIT_06s0061g00440	1250	uncharacterized LOC100261829	952	36.836	3937	169.852	-2.20509	0	0	down
	VIT_01s0011g05480	693	dynein light chain, cytoplasmic-like	16	1.11669	113	8.79346	-2.9772	6.43479e-21	1.69441e-21	down
	VIT_17s0000g10240	1171	uncharacterized LOC100251251	165	6.8151	311	14.3225	-1.07147	8.12167e-15	2.57389e-15	down
	VIT_07s0031g02210	191		69	17.4727	192	54.2104	-1.63346	2.83363e-17	8.27803e-18	down
	VIT_18s0072g00330	1103	uncharacterized LOC100265751	244	10.6994	691	33.7845	-1.65883	3.32971e-60	4.51223e-61	down
	VIT_06s0004g04440	854	osmotin-like protein	2203	124.768	4066	256.758	-1.04116	1.37731e-170	8.66564e-172	down
	VIT_16s0100g01130	1364		560	19.8573	73	2.88618	2.78243	6.43701e-83	6.86249e-84	up
	VIT_17s0000g04640	674	H/ACA ribonucleoprotein complex subunit 2-like protein	349	25.0444	845	67.61	-1.43275	2.05295e-59	2.80228e-60	down
	VIT_18s0001g00140	379	uncharacterized LOC100267694	78	9.95407	5	0.711451	3.80645	3.53139e-16	1.0682e-16	up
	VIT_14s0108g01450	2118		125	2.8545	273	6.95106	-1.284	3.84859e-17	1.13017e-17	down
	VIT_14s0128g00600	847	germin-like protein subfamily 1 member 17	659	37.6311	12	0.764033	5.62215	6.30054e-148	4.382e-149	up
	VIT_02s0025g00230	700	uncharacterized LOC100854417	649	44.8427	1246	95.9919	-1.09804	8.01838e-58	1.11715e-58	down
	VIT_11s0016g03180	2224	probable protein phosphatase 2C 6-like	484	10.5258	186	4.51017	1.22268	1.17818e-24	2.80778e-25	up
	VIT_02s0154g00010	847	uncharacterized LOC100255700	42	2.39834	90	5.73025	-1.25656	2.8685e-06	1.34703e-06	down
	VIT_19s0014g02210	1781	26S proteasome non-ATPase regulatory subunit 5-like	169	4.58953	373	11.2943	-1.29918	2.31725e-23	5.68332e-24	down
	VIT_13s0019g04940	3272	uncharacterized LOC100256388	138	2.03991	332	5.47191	-1.42354	6.96507e-24	1.69078e-24	down
	VIT_06s0080g00150	2985	cucumisin-like	44	0.712941	709	12.809	-4.16723	2.58097e-161	1.69327e-162	down
	VIT_06s0080g00470	1816	heterogeneous nuclear ribonucleoprotein Q-like	324	8.62928	1021	30.3197	-1.81294	6.95108e-100	6.47916e-101	down
	VIT_19s0015g01750	1496	uncharacterized LOC100249746	93	3.00675	246	8.86784	-1.56038	1.81291e-20	4.83144e-21	down
	VIT_18s0001g06940	1326	purine permease 3-like	402	14.6632	1668	67.837	-2.20988	5.91862e-210	3.07933e-211	down
	VIT_13s0019g00540	868		4	0.222888	102	6.33716	-4.82945	7.83175e-26	1.81624e-26	down
	VIT_11s0016g04630	1697	DELLA protein SLR1-like	1966	56.0334	6859	217.968	-1.95976	0	0	down
	VIT_07s0129g00660	1854	probable indole-3-acetic acid-amido synthetase GH3.1-like	3	0.0782631	921	26.7895	-8.41912	1.08354e-195	6.03072e-197	down
	VIT_05s0062g00480	1081	xyloglucan endotransglycosylase XET1-like	175	7.82993	19	0.947856	3.04626	3.60726e-29	7.75282e-30	up
	VIT_08s0040g01200	1294	3-oxoacyl-[acyl-carrier-protein] reductase FabG-like	17602	657.92	688	28.6727	4.52016	0	0	up
	VIT_18s0001g01090	1107	uncharacterized LOC100254082	1576	68.8579	3078	149.946	-1.12275	3.84788e-146	2.68998e-147	down
	VIT_18s0001g03470	1236	flavonol synthase	203	7.9437	27	1.17804	2.75342	1.55961e-30	3.24641e-31	up
	VIT_06s0009g03080	682		253	17.9424	608	48.0766	-1.42196	1.25092e-42	2.13635e-43	down
	VIT_14s0083g00410	634		24	1.83091	60	5.1036	-1.47895	1.58963e-05	7.87124e-06	down
	VIT_01s0011g05970	1274	heat stress transcription factor A-8-like	88	3.34086	167	7.06906	-1.0813	1.27445e-08	5.23486e-09	down
	VIT_13s0156g00010	385		191	23.9949	368	51.5468	-1.10316	4.37575e-18	1.24772e-18	down
	VIT_16s0013g00260	1178	superoxide dismutase [Fe], chloroplastic-like	26	1.06751	131	5.99709	-2.49001	3.92288e-20	1.056e-20	down
	VIT_10s0116g00430	1083	U-box domain-containing protein 33-like	202	9.02128	73	3.63504	1.31136	3.8942e-12	1.36048e-12	up
	VIT_00s0772g00020	1595	AP2-like ethylene-responsive transcription factor AIL6-like	1	0.0303239	347	11.7323	-8.59582	4.64033e-73	5.44404e-74	down
	VIT_18s0041g01880	941	MADS-box protein 5	194	9.97143	4473	256.344	-4.68414	0	0	down
	VIT_12s0035g00270	660	ferredoxin-1, chloroplastic-like	5180	379.604	13305	1087.14	-1.51797	0	0	down
	VIT_15s0046g00050	209		41	9.48818	10	2.58029	1.8786	6.52547e-05	3.37868e-05	up
	VIT_11s0016g03020	1283		0.5	0.018849	1361	57.2066	-11.5675	2.08116e-183	1.22361e-184	down
	VIT_03s0038g03970	1342	uncharacterized LOC100248592	578	20.8315	1111	44.6453	-1.09974	8.0549e-52	1.20995e-52	down
	VIT_17s0000g03630	570		2	0.169707	57	5.3928	-4.98991	4.046e-15	1.27028e-15	down
	VIT_13s0019g01160	995	bifunctional dihydroflavonol 4-reductase/flavanone 4-reductase-like	2	0.0972193	123	6.66648	-6.09954	1.0743e-31	2.1912e-32	down
	VIT_19s0090g00910	740	proline synthase co-transcribed bacterial homolog protein-like	72	4.70594	158	11.5144	-1.29088	1.64944e-10	6.19013e-11	down
	VIT_03s0063g02020	1928	protein TIC 62, chloroplastic-like	22	0.551901	256	7.16057	-3.69759	8.72536e-55	1.26179e-55	down
	VIT_09s0002g03780	1060	UPF0497 membrane protein 14	15	0.684433	315	16.0258	-4.54934	1.79141e-75	2.0487e-76	down
	VIT_14s0030g00250	1557	sugar transporter ERD6-like 5-like	27	0.838727	453	15.69	-4.2255	2.80886e-104	2.53131e-105	down
	VIT_18s0122g00480	904	splicing factor U2af small subunit B-like	1815	97.1077	812	48.4398	1.00339	5.03798e-65	6.45466e-66	up
	VIT_17s0053g00980	542	mitochondrial import inner membrane translocase subunit TIM14-like	179	15.9735	59	5.87039	1.44415	2.00797e-12	6.93184e-13	up
	VIT_15s0024g01650	694	probable glutathione S-transferase-like	8	0.55754	65	5.05089	-3.17939	2.85102e-13	9.55409e-14	down
	VIT_09s0018g01670	1656		16	0.46731	1330	43.3117	-6.53423	0	0	down
	VIT_00s0211g00060	3074		636	10.0069	1164	20.4204	-1.02902	8.6957e-49	1.35453e-49	down
	VIT_11s0052g00630	1055	uncharacterized LOC100265076	1293	59.2777	22	1.12457	5.72005	2.80259e-289	1.11777e-290	up
	VIT_00s0558g00010	433	branched-chain-amino-acid aminotransferase 3, chloroplastic-like	275	30.7178	586	72.9834	-1.24849	6.76127e-34	1.31923e-34	down
	VIT_06s0004g03450	3119	vacuolar proton translocating ATPase 100 kDa subunit-like	741	11.4907	329	5.68846	1.01436	9.27498e-28	2.05866e-28	up
	VIT_00s0245g00030	873		11	0.60943	109	6.73328	-3.46578	5.95377e-23	1.47597e-23	down
	VIT_17s0000g05840	2335	protein IQ-DOMAIN 31-like	36	0.745695	346	7.99105	-3.42173	1.99677e-69	2.43478e-70	down
	VIT_04s0044g00520	545	bolA-like protein 2	320	28.3987	814	80.5457	-1.50398	1.73955e-61	2.32771e-62	down
	VIT_11s0016g00930	732	protein LURP-one-related 6-like	99	6.54138	5	0.368361	4.1504	2.99541e-21	7.82041e-22	up
	VIT_12s0028g00960	1563	phytoene synthase, chloroplastic-like	446	13.8013	53	1.82865	2.91596	1.86566e-69	2.27407e-70	up
	VIT_05s0062g00960	1539	xyloglucan galactosyltransferase KATAMARI1-like	1730	54.3692	767	26.8764	1.01645	2.38812e-63	3.11959e-64	up
	VIT_17s0000g04960	2118	probable galacturonosyltransferase 11-like	451	10.299	1012	25.7673	-1.32303	5.95131e-63	7.80884e-64	down
	VIT_08s0007g04230	1722	uncharacterized LOC100240792	3714	104.317	846	26.4942	1.97722	0	0	up
	VIT_03s0063g01760	438		1466	161.885	138	16.991	3.25212	1.58221e-249	7.05491e-251	up
	VIT_18s0001g03870	462		4	0.418758	50	5.83636	-3.80088	6.70561e-12	2.36792e-12	down
	VIT_03s0097g00520	1985	uncharacterized LOC100256074	88	2.14421	189	5.13471	-1.25983	6.40737e-12	2.25859e-12	down
	VIT_11s0016g02610	890	probable caffeoyl-CoA O-methyltransferase At4g26220-like	0.5	0.0271722	187	11.3309	-8.70392	1.79368e-39	3.2128e-40	down
	VIT_07s0005g05660	1643	F-box/kelch-repeat protein At3g24760-like	697	20.5183	296	9.71558	1.07854	8.08133e-29	1.75062e-29	up
	VIT_17s0000g04850	1224	dof zinc finger protein DOF5.4-like	139	5.49261	423	18.6369	-1.7626	1.47428e-40	2.59907e-41	down
	VIT_14s0128g00110	1252	transcription factor bHLH96-like	0.5	0.0193157	229	9.86383	-8.99623	1.95712e-46	3.15121e-47	down
	VIT_05s0049g00040	1315		595	21.8845	53	2.17352	3.3318	4.1831e-104	3.77913e-105	up
	VIT_02s0025g02260	788	uncharacterized LOC100244495	293	17.984	529	36.2029	-1.00939	3.51836e-22	8.89877e-23	down
	VIT_12s0059g01790	1210	O-methyltransferase	10	0.399724	1036	46.1731	-6.8519	1.20042e-250	5.32564e-252	down
	VIT_15s0046g02910	957	50S ribosomal protein L21, chloroplastic-like	138	6.97449	254	14.3132	-1.03718	9.51026e-12	3.38005e-12	down
	VIT_06s0004g02050	2986	origin recognition complex subunit 1-like	146	2.36488	283	5.11106	-1.11186	2.34128e-14	7.52587e-15	down
	VIT_05s0020g02800	1817	carbohydrate kinase domain-containing protein-like	390	10.3814	730	21.6662	-1.06145	1.29304e-32	2.58434e-33	down
	VIT_11s0052g00710	1272	uncharacterized LOC100241048	280	10.6467	107	4.5364	1.23079	6.27933e-15	1.98243e-15	up
	VIT_08s0007g06060	1186	beta 1-3 glucanase	2160	88.0876	71	3.22841	4.77004	0	0	up
	VIT_14s0068g01990	616	uncharacterized LOC100265298	12	0.942206	89	7.79155	-3.04779	4.33197e-17	1.27474e-17	down
	VIT_18s0001g08710	397		362	44.1025	14	1.90174	4.53547	1.18658e-77	1.32935e-78	up
	VIT_14s0060g01730	416		1166	135.566	10632	1378.28	-3.3458	0	0	down
	VIT_00s0332g00070	215		23	5.1741	4	1.00331	2.36654	0.000573693	0.000324459	up
	VIT_09s0002g04240	1960	uncharacterized LOC100266912	6	0.148061	1096	30.1557	-7.67009	3.10982e-250	1.38245e-251	down
	VIT_01s0011g04480	764	histone chaperone ASF1B-like	42	2.6589	89	6.28219	-1.24044	4.12712e-06	1.96119e-06	down
	VIT_04s0044g01020	882		40	2.1935	215	13.1457	-2.58329	1.54405e-33	3.03343e-34	down
	VIT_18s0041g00930	951		0.5	0.0254293	110	6.23773	-7.93838	1.23012e-25	2.86625e-26	down
	VIT_00s0850g00010	291		72	11.967	21	3.89171	1.62058	1.55243e-06	7.17045e-07	up
	VIT_18s0001g00580	1660		283	8.24563	611	19.8494	-1.26739	4.24179e-36	7.96464e-37	down
	VIT_06s0004g02770	3077	serine/threonine-protein phosphatase 6 regulatory subunit 3-like	727	11.4275	1377	24.1335	-1.07853	5.59897e-62	7.45443e-63	down
	VIT_18s0001g00170	3514	uncharacterized LOC100250689	189	2.60139	421	6.46093	-1.31246	1.32472e-26	3.01987e-27	down
	VIT_06s0004g03260	1624	vicilin-like antimicrobial peptides 2-2	213	6.34365	8393	278.706	-5.45729	0	0	down
	VIT_01s0026g01460	609	thioredoxin H2-like	448	35.58	1414	125.212	-1.81524	4.21842e-138	3.07e-139	down
	VIT_13s0019g03650	330	low temperature-induced protein lt101.2-like	1101	161.369	421	68.7991	1.2299	5.50051e-55	7.94696e-56	up
	VIT_12s0057g01280	777	heterogeneous nuclear ribonucleoprotein A1-like	262	16.3089	509	35.3274	-1.11512	6.03853e-25	1.4296e-25	down
	VIT_10s0003g04350	487	photosystem I reaction center subunit psaK, chloroplastic-like	459	45.5858	1163	128.785	-1.49831	7.96358e-87	8.16879e-88	down
	VIT_12s0057g00630	935	chlorophyll a-b binding protein 151, chloroplastic-like	5150	266.404	15910	917.641	-1.78431	0	0	down
	VIT_10s0003g00200	366	uncharacterized LOC100264194	73	9.64689	139	20.4809	-1.08614	2.03758e-07	8.94655e-08	down
	VIT_18s0001g11370	589	uncharacterized LOC100264352	336	27.5911	1039	95.1294	-1.78569	1.49073e-99	1.39554e-100	down
	VIT_10s0116g00670	1921	UPF0559 protein-like	475	11.9595	918	25.7709	-1.10759	1.60862e-43	2.71336e-44	down
	VIT_14s0066g01210	1381	carbonic anhydrase, chloroplastic-like	638	22.3446	283	11.0511	1.01573	3.99167e-24	9.62902e-25	up
	VIT_13s0019g00780	346	histone H4-like	22	3.07533	57	8.88409	-1.53048	1.60009e-05	7.92517e-06	down
	VIT_08s0007g03340	1076	60S ribosomal protein L10a-1-like	3365	151.258	12790	641.022	-2.08336	0	0	down
	VIT_18s0041g01900	1592	elongation factor 1-gamma-like	3062	93.0267	6030	204.262	-1.13471	4.41382e-290	1.75049e-291	down
	VIT_10s0116g00550	1171	uncharacterized LOC100243455	12066	498.37	3767	173.481	1.52244	0	0	up
	VIT_02s0025g03310	1852	putative transporter arsB-like	880	22.982	17	0.49502	5.53687	6.1501e-197	3.40646e-198	up
	VIT_18s0001g10640	638		42	3.18401	159	13.4397	-2.07759	1.17327e-19	3.20094e-20	down
	VIT_18s0001g06060	1550	UDP-glycosyltransferase 85A2-like	14015	437.328	42	1.46128	8.22534	0	0	up
	VIT_15s0021g00520	1228	uncharacterized LOC100244411	148	5.8292	835	36.6693	-2.6532	2.2475e-130	1.70211e-131	down
	VIT_19s0014g00160	830	chlorophyll a-b binding protein 40, chloroplastic-like	378	22.0272	1377	89.4685	-2.02209	3.3895e-155	2.28599e-156	down
	VIT_15s0046g01860	1266	uncharacterized LOC100241428	64	2.44507	441	18.7853	-2.94166	4.26288e-77	4.79682e-78	down
	VIT_19s0093g00190	810	probable glutathione S-transferase parC-like	10100	603.09	2498	166.311	1.85849	0	0	up
	VIT_10s0003g00090	724	auxin-repressed 12.5 kDa protein-like	4017	268.354	20208	1505.22	-2.48776	0	0	down
	VIT_11s0016g00500	727	uncharacterized LOC100244113	462	30.7364	47	3.4864	3.14014	4.66907e-77	5.25807e-78	up
	VIT_01s0010g02410	1147		127	5.35532	249	11.7071	-1.12834	4.67413e-13	1.57913e-13	down
	VIT_05s0094g01280	850	60S ribosome subunit biogenesis protein NIP7 homolog-like	550	31.296	1072	68.0127	-1.11983	1.70848e-51	2.58396e-52	down
	VIT_01s0011g02460	2535	proline-rich receptor-like protein kinase PERK9	198	3.77775	375	7.97752	-1.07841	8.72252e-18	2.51063e-18	down
	VIT_07s0005g02300	3615	uncharacterized LOC100253767	271	3.62582	1010	15.067	-2.05501	1.57151e-116	1.29439e-117	down
	VIT_07s0031g00160	887	SUMO-conjugating enzyme SCE1-like	2614	142.537	6833	415.434	-1.54328	0	0	down
	VIT_19s0014g03850	965	cytochrome b6-f complex iron-sulfur subunit, chloroplastic-like	825	41.3497	2188	122.274	-1.56417	8.34976e-173	5.17861e-174	down
	VIT_12s0034g02390	3932	uncharacterized LOC100253141	2411	29.6571	912	12.5082	1.2455	2.80399e-121	2.23163e-122	up
	VIT_05s0077g01550	480	pathogenesis-related protein 10.3	2423	244.151	10	1.1235	7.76363	0	0	up
	VIT_01s0127g00850	1937	probable polygalacturonase non-catalytic subunit JP650-like	2	0.0499397	568	15.8137	-8.30677	1.35262e-122	1.06743e-123	down
	VIT_19s0085g00520	1134	nuclear transcription factor Y subunit C-9-like	472	20.1314	1588	75.5182	-1.90738	1.26218e-165	8.09969e-167	down
	VIT_04s0008g02500	897	uncharacterized LOC100243975	572	30.8425	1289	77.4952	-1.32919	2.11261e-80	2.30716e-81	down
	VIT_05s0020g01480	619	40S ribosomal protein S21-2-like	594	46.4132	1249	108.814	-1.22926	3.68454e-69	4.50763e-70	down
	VIT_07s0031g01540	2178	4-alpha-glucanotransferase, chloroplastic/amyloplastic-like	113	2.50938	527	13.0487	-2.3785	2.80936e-73	3.28587e-74	down
	VIT_01s0026g00620	501	gibberellin-regulated protein 14-like	384	37.0714	41	4.41327	3.07039	5.74002e-63	7.52903e-64	up
	VIT_18s0089g01420	1230	2-hydroxy-6-oxononadienedioate/2-hydroxy-6-oxononatrienedioate hydrolase-like	42	1.65154	239	10.4787	-2.66557	2.15535e-38	3.91469e-39	down
	VIT_13s0019g01430	2052	heat shock 70kDa protein 1/8-like	32206	759.11	59321	1559	-1.03824	0	0	down
	VIT_00s0409g00070	378		21	2.68703	73	10.4147	-1.95453	4.95511e-09	1.98848e-09	down
	VIT_08s0007g05210	1832	vacuolar amino acid transporter 1-like	682	18.0055	277	8.15396	1.14286	7.19437e-31	1.48852e-31	up
	VIT_10s0071g00270	1187		26	1.05942	125	5.67902	-2.42237	1.04959e-18	2.93687e-19	down
	VIT_18s0001g09140	1126	sigma factor sigB regulation protein rsbQ-like	1374	59.0193	3636	174.141	-1.56099	1.50043e-285	6.05146e-287	down
	VIT_16s0098g00900	2292	two-component response regulator-like APRR5-like	711	15.0038	277	6.51748	1.20294	9.35234e-35	1.79838e-35	up
	VIT_11s0016g01230	1481	12-oxophytodienoate reductase 3	1075	35.1074	2290	83.3863	-1.24803	8.9289e-129	6.83822e-130	down
	VIT_00s0324g00050	1603	UDP-glycosyltransferase 85A1-like	3968	119.725	5	0.16821	9.47524	0	0	up
	VIT_11s0037g00080	644	40S ribosomal protein S12-like	4703	353.211	12152	1017.6	-1.52656	0	0	down
	VIT_09s0002g00930	1191	U6 snRNA-associated Sm-like protein LSm1	127	5.15748	355	16.0743	-1.64001	4.78253e-31	9.86938e-32	down
	VIT_00s0317g00130	644	60S ribosomal protein L35-like	6236	468.345	21024	1760.53	-1.91037	0	0	down
	VIT_04s0008g06980	904	uncharacterized LOC100264643	70	3.7452	204	12.1696	-1.70017	2.82706e-19	7.79135e-20	down
	VIT_05s0051g00690	449	uncharacterized LOC100266476	60	6.46324	116	13.9324	-1.10811	1.4932e-06	6.89021e-07	down
	VIT_08s0007g06960	687	disease resistance response protein 206-like	15	1.05604	329	25.8258	-4.61208	3.27103e-79	3.61331e-80	down
	VIT_07s0129g00560	1125		73	3.13845	5446	261.059	-6.37818	0	0	down
	VIT_04s0023g03810	1280	salicylate O-methyltransferase-like	30	1.13359	353	14.8723	-3.71366	2.69598e-75	3.09527e-76	down
	VIT_07s0005g00320	965		253	12.6806	681	38.057	-1.58554	1.07319e-55	1.53223e-56	down
	VIT_01s0011g03640	996	adenylate isopentenyltransferase-like	0.5	0.0242804	146	7.90511	-8.34685	2.6313e-32	5.29089e-33	down
	VIT_15s0048g02650	704	uncharacterized LOC100267812	4	0.27481	178	13.6352	-5.63276	2.01002e-45	3.28862e-46	down
	VIT_00s0361g00040	1209	anthocyanidin reductase	30	1.20016	2288	102.057	-6.41	0	0	down
	VIT_01s0011g04450	1743	MATE efflux family protein 5-like	46	1.27646	382	11.819	-3.21089	1.48949e-72	1.75682e-73	down
	VIT_06s0080g00750	952		190	9.653	412	23.3386	-1.27367	6.20698e-25	1.46976e-25	down
	VIT_06s0004g00990	810	uncharacterized LOC100265620	328	19.5855	2171	144.54	-2.88362	0	0	down
	VIT_05s0094g00470	992	uncharacterized LOC100254146	6	0.29254	115	6.25173	-4.41755	5.36684e-28	1.18364e-28	down
	VIT_13s0064g00360	1969	notchless protein homolog-like	288	7.07444	591	16.1866	-1.19411	6.05342e-32	1.23103e-32	down
	VIT_00s0317g00060	2216	uncharacterized LOC100248502	80	1.74609	233	5.67023	-1.69928	8.02755e-22	2.05752e-22	down
	VIT_09s0002g05350	1022	gibberellin 3-beta-dioxygenase 3-like	0.5	0.0236627	119	6.27929	-8.05184	2.41451e-27	5.4025e-28	down
	VIT_07s0031g02950	1534	ammonium transporter 3 member 1-like	173	5.45464	1419	49.8852	-3.19305	6.62859e-265	2.81303e-266	down
	VIT_17s0000g01650	1145	cycloeucalenol cycloisomerase-like	150	6.33623	565	26.6108	-2.07031	2.36134e-66	2.97879e-67	down
	VIT_03s0038g02290	1550	amino acid permease 2-like	0.5	0.0156021	145	5.04488	-8.33693	3.98365e-32	8.03603e-33	down
	VIT_15s0024g00980	1707	glutamyl-tRNA(Gln) amidotransferase subunit A-like	189	5.35518	535	16.9019	-1.65818	7.20592e-47	1.15282e-47	down
	VIT_13s0019g03220	1717	lysine histidine transporter 2-like	2884	81.2401	532	16.7092	2.28155	0	0	up
	VIT_18s0076g00250	1835	sucrose transporter-like	638	16.8163	3744	110.031	-2.70998	0	0	down
	VIT_16s0100g00780	1390	Stilbene synthase 5	486	16.9109	45	1.74587	3.27594	4.76443e-84	4.98968e-85	up
	VIT_14s0006g01420	1732	probable receptor-like serine/threonine-protein kinase At5g57670-like	102	2.84838	487	15.1634	-2.41238	6.36004e-69	7.81218e-70	down
	VIT_00s2739g00010	521		0.5	0.0464171	222	22.9789	-8.95144	2.6828e-45	4.3978e-46	down
	VIT_18s0001g14980	1522	2-oxoisovalerate dehydrogenase subunit alpha, mitochondrial-like	36	1.14402	295	10.4525	-3.19167	5.05104e-56	7.1844e-57	down
	VIT_06s0009g00410	3143	BEL1-like homeodomain protein 1	414	6.37091	2269	38.9318	-2.61138	0	0	down
	VIT_15s0046g01610	571		326	27.6139	11	1.03889	4.73227	3.22005e-71	3.86579e-72	up
	VIT_14s0081g00020	605		1251	100.011	32	2.85239	5.13184	2.84621e-276	1.17853e-277	up
	VIT_18s0041g00650	1835	uncharacterized LOC100249450	973	25.6462	2699	79.3197	-1.62894	1.11898e-225	5.45573e-227	down
	VIT_18s0001g01380	1232	uncharacterized LOC100260276	2174	85.3482	216	9.45491	3.17422	0	0	up
	VIT_17s0000g06220	2387	xylogalacturonan beta-1,3-xylosyltransferase-like	305	6.18006	748	16.8991	-1.45125	9.71025e-54	1.42249e-54	down
	VIT_15s0021g00880	932	uncharacterized LOC100263389	1	0.0518955	125	7.23283	-7.12281	7.62761e-31	1.57867e-31	down
	VIT_08s0007g07670	1595	NAC domain-containing protein 29-like	841	25.5024	60	2.02864	3.65205	1.34361e-157	8.96541e-159	up
	VIT_01s0026g00740	1656	nucleobase-ascorbate transporter 6-like	2177	63.5834	335	10.9093	2.54308	1.57516e-289	6.26817e-291	up
	VIT_15s0048g00980	1132	dihydroflavonol-4-reductase-like	12	0.51272	110	5.24035	-3.35342	1.43884e-22	3.6063e-23	down
	VIT_19s0140g00120	1223	gibberellin 2-beta-dioxygenase 1-like	89	3.51973	659	29.0585	-3.04543	1.91341e-118	1.55543e-119	down
	VIT_15s0024g01540	937	glutathione transferase GST 23-like	37	1.90989	91	5.23741	-1.45537	1.24608e-07	5.39727e-08	down
	VIT_00s0357g00010	351	uncharacterized LOC100853335	114	15.7088	340	52.238	-1.73352	4.06471e-32	8.2041e-33	down
	VIT_01s0011g03820	4013	uncharacterized LOC100255880	835	10.0638	353	4.74373	1.08508	1.33339e-34	2.57177e-35	up
	VIT_14s0060g00100	3960	phytochrome A	180	2.19848	399	5.43366	-1.30542	4.42516e-25	1.04487e-25	down
	VIT_06s0004g07280	934		167	8.64799	392	22.6336	-1.38803	5.69395e-27	1.28423e-27	down
	VIT_19s0090g01310	1769	transcription initiation factor TFIID subunit 6-like	136	3.7184	266	8.10902	-1.12484	8.41887e-14	2.76089e-14	down
	VIT_13s0067g01780	2209	uncharacterized LOC100253622	1054	23.0776	467	11.4008	1.01736	3.86227e-39	6.94569e-40	up
	VIT_16s0050g01620	2078	ABC transporter G family member 8-like	43	1.00085	552	14.3254	-3.83928	9.7107e-120	7.83297e-121	down
	VIT_18s0001g05990	1520	UDP-glycosyltransferase 85A1-like	2430	77.3229	4	0.141916	9.08972	0	0	up
	VIT_18s0001g09480	1125		134	5.761	51	2.44474	1.23664	8.13742e-08	3.48799e-08	up
	VIT_10s0071g00670	1494	calumenin-like	262	8.48196	495	17.8677	-1.07489	5.83532e-23	1.44634e-23	down
	VIT_00s0246g00110	505		202	19.3466	464	49.5497	-1.35679	1.17927e-30	2.45101e-31	down
	VIT_08s0056g01610	181	ripening-related protein-like	4440	1186.45	224	66.7396	4.15197	0	0	up
	VIT_15s0048g03000	753	ras-related protein RABA3-like	8	0.513855	121	8.66572	-4.07589	3.21586e-28	7.06148e-29	down
	VIT_18s0001g06030	1063	uncharacterized LOC100260784	61	2.77551	212	10.7552	-1.95421	6.54403e-24	1.58652e-24	down
	VIT_17s0053g00990	1286	expansin-like	1994	74.9945	78	3.27091	4.51902	0	0	up
	VIT_09s0002g00450	2561	subtilisin-like protease-like	9	0.169972	1151	24.2371	-7.15577	2.93696e-273	1.22269e-274	down
	VIT_10s0003g01310	725	uncharacterized LOC100265230	124	8.27235	971	72.2263	-3.12616	3.17651e-178	1.9274e-179	down
	VIT_08s0007g01320	900	probable peptide/nitrate transporter At3g53960-like	1	0.0537407	238	14.261	-8.05184	1.95321e-53	2.87183e-54	down
	VIT_00s0771g00020	791	uncharacterized LOC100263660	567	34.6699	1258	85.7667	-1.30674	1.71021e-76	1.93821e-77	down
	VIT_08s0105g00190	1468	E3 ubiquitin-protein ligase PUB23-like	109	3.59125	1742	63.9936	-4.15537	0	0	down
	VIT_11s0016g00960	2749	subtilisin-like protease	301	5.29587	1841	36.1155	-2.76968	2.57554e-299	9.96051e-301	down
	VIT_04s0008g05410	1004	probable carboxylesterase 17-like	72	3.46852	246	13.2134	-1.92961	4.17136e-27	9.38393e-28	down
	VIT_04s0044g01160	1255	probable cysteine desulfurase-like	57	2.19673	168	7.21905	-1.71645	2.71991e-16	8.1957e-17	down
	VIT_07s0005g01670	934		8	0.414275	109	6.29353	-3.92521	5.44853e-25	1.28797e-25	down
	VIT_06s0009g02360	924	THO complex subunit 7 homolog-like	119	6.22903	270	15.7582	-1.33902	5.08095e-18	1.45302e-18	down
	VIT_18s0089g00920	2359	RNA-binding protein 38-like	3631	74.4464	1221	27.9127	1.41528	2.22405e-221	1.10829e-222	up
	VIT_18s0001g02100	699		133	9.2028	32	2.46881	1.89826	1.64799e-13	5.46277e-14	up
	VIT_07s0151g00090	1353	putative quinone-oxidoreductase homolog, chloroplastic-like	1240	44.3271	2404	95.8189	-1.11212	1.12136e-112	9.50755e-114	down
	VIT_00s0187g00360	749	blue copper protein-like	2834	183.005	7409	533.448	-1.54346	0	0	down
	VIT_13s0064g01480	2766	linoleate 13S-lipoxygenase 2-1, chloroplastic-like	612	10.7015	1208	23.5521	-1.13804	2.35384e-59	3.22037e-60	down
	VIT_19s0090g01380	578	uncharacterized LOC100248652	169	14.1418	53	4.94496	1.51594	1.36993e-12	4.70376e-13	up
	VIT_13s0019g00260	989	putative oxygen evolving enhancer protein	49	2.39632	125	6.81598	-1.5081	1.59792e-10	5.99212e-11	down
	VIT_07s0151g00800	1759	uncharacterized LOC100855273	7824	215.134	3376	103.503	1.05557	3.21026e-300	1.23577e-301	up
	VIT_15s0046g01350	2187	tubulin gamma-1 chain-like	80	1.76924	259	6.38654	-1.8519	5.22316e-27	1.17735e-27	down
	VIT_08s0007g03260	628	uncharacterized LOC100254636	1838	141.557	258	22.1551	2.67567	1.4616e-258	6.35334e-260	up
	VIT_07s0104g01810	815	glutathione S-transferase F13-like	4	0.237382	107	7.08012	-4.89849	3.75709e-27	8.43513e-28	down
	VIT_09s0054g00110	552		66	5.78296	153	14.9474	-1.37002	4.43925e-11	1.6253e-11	down
	VIT_18s0122g01190	782	high mobility group-like	2351	145.409	4575	315.5	-1.11752	4.91202e-215	2.50939e-216	down
	VIT_14s0219g00170	1626	zinc finger CCCH domain-containing protein 43-like	723	21.5062	1351	44.8073	-1.05898	4.41282e-59	6.0591e-60	down
	VIT_04s0044g01880	1742	uncharacterized LOC100260227	249	6.91348	469	14.5191	-1.07047	1.10146e-21	2.8357e-22	down
	VIT_00s0203g00020	501		244	23.5558	38	4.09035	2.52579	2.67385e-33	5.27222e-34	up
	VIT_12s0059g02660	673	uncharacterized LOC100256871	10	0.718671	93	7.45216	-3.37425	2.28065e-19	6.26399e-20	down
	VIT_09s0002g02930	1034	putative mediator of RNA polymerase II transcription subunit 6-like	291	13.6119	539	28.1114	-1.04629	7.13181e-24	1.7319e-24	down
	VIT_06s0004g05670	1329	glutathione S-transferase U7-like	65	2.36556	174	7.06055	-1.5776	4.65542e-15	1.46495e-15	down
	VIT_17s0000g02070	1313	deoxyhypusine synthase-like	109	4.0152	232	9.52879	-1.24682	3.81912e-14	1.23875e-14	down
	VIT_08s0007g01250	1548	uncharacterized LOC100264910	64	1.99965	184	6.41005	-1.68059	3.0511e-17	8.92427e-18	down
	VIT_19s0014g03290	1440	NAC domain-containing protein 72-like	7308	245.46	1923	72.0164	1.76909	0	0	up
	VIT_01s0011g05190	919	MLP-like protein 34	343	18.0519	2602	152.688	-3.08036	0	0	down
	VIT_10s0003g01020	1871		1833	47.3843	33	0.951162	5.63857	0	0	up
	VIT_18s0157g00190	1315	choline/ethanolamine kinase-like	234	8.60668	563	23.0886	-1.42365	1.23375e-39	2.20488e-40	down
	VIT_02s0025g01240	1520		73	2.32287	679	24.0902	-3.37447	1.56365e-133	1.16249e-134	down
	VIT_10s0003g00860	1272	protein IQ-DOMAIN 1-like	49	1.86318	245	10.3871	-2.47895	2.22327e-36	4.1616e-37	down
	VIT_02s0033g01060	1604	benzyl alcohol O-benzoyltransferase-like	916	27.6208	63	2.11812	3.7049	2.48975e-173	1.54082e-174	up
	VIT_04s0044g00730	2598	G-type lectin S-receptor-like serine/threonine-protein kinase RLK1	84	1.56382	330	6.84998	-2.13103	1.05869e-40	1.86071e-41	down
	VIT_04s0008g04780	1712	probable protein phosphatase 2C 22-like	236	6.66736	540	17.01	-1.3512	2.96515e-35	5.64461e-36	down
	VIT_01s0010g02150	860		43	2.41833	82	5.14197	-1.08831	7.49584e-05	3.8979e-05	down
	VIT_00s0199g00150	990	uncharacterized LOC100853187	212	10.3573	500	27.2364	-1.39489	2.66735e-34	5.16497e-35	down
	VIT_16s0022g01970	1560	anthocyanidin 3-O-glucosyltransferase 5-like	45	1.39519	184	6.36074	-2.18873	5.37947e-24	1.30178e-24	down
	VIT_18s0001g12180	972		35	1.7416	110	6.10296	-1.8091	7.77466e-12	2.75414e-12	down
	VIT_14s0006g02280	1368	cyclin-dependent kinase D-1-like	362	12.7988	142	5.59779	1.19307	4.33007e-18	1.2345e-18	up
	VIT_14s0068g00680	1436	glyceraldehyde-3-phosphate dehydrogenase A, chloroplastic-like	1143	38.4979	3359	126.145	-1.71223	4.11935e-301	1.57833e-302	down
	VIT_14s0083g01050	1123	MADS-box protein 2	390	16.7969	1058	50.8066	-1.59682	1.05277e-86	1.08084e-87	down
	VIT_14s0081g00730	748	uncharacterized LOC100246190	0.5	0.0323306	92	6.63286	-7.68059	3.98293e-22	1.00907e-22	down
	VIT_18s0164g00070	2132	somatic embryogenesis receptor kinase-like	332	7.53176	747	18.895	-1.32695	5.29828e-47	8.45493e-48	down
	VIT_11s0052g00290	930	60S ribosomal protein L7-4-like	4355	226.491	13139	761.893	-1.75013	0	0	down
	VIT_10s0003g02950	472		46	4.71369	87	9.94012	-1.07641	5.20376e-05	2.67732e-05	down
	VIT_00s0174g00170	656		10	0.737296	64	5.26127	-2.8351	7.5297e-12	2.66568e-12	down
	VIT_18s0001g05180	2610	probable beta-D-xylosidase 7-like	84	1.55663	7038	145.42	-6.54566	0	0	down
	VIT_14s0108g01280	2202		435	9.55471	814	19.9352	-1.06104	3.3415e-36	6.26821e-37	down
	VIT_10s0116g00680	2560	homeobox-leucine zipper protein PROTODERMAL FACTOR 2-like	37	0.699048	281	5.91944	-3.082	8.7286e-52	1.31154e-52	down
	VIT_03s0180g00200	1738	cinnamate beta-D-glucosyltransferase-like	17196	478.545	3186	98.8577	2.27523	0	0	up
	VIT_14s0060g02320	3225	respiratory burst oxidase homolog protein B-like	1827	27.4002	197	3.29421	3.05619	9.90691e-294	3.88463e-295	up
	VIT_12s0059g02350	2010	isocitrate lyase-like	1371	32.9903	8720	233.956	-2.82612	0	0	down
	VIT_11s0052g01300	920	probable xyloglucan endotransglucosylase/hydrolase protein 23-like	700	36.8007	160	9.37878	1.97226	3.60479e-69	4.40845e-70	up
	VIT_16s0013g00220	1348	metacaspase-1-like	169	6.06376	1106	44.2466	-2.86728	9.57102e-187	5.5629e-188	down
	VIT_16s0013g00970	951		103	5.23844	1378	78.1417	-3.89888	3.58112e-300	1.38013e-301	down
	VIT_04s0023g01630	1393	cytochrome P450 90B1-like	129	4.47903	899	34.8035	-2.95797	9.60975e-157	6.44669e-158	down
	VIT_02s0025g01320	827		35358	2067.89	9712	633.312	1.70717	0	0	up
	VIT_16s0100g00510	1412	F-box protein At4g00755-like	5163	176.853	2266	86.5445	1.03104	4.87324e-191	2.77566e-192	up
	VIT_18s0001g15000	1635	uncharacterized LOC100250578	67	1.98199	1271	41.922	-4.40268	1.72031e-296	6.70701e-298	down
	VIT_12s0028g03560	1031	uncharacterized LOC100248895	867	40.673	147	7.68906	2.40319	7.92564e-109	6.91163e-110	up
	VIT_01s0011g02790	609		1375	109.202	103	9.12083	3.58169	3.23237e-253	1.42244e-254	up
	VIT_07s0141g00850	1249	iron-sulfur protein NUBPL-like	137	5.30522	296	12.7804	-1.26845	3.71448e-18	1.05667e-18	down
	VIT_06s0004g03640	1659	probable trans-2-enoyl-CoA reductase, mitochondrial-like	631	18.3962	235	7.63899	1.26796	1.50029e-33	2.9468e-34	up
	VIT_08s0007g00900	789	tropinone reductase 1-like	3	0.183903	144	9.84237	-5.74199	5.27776e-37	9.78686e-38	down
	VIT_18s0001g08100	2849	uncharacterized LOC100253915	234	3.97255	1313	24.8534	-2.64531	1.11863e-203	5.98539e-205	down
	VIT_15s0021g01870	681	actin-related protein 2/3 complex subunit 5-like	210	14.9148	662	52.4234	-1.81347	3.16191e-65	4.03688e-66	down
	VIT_00s0194g00010	756	uncharacterized LOC100244779	45	2.87896	122	8.70267	-1.59591	4.38666e-11	1.60536e-11	down
	VIT_08s0007g00160	1093	xylosyltransferase 2-like	37	1.6373	148	7.30224	-2.15702	3.23283e-19	8.92558e-20	down
	VIT_01s0011g04100	243		29	5.77214	5	1.10963	2.37903	9.76063e-05	5.13838e-05	up
	VIT_00s0404g00050	1312	uncharacterized LOC100244739	61	2.24875	202	8.30294	-1.8845	8.04532e-22	2.06262e-22	down
	VIT_14s0006g01970	1637	uncharacterized LOC100852994	117	3.45687	253	8.33463	-1.26965	1.01361e-15	3.12101e-16	down
	VIT_04s0023g00170	1521		72	2.28954	156	5.53108	-1.2725	3.45637e-10	1.31455e-10	down
	VIT_06s0009g02310	2300	uncharacterized LOC100241032	523	10.9981	1185	27.7846	-1.33703	1.12179e-74	1.29497e-75	down
	VIT_15s0046g00730	1179	uncharacterized LOC100258436	0.5	0.0205117	111	5.07719	-7.95144	7.91868e-26	1.83728e-26	down
	VIT_04s0043g00720	1443	pyruvate dehydrogenase E1 component subunit beta-like	1194	40.0206	2398	89.6184	-1.16305	1.10134e-120	8.79983e-122	down
	VIT_18s0122g00950	842	uncharacterized LOC100242710	546	31.3636	1906	122.075	-1.9606	6.59716e-206	3.50922e-207	down
	VIT_05s0062g01320	1342	chitinase-like protein 2	6705	241.653	37570	1509.74	-2.6433	0	0	down
	VIT_02s0025g04840	1300	nudix hydrolase 14, chloroplastic-like	447	16.6307	924	38.3304	-1.20464	6.51457e-50	1.00251e-50	down
	VIT_00s1389g00010	1147	probable mannitol dehydrogenase-like	191	8.05407	20	0.940331	3.09848	3.30084e-32	6.64753e-33	up
	VIT_12s0057g00140	640	uncharacterized LOC100245897	1271	96.053	331	27.8909	1.78404	5.77707e-109	5.02759e-110	up
	VIT_03s0091g00260	901	zinc finger protein 7-like	1403	75.3145	42	2.51385	4.90496	4.42942e-306	1.6753e-307	up
	VIT_13s0067g00720	1981	putative ABC1 protein At2g40090-like	292	7.12925	114	3.10338	1.19991	5.92196e-15	1.86854e-15	up
	VIT_06s0004g07050	1435	LRR repeats and ubiquitin-like domain-containing protein At2g30105	88	2.96603	170	6.38868	-1.10698	4.77392e-09	1.91427e-09	down
	VIT_19s0014g01810	1779		139	3.77906	299	9.06379	-1.26208	3.40467e-18	9.6739e-19	down
	VIT_08s0040g02280	820	dolichyldiphosphatase 1-like	2695	158.961	1113	73.1974	1.11881	2.25992e-114	1.89584e-115	up
	VIT_14s0060g01550	1133	protein DEHYDRATION-INDUCED 19 homolog 3-like	2364	100.917	5284	251.505	-1.31742	0	0	down
	VIT_19s0090g01780	2232	zinc finger CCCH domain-containing protein 18-like	57	1.23517	390	9.4229	-2.93146	4.23253e-68	5.24822e-69	down
	VIT_15s0046g02160	1717	proline iminopeptidase-like	226	6.36625	813	25.5349	-2.00396	4.6381e-91	4.59757e-92	down
	VIT_14s0066g00700	603	oleosin-like	1858	149.03	35445	3169.95	-4.41078	0	0	down
	VIT_17s0000g06450	1325	ribulose-phosphate 3-epimerase, chloroplastic-like	673	24.5666	1747	71.1036	-1.53323	2.93094e-134	2.17243e-135	down
	VIT_18s0001g05620	1968	calcium-binding mitochondrial carrier protein SCaMC-1-like	151	3.71105	287	7.8645	-1.08353	5.35263e-14	1.74551e-14	down
	VIT_00s0802g00010	284	uncharacterized LOC100267927	88	14.9868	334	63.4224	-2.0813	5.31961e-40	9.46158e-41	down
	VIT_16s0013g00880	724	oleosin 18.5 kDa-like	1473	98.4033	59838	4457.11	-5.50126	0	0	down
	VIT_04s0008g05510	1885	uncharacterized LOC100264556	163	4.18236	301	8.61132	-1.04192	8.61603e-14	2.82748e-14	down
	VIT_07s0005g00510	1372	monoglyceride lipase-like	47	1.65687	224	8.80457	-2.40979	2.45227e-32	4.92871e-33	down
	VIT_16s0050g01530	1731		95	2.65443	194	6.04392	-1.18708	3.20879e-11	1.16776e-11	down
	VIT_17s0000g01530	853	uncharacterized LOC100247416	114	6.464	390	24.6564	-1.93146	2.70465e-42	4.64451e-43	down
	VIT_14s0068g00150	678		0.5	0.0356686	67	5.32917	-7.22311	5.24548e-17	1.54814e-17	down
	VIT_08s0007g06480	1060	probable plastid-lipid-associated protein 13, chloroplastic-like	451	20.5786	906	46.0932	-1.16341	2.14996e-46	3.4646e-47	down
	VIT_00s0229g00100	2078	DUF246 domain-containing protein At1g04910-like	148	3.44478	501	13.0019	-1.91624	2.02165e-53	2.97336e-54	down
	VIT_13s0084g00030	1289	uncharacterized LOC100259193	71	2.6641	149	6.23373	-1.22645	2.65803e-09	1.05487e-09	down
	VIT_07s0031g00010	713		168	11.3963	357	27.0018	-1.24449	4.82298e-21	1.26545e-21	down
	VIT_08s0007g02250	960	methyltransferase-like protein 21C-like	38	1.91451	111	6.23543	-1.70351	4.51568e-11	1.65389e-11	down
	VIT_18s0001g09860	300		43	6.93254	6	1.07856	2.68428	2.9705e-07	1.31513e-07	up
	VIT_11s0016g01400	603	uncharacterized LOC100243957	576	46.2009	2274	203.37	-2.13812	2.44046e-274	1.0138e-275	down
	VIT_05s0049g01520	808	Cyanate hydratase	589	35.2573	1091	72.8162	-1.04634	4.83051e-47	7.70414e-48	down
	VIT_18s0001g05830	2248	uncharacterized LOC100263636	66	1.42002	477	11.4429	-3.01048	3.81305e-85	3.9677e-86	down
	VIT_00s0956g00020	825	nuclear transcription factor Y subunit B-6-like	7	0.410383	3046	199.109	-8.92237	0	0	down
	VIT_18s0041g00390	496		35	3.41297	1053	114.488	-5.06803	1.33327e-258	5.78954e-260	down
	VIT_14s0006g01930	743	uncharacterized LOC100253584	387	25.1923	74	5.37103	2.22971	3.78331e-45	6.21537e-46	up
	VIT_18s0001g07750	1187	neuroguidin-like	48	1.95585	124	5.63359	-1.52626	1.29822e-10	4.85021e-11	down
	VIT_18s0001g12700	653		11	0.814751	243	20.0682	-4.6224	6.90112e-59	9.49735e-60	down
	VIT_17s0000g09810	1266	probable pectate lyase 5-like	6883	262.96	72	3.067	6.42187	0	0	up
	VIT_19s0014g03370	890		92	4.99969	345	20.9047	-2.06391	7.54667e-41	1.32435e-41	down
	VIT_13s0019g00250	724	60S ribosomal protein L23a-like	1798	120.115	7504	558.944	-2.21829	0	0	down
	VIT_10s0003g04950	1174	monoglyceride lipase-like	398	16.3969	40	1.83741	3.15767	6.87689e-67	8.62269e-68	up
	VIT_01s0011g03470	1428	ethylene-responsive transcription factor ERF118-like	151	5.11439	620	23.4141	-2.19474	3.80537e-78	4.2496e-79	down
	VIT_05s0049g00600	474	uncharacterized LOC100256189	321	32.7546	42	4.77843	2.77709	5.68213e-48	8.9427e-49	up
	VIT_08s0217g00120	398		2953	358.861	6053	820.166	-1.19249	0	0	down
	VIT_11s0016g05610	1414	elongation factor Ts, mitochondrial-like	203	6.94372	368	14.035	-1.01525	6.00257e-16	1.82996e-16	down
	VIT_07s0005g00140	947	uncharacterized LOC100267613	390	19.9187	27	1.53755	3.69542	2.31387e-74	2.68042e-75	up
	VIT_07s0104g00580	748	DNA-directed RNA polymerase III subunit RPC8-like	120	7.75935	227	16.3659	-1.07668	3.19997e-11	1.16426e-11	down
	VIT_19s0090g01610	1575	uncharacterized LOC100262283	612	18.7939	1133	38.7939	-1.04557	9.50814e-49	1.48193e-49	down
	VIT_11s0037g00570	1625	hydroxycinnamoyl-Coenzyme A shikimate/quinate hydroxycinnamoyltransferase-like	4	0.119056	1097	36.4056	-8.25637	6.48092e-237	3.03208e-238	down
	VIT_00s0179g00340	724	histone H2A variant 1-like	0.5	0.0334023	112	8.34245	-7.96438	5.10953e-26	1.17875e-26	down
	VIT_04s0008g01560	342		512	72.4085	33	5.20358	3.79858	4.13641e-99	3.8871e-100	up
	VIT_01s0011g04080	1524	uncharacterized LOC100252628	3	0.0952098	1728	61.1467	-9.32695	0	0	down
	VIT_12s0028g03170	864	uncharacterized LOC100243665	154	8.6209	370	23.0942	-1.42162	2.01309e-26	4.60263e-27	down
	VIT_07s0005g02620	1893	bifunctional aminoacyl-tRNA synthetase-like	968	24.7326	2163	61.6198	-1.31698	3.27148e-132	2.45122e-133	down
	VIT_07s0129g00790	525		318	29.2963	820	84.2304	-1.52362	4.22218e-63	5.52678e-64	down
	VIT_00s1927g00010	679		295	21.0135	108	8.57765	1.29266	8.19833e-17	2.43507e-17	up
	VIT_10s0042g00850	222		0.5	0.108934	23	5.58714	-5.68059	6.37815e-07	2.88253e-07	down
	VIT_18s0001g01530	969		38	1.89673	98	5.45402	-1.52381	1.28061e-08	5.26159e-09	down
	VIT_14s0060g00860	2218		1383	30.1582	390	9.48238	1.66923	5.05873e-108	4.43418e-109	up
	VIT_00s0246g00090	870		398	22.1263	1177	72.9578	-1.7213	4.65357e-107	4.10407e-108	down
	VIT_03s0038g00440	507	costars family protein-like	281	26.8067	1482	157.636	-2.55593	2.85274e-221	1.42285e-222	down
	VIT_06s0004g04700	618	uncharacterized LOC100255246	345	27.0008	1976	172.43	-2.67494	0	0	down
	VIT_18s0001g09600	1750		3	0.0829142	188	5.79341	-6.12665	9.2477e-48	1.4604e-48	down
	VIT_08s0007g05010	1056	uncharacterized LOC100255653	26	1.19084	158	8.06877	-2.76036	9.84266e-27	2.23847e-27	down
	VIT_14s0108g00810	574	ZF-HD homeobox protein At4g24660-like	35654	3004.29	15018	1410.96	1.09035	0	0	up
	VIT_01s0127g00420	1301	1,4-Dihydroxy-2-naphthoyl-CoA synthase, peroxisomal-like	403	14.9821	175	7.25396	1.0464	2.01679e-16	6.05805e-17	up
	VIT_19s0014g01370	1589	epidermis-specific secreted glycoprotein EP1-like	255	7.76179	44	1.49329	2.3779	1.6905e-32	3.38705e-33	up
	VIT_15s0048g01420	810	early nodulin-like protein 1-like	282	16.8387	517	34.4207	-1.03149	1.89824e-22	4.76964e-23	down
	VIT_18s0001g07700	3360	serine/threonine-protein kinase CTR1-like	202	2.90775	579	9.29295	-1.67623	2.17368e-51	3.29242e-52	down
	VIT_19s0015g01900	786	regulator of ribonuclease-like protein 3	34	2.09219	353	24.2196	-3.53309	1.34334e-72	1.58383e-73	down
	VIT_00s0227g00070	458		44	4.64657	110	12.9521	-1.47895	3.61875e-09	1.44312e-09	down
	VIT_01s0011g00680	739	40S ribosomal protein S19-1-like	1405	91.9554	5182	378.153	-2.03996	0	0	down
	VIT_17s0000g05960	764		916	57.9893	250	17.6466	1.7164	8.35964e-75	9.63897e-76	up
	VIT_01s0011g06080	2533	G-type lectin S-receptor-like serine/threonine-protein kinase At1g34300-like	35	0.668311	396	8.43091	-3.6571	2.1334e-83	2.26008e-84	down
	VIT_11s0016g02330	989	PRA1 family protein F2-like	141	6.89554	266	14.5044	-1.07276	7.16312e-13	2.43382e-13	down
	VIT_05s0020g04420	687	calmodulin-like protein 11	51	3.59053	153	12.0102	-1.74199	3.10155e-15	9.70702e-16	down
	VIT_14s0006g00430	1539	isoprenylcysteine alpha-carbonyl methylesterase ICME-like	1064	33.4386	353	12.3695	1.43473	4.51476e-67	5.6528e-68	up
	VIT_12s0035g00450	294		48	7.89659	6	1.10057	2.84298	2.21575e-08	9.21848e-09	up
	VIT_01s0010g02310	204		15	3.55637	41	10.8385	-1.60769	0.000160475	8.60409e-05	down
	VIT_14s0036g00480	1962	tyrosyl-tRNA synthetase-like	117	2.88425	219	6.01949	-1.06145	1.20326e-10	4.48735e-11	down
	VIT_00s0469g00050	2229	cellulose synthase-like protein E6-like	1562	33.8935	598	14.4679	1.22815	2.61116e-77	2.92886e-78	up
	VIT_16s0050g01680	1603	anthocyanidin 5,3-O-glucosyltransferase-like	6	0.181035	1240	41.716	-7.84819	1.51942e-278	6.25063e-280	down
	VIT_01s0127g00700	1242	uncharacterized LOC100852726	151	5.88032	666	28.9179	-2.298	1.27317e-88	1.28829e-89	down
	VIT_00s0125g00080	1000		475	22.9741	108	5.82422	1.97987	1.42112e-47	2.25125e-48	up
	VIT_19s0015g01160	2471	uncharacterized LOC100263435	1070	20.9438	456	9.95191	1.07348	2.98401e-43	5.04935e-44	up
	VIT_18s0072g01160	3078	uncharacterized LOC100855325	197	3.09559	510	8.93544	-1.52933	6.21333e-40	1.10734e-40	down
	VIT_13s0064g00460	1337	uncharacterized LOC100258445	36449	1318.56	12451	502.212	1.39259	0	0	up
	VIT_00s1830g00010	1087	probable receptor-like protein kinase At1g67000	119	5.29496	20	0.992236	2.41587	4.17993e-16	1.26794e-16	up
	VIT_14s0066g02070	870		13	0.722719	167	10.3517	-3.84029	4.2082e-37	7.7922e-38	down
	VIT_16s0013g01640	531		156	14.2094	314	31.8896	-1.16624	5.87725e-17	1.73723e-17	down
	VIT_17s0000g05160	821		1602	94.3767	4668	306.621	-1.69995	0	0	down
	VIT_18s0122g00660	2571	uncharacterized LOC100258188	1101	20.7124	440	9.22922	1.16622	1.2088e-50	1.84611e-51	up
	VIT_06s0004g04780	1021	methyl-CpG-binding domain-containing protein 6-like	193	9.14275	354	18.6979	-1.03217	8.85382e-16	2.71943e-16	down
	VIT_03s0132g00020	681		71	5.04263	155	12.2744	-1.2834	2.99568e-10	1.13692e-10	down
	VIT_10s0116g00060	1506		46	1.47733	177	6.33815	-2.10107	4.91881e-22	1.25048e-22	down
	VIT_08s0056g01600	382		49429	6258.41	2870	405.166	3.94921	0	0	up
	VIT_00s0333g00040	819	uncharacterized LOC100251676	146	8.62213	537	35.3594	-2.03598	8.24534e-62	1.09889e-62	down
	VIT_15s0024g00920	741		104	6.78829	24	1.74666	1.95845	3.08861e-11	1.12292e-11	up
	VIT_00s1353g00010	3447	leucine-rich repeat receptor-like serine/threonine-protein kinase BAM1-like	1227	17.2167	2609	40.8176	-1.24539	4.5567e-146	3.18755e-147	down
	VIT_13s0106g00060	1266		20	0.764085	183	7.79528	-3.3508	1.08948e-36	2.02663e-37	down
	VIT_04s0008g03280	639	uncharacterized LOC100249040	64	4.84423	152	12.8279	-1.40495	2.13051e-11	7.70955e-12	down
	VIT_08s0007g06950	1610	disease resistance response protein 206-like	11	0.330455	156	5.22532	-3.98299	1.54985e-35	2.93718e-36	down
	VIT_11s0103g00570	2895		290	4.84501	616	11.4748	-1.2439	2.27285e-35	4.31755e-36	down
	VIT_05s0049g01870	473	mitochondrial import receptor subunit TOM22 homolog 2-like	56	5.72628	113	12.8834	-1.16985	6.82692e-07	3.09208e-07	down
	VIT_06s0009g03130	1896	phenylalanine N-monooxygenase-like	239	6.09684	0.5	0.0142215	8.74384	7.38236e-45	1.21843e-45	up
	VIT_14s0030g00730	1668	vesicle-associated protein 2-2-like	119	3.45061	270	8.72935	-1.33902	5.08095e-18	1.45302e-18	down
	VIT_05s0049g02250	1370	uncharacterized LOC100263152	145	5.11909	342	13.4623	-1.39497	7.3238e-24	1.77951e-24	down
	VIT_15s0046g01770	1462	diacylglycerol kinase-like	152	5.02854	356	13.1316	-1.38483	1.5798e-24	3.77481e-25	down
	VIT_16s0039g00530	774	bolA-like protein 1	452	28.2451	1075	74.9	-1.40697	3.03177e-73	3.55009e-74	down
	VIT_18s0072g01040	2015	uncharacterized LOC100257298	260	6.24085	848	22.6953	-1.86258	3.0832e-86	3.17646e-87	down
	VIT_17s0000g07400	2102		150	3.45147	314	8.05585	-1.22283	3.49169e-18	9.9235e-19	down
	VIT_02s0012g00570	2170	two-component response regulator-like APRR2	198	4.41317	567	14.0909	-1.67487	2.71408e-50	4.16203e-51	down
	VIT_17s0000g00720	1729		166	4.64364	435	13.5678	-1.54686	8.51183e-35	1.63485e-35	down
	VIT_06s0004g03910	668		1271	92.0269	129	10.4142	3.1435	4.55823e-210	2.36542e-211	up
	VIT_14s0128g00760	1861	protein AUXIN RESPONSE 4-like	1456	37.8408	3084	89.3681	-1.23982	2.97739e-171	1.86529e-172	down
	VIT_09s0002g02490	1475	dof zinc finger protein DOF1.7-like	16	0.524655	423	15.4655	-4.88154	1.55552e-103	1.41018e-104	down
	VIT_17s0000g06300	1029	uncharacterized LOC100251924	4698	220.822	518	27.1474	3.024	0	0	up
	VIT_04s0008g04410	3209	hypoxia up-regulated protein 1-like	184	2.77328	351	5.89864	-1.08879	5.71044e-17	1.68716e-17	down
	VIT_03s0063g02250	1821	polyol transporter 5-like	70	1.85923	251	7.43324	-1.99928	6.792e-29	1.46736e-29	down
	VIT_04s0023g02730	1325	auxin-induced protein 5NG4-like	50	1.82515	219	8.91338	-2.28795	7.89206e-30	1.66683e-30	down
	VIT_13s0106g00230	2339	ankyrin repeat-containing protein At3g12360-like	0.5	0.0103392	1004	23.1482	-11.1286	4.82746e-146	3.37911e-147	down
	VIT_01s0011g00910	3370		229	3.28663	477	7.63313	-1.21567	9.76055e-27	2.21936e-27	down
	VIT_16s0022g02200	2518	subtilisin-like protease	21	0.403375	3995	85.5609	-7.72869	0	0	down
	VIT_13s0067g03350	1043		243	11.2685	539	27.8688	-1.30635	1.79202e-33	3.5246e-34	down
	VIT_03s0063g01380	805	uncharacterized LOC100267586	2222	133.504	278	18.6236	2.84168	0	0	up
	VIT_19s0015g00840	1339		198	7.15204	405	16.3113	-1.18945	3.73281e-22	9.44786e-23	down
	VIT_01s0011g02840	902	probable transmembrane ascorbate ferrireductase 4-like	2	0.107243	414	24.7519	-7.85051	8.9205e-94	8.69464e-95	down
	VIT_04s0069g00780	2349	probable xyloglucan glycosyltransferase 5-like	224	4.61222	638	14.6471	-1.66708	4.55669e-56	6.47513e-57	down
	VIT_19s0014g03480	372	uncharacterized LOC100252136	58	7.54103	145	21.0203	-1.47895	1.04924e-11	3.73616e-12	down
	VIT_06s0004g01990	963		5169	259.613	19	1.064	7.93072	0	0	up
	VIT_16s0100g00010	1069	probable carboxylesterase 120-like	13	0.588181	153	7.71841	-3.71397	2.40741e-33	4.74578e-34	down
	VIT_14s0083g01090	2021	probable N(2),N(2)-dimethylguanosine tRNA methyltransferase 2-like	331	7.92149	719	19.1857	-1.27618	1.04477e-42	1.78147e-43	down
	VIT_19s0015g00730	2358	cellulose synthase-like protein E6-like	230	4.71769	1204	27.5358	-2.54515	3.78066e-179	2.27196e-180	down
	VIT_14s0219g00280	1358	glycerol-3-phosphate dehydrogenase [NAD+]-like	29	1.03287	1909	75.809	-6.19764	0	0	down
	VIT_13s0019g04630	1404	uncharacterized LOC100265085	55	1.8947	149	5.72313	-1.59483	2.93997e-13	9.85875e-14	down
	VIT_08s0007g08170	587	uncharacterized LOC100252006	2974	245.046	533	48.967	2.32317	0	0	up
	VIT_01s0010g02770	1282	adenylate kinase B-like	181	6.82867	600	25.2393	-1.886	2.06405e-62	2.73604e-63	down
	VIT_14s0030g00450	730	histone H2AX-like	243	16.1001	1265	93.4506	-2.53713	1.66465e-187	9.62311e-189	down
	VIT_08s0040g02340	794	probable beta-1,4-xylosyltransferase IRX9-like	4	0.24366	106	7.19946	-4.88494	6.88734e-27	1.5571e-27	down
	VIT_05s0102g00710	1285	fructokinase-2-like	534	20.0994	2539	106.555	-2.40637	0	0	down
	VIT_08s0032g00240	1715		377	10.6322	17	0.534563	4.31393	5.58168e-79	6.17824e-80	up
	VIT_04s0023g00320	1207	putative auxin efflux carrier component 8-like	3	0.120215	848	37.8881	-8.29998	1.40026e-182	8.26416e-184	down
	VIT_03s0038g04710	1290	isoflavone reductase homolog A622-like	281	10.5357	560	23.4106	-1.15188	1.03065e-28	2.23913e-29	down
	VIT_11s0016g01770	1666	mitogen-activated protein kinase kinase-like	1436	41.6893	4294	138.996	-1.73729	0	0	down
	VIT_03s0167g00220	414		122	14.253	350	45.5913	-1.6775	1.37226e-31	2.80479e-32	down
	VIT_06s0004g08460	1014	CBS domain-containing protein CBSX3, mitochondrial-like	3001	143.144	10806	574.7	-2.00534	0	0	down
	VIT_18s0122g00360	871	uncharacterized LOC100258099	461	25.5993	6	0.37149	6.10664	1.40709e-103	1.27436e-104	up
	VIT_02s0154g00260	2131	nitrate transporter 1.1-like	4	0.0907867	857	21.6876	-7.90018	5.92095e-192	3.35914e-193	down
	VIT_17s0000g03510	1491	G-type lectin S-receptor-like serine/threonine-protein kinase B120	108	3.50341	206	7.45082	-1.08864	1.85355e-10	6.96647e-11	down
	VIT_00s0615g00030	1377		1394	48.9637	5423	212.383	-2.11688	0	0	down
	VIT_12s0059g00050	2315	ankyrin repeat-containing protein At5g02620-like	39	0.814815	391	9.10836	-3.48265	2.15972e-79	2.38086e-80	down
	VIT_05s0077g00660	619		13	1.01578	394	34.3257	-5.07864	1.46129e-97	1.38827e-98	down
	VIT_01s0011g00600	2021	triose phosphate/phosphate translocator, chloroplastic-like	93	2.22568	818	21.8274	-3.29382	2.07841e-157	1.38871e-158	down
	VIT_00s0880g00010	719		1	0.0672692	228	17.101	-7.98991	1.51388e-51	2.28694e-52	down
	VIT_15s0048g01070	1036	vacuolar iron transporter 1-like	8	0.373487	174	9.05741	-4.59997	1.92067e-42	3.29307e-43	down
	VIT_13s0019g04460	2467	phenylalanine ammonia-lyase	1774	34.78	559	12.2196	1.50906	1.40528e-119	1.1348e-120	up
	VIT_19s0090g00600	555		696	60.6543	243	23.6117	1.36111	5.26681e-41	9.21898e-42	up
	VIT_19s0014g02740	277	metallothionein-like protein-like	1702	297.184	14045	2734.36	-3.20178	0	0	down
	VIT_05s0020g02180	677	uncharacterized LOC100256211	112	8.00156	436	34.7306	-2.11785	5.7685e-53	8.52802e-54	down
	VIT_17s0000g06420	2572	uncharacterized LOC100244920	130	2.44466	440	9.22563	-1.91602	4.63459e-47	7.38752e-48	down
	VIT_01s0127g00220	1962	uncharacterized LOC100249925	46	1.13398	216	5.93703	-2.38835	6.46903e-31	1.33758e-31	down
	VIT_14s0006g01880	1194	ATP-dependent Clp protease proteolytic subunit 3, chloroplastic-like	278	11.2612	519	23.4411	-1.05767	2.01819e-23	4.9417e-24	down
	VIT_08s0007g07870	1842	transcription factor bHLH60-like	43	1.12908	233	6.82151	-2.59495	2.04471e-36	3.8237e-37	down
	VIT_18s0001g12000	1375	geranylgeranyl pyrophosphate synthase, chloroplastic-like	573	20.1557	1295	50.7904	-1.33337	3.73107e-81	4.04122e-82	down
	VIT_03s0038g03750	2017	probable galacturonosyltransferase 3-like	111	2.66172	205	5.48103	-1.04209	8.85397e-10	3.43406e-10	down
	VIT_08s0007g01520	1889	probable serine/threonine-protein kinase At5g41260-like	1230	31.4933	368	10.5058	1.58386	2.62691e-89	2.64516e-90	up
	VIT_18s0001g11270	1518		658	20.9652	1275	45.2953	-1.11136	2.80016e-60	3.79211e-61	down
	VIT_15s0048g02530	896	protein NDR1-like	203	10.9581	5144	309.605	-4.82036	0	0	down
	VIT_01s0137g00290	2582	oxysterol-binding protein-related protein 1D-like	165	3.09082	499	10.4222	-1.7536	2.7394e-47	4.35554e-48	down
	VIT_08s0007g04570	1580	UDP-glycosyltransferase 73D1-like	455	13.9284	179	6.10957	1.18888	2.68531e-22	6.77133e-23	up
	VIT_06s0004g06870	1580	proliferation-associated protein 2G4-like	232	7.10193	548	18.7041	-1.39708	1.46355e-37	2.68837e-38	down
	VIT_00s0260g00080	645		5916	443.623	15014	1255.31	-1.50064	0	0	down
	VIT_11s0118g00580	567		341	29.0882	36	3.424	3.08668	2.50166e-56	3.54481e-57	up
	VIT_06s0004g05350	299		26	4.20579	65	11.7235	-1.47895	6.83346e-06	3.30128e-06	down
	VIT_13s0019g03550	1702	ethylene-responsive transcription factor RAP2-7-like	16	0.45468	635	20.12	-5.46764	1.68264e-158	1.119e-159	down
	VIT_06s0004g02850	1240	aquaporin PIP2	22	0.858117	4325	188.096	-7.77608	0	0	down
	VIT_05s0094g00770	894	(+)-neomenthol dehydrogenase-like	126	6.81677	9	0.542899	3.65033	1.155e-24	2.75202e-25	up
	VIT_07s0191g00040	2684	tRNA (cytosine(34)-C(5))-methyltransferase-like	232	4.18072	440	8.84066	-1.0804	1.03398e-20	2.73705e-21	down
	VIT_17s0000g02440	1555	uncharacterized LOC100247357	26	0.808702	308	10.6816	-3.72337	5.61119e-66	7.09854e-67	down
	VIT_19s0014g04940	2490	chitin-inducible gibberellin-responsive protein 1-like	772	14.9956	1784	38.6376	-1.36547	2.0082e-115	1.67117e-116	down
	VIT_12s0055g00310	1548	UDP-glucose flavonoid 3-O-glucosyltransferase 6-like	45	1.40601	361	12.5762	-3.16103	1.07173e-67	1.3318e-68	down
	VIT_05s0020g04380	3223	putative calcium-transporting ATPase 13, plasma membrane-type-like	484	7.26324	72	1.20472	2.59191	1.10821e-66	1.39303e-67	up
	VIT_01s0011g02030	1630	serine carboxypeptidase-like 35-like	28	0.830837	1125	37.2203	-5.48538	5.54245e-280	2.27013e-281	down
	VIT_05s0020g02290	1458		184	6.10388	49	1.8124	1.75183	1.87428e-16	5.6199e-17	up
	VIT_08s0058g00440	650		1087	80.8838	3	0.248898	8.34415	9.56033e-209	5.01687e-210	up
	VIT_00s1247g00020	765	50S ribosomal protein L25-like	367	23.2033	842	59.3561	-1.35506	1.64868e-54	2.39378e-55	down
	VIT_19s0014g03610	336		37	5.32608	127	20.3835	-1.93626	1.17583e-14	3.74591e-15	down
	VIT_19s0015g00270	891		200	10.8567	26	1.57366	2.78639	1.84553e-30	3.84984e-31	up
	VIT_16s0039g00930	1560	cytochrome P450 89A2-like	80	2.48034	189	6.53359	-1.39734	9.00472e-14	2.95766e-14	down
	VIT_01s0137g00460	1973	E3 ubiquitin-protein ligase RGLG2-like	88	2.15725	340	9.29322	-2.10698	2.55849e-41	4.46345e-42	down
	VIT_18s0001g07640	1426	hydroxycinnamoyl-Coenzyme A shikimate/quinate hydroxycinnamoyltransferase-like	38	1.28887	1404	53.096	-5.36442	0	0	down
	VIT_02s0033g00450	553	transcription factor MYB113-like	1934	169.152	11	1.07271	7.30092	0	0	up
	VIT_04s0023g01670	1220	uncharacterized LOC100256467	242	9.59403	44	1.94494	2.30241	8.64684e-30	1.82779e-30	up
	VIT_17s0000g09790	1456	BTB/POZ and TAZ domain-containing protein 1-like	1193	39.63	2721	100.782	-1.34657	9.35878e-172	5.85474e-173	down
	VIT_16s0039g02230	1435	UDP glucose:flavonoid 3-o-glucosyltransferase	6446	217.262	1	0.0375805	12.4972	0	0	up
	VIT_19s0140g00140	1138	gibberellin 2-beta-dioxygenase 1-like	90	3.82513	565	26.7745	-2.80728	5.70271e-94	5.55321e-95	down
	VIT_04s0023g01120	1226	probable galacturonosyltransferase-like 2-like	189	7.45619	390	17.1549	-1.20211	1.00817e-21	2.59192e-22	down
	VIT_18s0001g10620	512	probable calcium-binding protein CML10-like	23	2.17272	77	8.11027	-1.90025	3.71195e-09	1.48112e-09	down
	VIT_05s0020g00920	2198	uncharacterized LOC100256278	196	4.31294	376	9.22517	-1.0969	2.70982e-18	7.67104e-19	down
	VIT_07s0005g05860	2220	guanine nucleotide-binding protein-like 3 homolog	270	5.88242	564	13.7006	-1.21976	1.52678e-31	3.12335e-32	down
	VIT_18s0001g13210	2157		30	0.672692	252	6.30035	-3.22741	1.67189e-48	2.61105e-49	down
	VIT_14s0108g00450	605	uncharacterized LOC100242238	1099	87.8593	34	3.03066	4.85749	2.73445e-239	1.26828e-240	up
	VIT_07s0005g04110	3136	cellulose synthase A catalytic subunit 4 [UDP-forming]-like	0.5	0.00771151	733	12.605	-10.6747	4.53006e-115	3.77996e-116	down
	VIT_08s0007g03140	2223	uncharacterized LOC100258031	12	0.261088	259	6.28311	-4.58887	1.67259e-62	2.21413e-63	down
	VIT_04s0008g07020	1914	protein TIC 55, chloroplastic-like	5515	139.364	701	19.7511	2.81885	0	0	up
	VIT_03s0017g01470	942		7	0.359412	122	6.98431	-4.28041	3.46753e-29	7.44785e-30	down
	VIT_07s0141g00380	1889	U3 small nucleolar RNA-associated protein 18 homolog	135	3.45659	258	7.3655	-1.09144	7.64875e-13	2.60431e-13	down
	VIT_19s0090g01000	2229	GDP-L-galactose phosphorylase 1-like	7230	156.882	101073	2445.34	-3.96228	0	0	down
	VIT_16s0050g02680	1218		749	29.7427	17	0.75269	5.30434	6.2163e-167	3.95849e-168	up
	VIT_08s0056g00780	1673	protein TRANSPARENT TESTA 12-like	50	1.4455	272	8.76773	-2.60063	2.09628e-42	3.59604e-43	down
	VIT_02s0236g00120	515	uncharacterized LOC100248732	52	4.88362	189	19.7911	-2.01883	2.47977e-22	6.24526e-23	down
	VIT_05s0020g04690	1055	auxin-responsive protein IAA14-like	0.5	0.0229226	125	6.38957	-8.12281	1.81617e-28	3.97174e-29	down
	VIT_06s0004g06530	1005		323	15.5447	99	5.31231	1.54901	1.2246e-23	2.98809e-24	up
	VIT_07s0197g00080	1364	serine/threonine-protein kinase SRK2I-like	202	7.16279	957	37.8366	-2.40119	1.58271e-133	1.17737e-134	down
	VIT_07s0005g00560	620	60S ribosomal protein L22-2-like	820	63.9687	2377	206.753	-1.69247	5.73307e-210	2.98022e-211	down
	VIT_14s0068g00940	1838	nodulation receptor kinase-like	97	2.55253	508	14.905	-2.5458	2.60533e-76	2.95734e-77	down
	VIT_08s0007g00540	1396		10940	379.033	4290	165.724	1.19354	0	0	up
	VIT_07s0031g02900	1320	aspartic proteinase nepenthesin-1-like	0.5	0.0183207	397	16.2193	-9.79002	1.05616e-71	1.25849e-72	down
	VIT_19s0015g00740	2608	protein WEAK CHLOROPLAST MOVEMENT UNDER BLUE LIGHT 1-like	185	3.43091	718	14.8467	-2.11348	3.48177e-86	3.58865e-87	down
	VIT_07s0104g00150	359	uncharacterized LOC100854564	215	28.9661	749	112.513	-1.95765	1.72894e-81	1.86957e-82	down
	VIT_12s0034g01090	1927	transmembrane protein 87B-like	370	9.28679	947	26.5022	-1.51286	6.16497e-72	7.32393e-73	down
	VIT_18s0001g15150	1316		14	0.514538	466	19.0961	-5.21386	8.18204e-116	6.78323e-117	down
	VIT_01s0011g03460	615		36	2.83122	94	8.24265	-1.54169	1.94112e-08	8.0463e-09	down
	VIT_07s0151g00900	612	40S ribosomal protein S24-2-like	277	21.8914	730	64.3259	-1.55503	5.50817e-58	7.64701e-59	down
	VIT_05s0020g03680	728	uncharacterized LOC100261442	64	4.25201	221	16.371	-1.94493	1.00379e-24	2.38993e-25	down
	VIT_16s0039g01410	1503	probable tocopherol O-methyltransferase, chloroplastic-like	447	14.3845	1697	60.8888	-2.08166	3.21041e-198	1.76526e-199	down
	VIT_01s0011g02300	1126	uncharacterized LOC100256033	240	10.309	71	3.40043	1.60012	1.08721e-18	3.0436e-19	up
	VIT_17s0000g09800	402		2114	254.346	22	2.95128	6.4293	0	0	up
	VIT_03s0088g00150	240		2	0.403055	27	6.0669	-3.91191	4.42461e-07	1.97804e-07	down
	VIT_19s0135g00060	1126	hydroxyacylglutathione hydrolase 3, mitochondrial-like	4	0.171817	412	19.7321	-6.84352	1.8965e-100	1.76264e-101	down
	VIT_01s0011g02480	4013	putative phospholipid-transporting ATPase 9-like	707	8.5211	220	2.95643	1.52718	3.03824e-49	4.71496e-50	up
	VIT_17s0000g03960	995	uncharacterized LOC100250709	3	0.145829	263	14.2543	-6.61098	2.6653e-65	3.39807e-66	down
	VIT_07s0104g01430	520	uncharacterized LOC100240880	252	23.4392	470	48.7426	-1.05626	2.74762e-21	7.16486e-22	down
	VIT_15s0046g02320	998	uncharacterized LOC100256823	123	5.96101	223	12.05	-1.01541	3.82944e-10	1.45953e-10	down
	VIT_07s0005g00730	1941	probable pectinesterase/pectinesterase inhibitor 40-like	395	9.84276	4309	119.72	-3.60445	0	0	down
	VIT_14s0068g00830	936		561	28.9889	1179	67.9285	-1.22851	2.71353e-65	3.46076e-66	down
	VIT_17s0000g00780	550	mitochondrial import inner membrane translocase subunit Tim8-like	164	14.422	362	35.4944	-1.29932	1.02955e-22	2.57168e-23	down
	VIT_02s0012g00930	717	uncharacterized LOC100260742	2562	172.825	996	74.9125	1.20603	1.73116e-122	1.36771e-123	up
	VIT_12s0057g00150	617	uncharacterized LOC100256196	1177	92.265	320	27.9691	1.72195	3.39099e-96	3.25347e-97	up
	VIT_15s0048g00090	830		46	2.68056	140	9.09629	-1.76274	2.95477e-14	9.52835e-15	down
	VIT_01s0010g03380	894	60S ribosomal protein L17-2-like	4054	219.327	7971	480.828	-1.13244	0	0	down
	VIT_02s0025g04490	1438	adenosine 3'-phospho 5'-phosphosulfate transporter 2-like	103	3.46437	230	8.62548	-1.31601	3.71317e-15	1.16395e-15	down
	VIT_14s0128g00520	1373	esterase-like	341	12.0124	66	2.59232	2.21221	1.47253e-39	2.63558e-40	up
	VIT_07s0104g00660	2030	uncharacterized LOC100256341	147	3.50241	406	10.7856	-1.62269	8.22896e-35	1.57941e-35	down
	VIT_18s0072g00820	1961		0.5	0.0123321	753	20.7077	-10.7135	1.88049e-117	1.53709e-118	down
	VIT_18s0001g00190	2163	ATP-dependent zinc metalloprotease FTSH, chloroplastic-like	4011	89.6895	1735	43.2571	1.052	1.27294e-153	8.65358e-155	up
	VIT_08s0007g07680	1244	small basic intrinsic protein 1	5112	198.754	10934	473.994	-1.25389	0	0	down
	VIT_16s0100g01170	1340	stilbene synthase 1-like	435	15.7011	78	3.13909	2.32245	4.33792e-53	6.40336e-54	up
	VIT_07s0005g03040	3342	poly [ADP-ribose] polymerase 1-like	195	2.82211	431	6.95481	-1.30124	7.29555e-27	1.65102e-27	down
	VIT_16s0050g01720	850		34	1.93466	204	12.9427	-2.74199	6.43122e-34	1.25396e-34	down
	VIT_05s0020g03240	2385	G-type lectin S-receptor-like serine/threonine-protein kinase RLK1	227	4.60344	448	10.1299	-1.13783	8.59059e-23	2.13812e-23	down
	VIT_11s0065g00570	378		15	1.91931	63	8.988	-2.22741	3.47068e-09	1.38283e-09	down
	VIT_07s0005g02420	864	suppressor of disruption of TFIIS-like	24	1.34352	191	11.9216	-3.14949	2.73881e-36	5.12905e-37	down
	VIT_12s0057g01240	1570	indole-3-glycerol phosphate synthase, chloroplastic-like	1155	35.5818	2085	71.6178	-1.00918	1.03797e-83	1.09356e-84	down
	VIT_01s0010g01810	1215	uncharacterized LOC100852583	623	24.8003	1120	49.7114	-1.00322	4.06485e-45	6.68337e-46	down
	VIT_13s0019g05190	1108	ras-related protein RABC2a-like	310	13.5322	93	4.52645	1.57994	2.29889e-23	5.63725e-24	up
	VIT_05s0020g04680	634	auxin-induced protein 22D-like	14	1.06803	93	7.91058	-2.88883	5.80906e-17	1.71681e-17	down
	VIT_18s0001g15140	1322		15	0.548789	284	11.5851	-4.39988	3.57372e-67	4.46335e-68	down
	VIT_13s0067g03780	2890	probable receptor-like protein kinase At5g59700-like	165	2.76141	899	16.7755	-2.60288	2.09334e-137	1.52533e-138	down
	VIT_03s0063g00790	958	probable carboxylesterase 13-like	27	1.36315	385	21.6725	-3.99085	5.72931e-86	5.91802e-87	down
	VIT_03s0038g02400	2347	wall-associated receptor kinase 5-like	2	0.0412157	371	8.52462	-7.6923	2.4321e-85	2.52638e-86	down
	VIT_07s0129g00360	1447	peroxidase 73-like	66	2.20608	180	6.70839	-1.60448	6.87256e-16	2.10011e-16	down
	VIT_10s0003g00030	1257	uncharacterized LOC100246919	22	0.846512	317	13.6	-4.00593	3.59423e-71	4.31662e-72	down
	VIT_05s0102g01180	1508	probable hydroxyacylglutathione hydrolase 2, chloroplast-like	845	27.102	2156	77.1013	-1.50836	1.62893e-161	1.06722e-162	down
	VIT_00s0301g00080	455	uncharacterized LOC100853638	226	24.0238	1753	207.771	-3.11246	0	0	down
	VIT_13s0084g00650	2009		132	3.17789	345	9.26091	-1.54308	9.17991e-28	2.03673e-28	down
	VIT_01s0010g03730	1648	F-box only protein 6-like	2229	65.4182	873	28.5674	1.19532	3.01602e-105	2.69097e-106	up
	VIT_04s0023g00310	1855	CBS domain-containing protein CBSX6-like	167	4.3543	774	22.5015	-2.36951	1.43058e-106	1.26422e-107	down
	VIT_18s0001g11310	1150	dof zinc finger protein DOF3.4-like	50	2.1029	1549	72.6387	-5.11029	0	0	down
	VIT_18s0001g07930	2223	oligopeptide transporter 2-like	2	0.0435147	209	5.07015	-6.86438	1.62282e-51	2.45224e-52	down
	VIT_09s0002g08410	2261	sodium-coupled neutral amino acid transporter 4-like	202	4.32112	407	9.70752	-1.1677	1.18792e-21	3.06149e-22	down
	VIT_19s0090g01260	1053		63	2.89373	114	5.83836	-1.01263	9.87362e-06	4.8211e-06	down
	VIT_01s0026g02200	1221	transcription factor TCP14-like	59	2.33712	240	10.6001	-2.18127	8.65127e-31	1.79267e-31	down
	VIT_01s0010g03990	1248	uncharacterized LOC100248988	69	2.67411	131	5.66071	-1.08192	5.0923e-07	2.28657e-07	down
	VIT_07s0031g01410	1939	somatic embryogenesis receptor kinase 1-like	121	3.01823	409	11.3752	-1.91412	8.87681e-44	1.48815e-44	down
	VIT_14s0066g01890	1280	uncharacterized LOC100250700	247	9.33324	469	19.7596	-1.0821	4.7975e-22	1.21878e-22	down
	VIT_02s0025g02130	761	uncharacterized LOC100854404	8	0.508453	72	5.10226	-3.32695	4.14493e-15	1.30245e-15	down
	VIT_06s0004g06320	1973	anthranilate synthase component I-2, chloroplastic-like	90	2.20628	321	8.77389	-1.9916	2.00345e-36	3.74474e-37	down
	VIT_07s0104g00270	1117	adenylate isopentenyltransferase 3, chloroplastic-like	55	2.38152	140	6.75911	-1.50495	1.31025e-11	4.68674e-12	down
	VIT_06s0004g02200	892	uncharacterized LOC100246804	873	47.3364	157	9.49181	2.31819	4.67461e-105	4.17919e-106	up
	VIT_01s0011g04690	1827	pentatricopeptide repeat-containing protein At1g71060, mitochondrial-like	95	2.51496	211	6.22814	-1.30827	6.88187e-14	2.2513e-14	down
	VIT_05s0049g01180	2360	probable methyltransferase PMT8-like	1600	32.7909	3590	82.0346	-1.32294	3.48616e-220	1.74659e-221	down
	VIT_05s0049g00550	636	uncharacterized LOC100240909	1246	94.7559	406	34.4257	1.46073	1.97588e-80	2.15695e-81	up
	VIT_01s0010g03370	845	60S ribosomal protein L17-2-like	1189	68.0567	2605	166.251	-1.28856	9.41923e-154	6.39064e-155	down
	VIT_05s0049g02240	838	uncharacterized LOC100240897	3296	190.234	239	15.3804	3.62861	0	0	up
	VIT_15s0046g01070	2035	uncharacterized LOC100248200	141	3.3512	277	7.34057	-1.13121	1.92904e-14	6.1826e-15	down
	VIT_06s0061g00220	1290	transcription initiation factor IIB-like	27	1.01232	199	8.31913	-3.03876	1.45281e-36	2.70834e-37	down
	VIT_11s0016g01870	2094	dihydrolipoyllysine-residue acetyltransferase component 3 of pyruvate dehydrogenase complex, mitochondrial-like	192	4.43476	379	9.76061	-1.13812	1.74846e-19	4.78897e-20	down
	VIT_02s0033g01330	493	acyl-CoA-binding protein-like	26318	2581.97	7873	861.207	1.58404	0	0	up
	VIT_06s0004g03020	2733	beta-galactosidase 8-like	35	0.619404	1031	20.3439	-5.03757	7.635e-253	3.37014e-254	down
	VIT_19s0014g02240	1035	ethylene-responsive transcription factor-like	104	4.86002	2659	138.545	-4.83325	0	0	down
	VIT_06s0004g01250	1398	omega-6 fatty acid desaturase, endoplasmic reticulum isozyme 2-like	5	0.172985	14334	552.936	-11.6422	0	0	down
	VIT_14s0030g00410	807	histidine-containing phosphotransfer protein 1-like	196	11.747	620	41.4317	-1.81844	2.14346e-61	2.87107e-62	down
	VIT_14s0171g00410	2387	uncharacterized LOC100257639	273	5.53166	875	19.7683	-1.83741	2.44853e-87	2.50065e-88	down
	VIT_06s0061g00480	2205	alpha-L-fucosidase 1-like	407	8.92753	985	24.0903	-1.43212	5.2616e-69	6.45822e-70	down
	VIT_13s0067g03070	1556	two-component response regulator ARR17-like	921	28.6283	178	6.16914	2.2143	7.84328e-105	7.0296e-106	up
	VIT_07s0031g00780	1727	B3 domain-containing protein Os01g0234100-like	89	2.49255	295	9.21179	-1.88586	2.56731e-31	5.27614e-32	down
	VIT_17s0000g00480	1962	uncharacterized LOC100243999	105	2.58843	247	6.7891	-1.39115	1.63806e-17	4.75084e-18	down
	VIT_01s0011g01640	2437	vacuolar protein sorting-associated protein 52 homolog-like	146	2.89763	347	7.67871	-1.40599	1.81554e-24	4.34705e-25	down
	VIT_01s0137g00730	1681	GDSL esterase/lipase At3g26430-like	46	1.32354	219	7.02572	-2.40825	1.27337e-31	2.60151e-32	down
	VIT_08s0007g03770	925	uncharacterized LOC100256294	179	9.35959	460	26.8183	-1.5187	8.84329e-36	1.66879e-36	down
	VIT_00s1566g00010	175		13	3.59295	56	17.257	-2.26394	1.93483e-08	8.01894e-09	down
	VIT_18s0001g08290	1995	uncharacterized LOC100245401	3605	87.3993	1374	37.1414	1.23459	2.64855e-178	1.60586e-179	up
	VIT_11s0052g01230	1015	probable xyloglucan endotransglucosylase/hydrolase protein 25-like	16	0.762429	1021	54.2468	-6.15279	8.8759e-254	3.90197e-255	down
	VIT_13s0067g01240	588	EMB-1 protein-like	1311	107.838	65	5.96143	4.17706	4.41356e-267	1.86313e-268	up
	VIT_06s0004g04010	2141	uncharacterized LOC100248374	92	2.07834	238	5.9948	-1.52828	2.76342e-19	7.61102e-20	down
	VIT_17s0000g09900	963	uncharacterized LOC100248419	0.5	0.0251125	434	24.304	-9.91858	7.38785e-77	8.32975e-78	down
	VIT_15s0046g01940	1605	uncharacterized LOC100261915	121	3.64633	373	12.5328	-1.78119	2.04417e-36	3.82176e-37	down
	VIT_16s0098g01170	894	homeobox-leucine zipper protein ATHB-12-like	2	0.108203	128	7.72124	-6.15702	6.78633e-33	1.34905e-33	down
	VIT_15s0021g01540	2637	protein kinase G11A-like	103	1.88918	260	5.31713	-1.49289	2.77626e-20	7.4411e-21	down
	VIT_04s0008g01500	665	17.9 kDa class II heat shock protein-like	393	28.5836	26	2.10846	3.76092	7.59058e-76	8.65696e-77	up
	VIT_13s0064g01760	1527	beta-glucosidase 13-like	1	0.0316743	2426	85.6774	-11.4014	0	0	down
	VIT_18s0001g08920	604		145	11.6112	729	65.0886	-2.48689	3.66211e-106	3.24445e-107	down
	VIT_19s0093g00150	706	probable glutathione S-transferase-like	52	3.56241	197	15.0479	-2.07864	4.54601e-24	1.09846e-24	down
	VIT_08s0040g02660	345	low temperature-induced protein lt101.2-like	99	13.8791	33	5.15833	1.42794	2.69007e-07	1.18911e-07	up
	VIT_14s0068g01020	978	uncharacterized LOC100256625	45	2.22546	128	7.05806	-1.66517	3.20478e-12	1.11618e-12	down
	VIT_01s0011g00400	1959	ras GTPase-activating protein-binding protein 1-like	107	2.64177	577	15.8838	-2.58798	4.48092e-88	4.5522e-89	down
	VIT_11s0016g03250	852	uncharacterized LOC100261221	36	2.04366	408	25.8247	-3.65952	6.30191e-86	6.5123e-87	down
	VIT_08s0007g07330	453	arabinogalactan peptide 14-like	1566	167.201	196	23.3331	2.84113	1.19351e-234	5.63191e-236	up
	VIT_19s0090g01040	549	uncharacterized LOC100257237	187	16.4746	44	4.3221	1.93044	6.88368e-19	1.91472e-19	up
	VIT_12s0059g02280	1295	septum-promoting GTP-binding protein 1-like	139	5.19147	57	2.37367	1.12903	3.9173e-07	1.74457e-07	up
	VIT_03s0091g00210	1152	transcription factor bHLH113-like	2	0.0839698	410	19.1931	-7.8365	5.3429e-93	5.22917e-94	down
	VIT_04s0008g03190	1296	F-box only protein 13-like	67	2.50043	194	8.07256	-1.69085	2.94311e-18	8.34067e-19	down
	VIT_04s0008g06050	1848	probable receptor-like protein kinase At1g80640-like	5929	155.176	2034	59.3558	1.38645	0	0	up
	VIT_09s0002g05820	609	uncharacterized LOC100244679	787	62.5033	321	28.4251	1.13677	3.88693e-35	7.41505e-36	up
	VIT_00s0269g00030	1045		59	2.73075	125	6.45072	-1.24017	4.10371e-08	1.72976e-08	down
	VIT_14s0068g00010	2610	receptor-like protein kinase FERONIA-like	429	7.94991	1289	26.6334	-1.74423	2.69537e-119	2.18384e-120	down
	VIT_10s0116g01340	824		410	24.0659	165	10.7987	1.15613	2.16109e-19	5.9327e-20	up
	VIT_07s0141g00550	653		3	0.222205	73	6.02871	-4.76189	9.25541e-19	2.58542e-19	down
	VIT_08s0007g01300	1891	galactose oxidase-like	100	2.55773	1174	33.4804	-3.71038	1.94029e-247	8.74718e-249	down
	VIT_16s0039g00380	500	30S ribosomal protein S14	224	21.6682	449	48.4274	-1.16024	1.58659e-23	3.87919e-24	down
	VIT_10s0116g00570	578	nuclear transport factor 2-like	14912	1247.82	354	33.0286	5.23956	0	0	up
	VIT_12s0028g01720	735	uncharacterized LOC100260838	180	11.8449	653	47.9116	-2.01611	5.8927e-74	6.84467e-75	down
	VIT_11s0103g00290	215		46	10.3482	127	31.8551	-1.62215	9.83945e-12	3.49925e-12	down
	VIT_01s0011g05120	872	MLP-like protein 28	1039	57.6295	0.5	0.030922	10.864	1.27711e-141	9.11692e-143	up
	VIT_00s1937g00010	1412	primary amine oxidase-like	1102	37.7479	278	10.6176	1.82994	5.86199e-98	5.5507e-99	up
	VIT_17s0000g00110	696	uncharacterized LOC100259528	84	5.83735	305	23.6322	-2.01737	3.09099e-35	5.88832e-36	down
	VIT_16s0039g01550	690	putative gamma-glutamylcyclotransferase At3g02910-like	365	25.5852	688	53.7717	-1.07154	2.85438e-31	5.86993e-32	down
	VIT_05s0049g01310	868	60S ribosomal protein L14-2-like	2087	116.292	5220	324.314	-1.47964	0	0	down
[truncated: 3,197 more rows]
