# Supplementary material for: RNA-Sequencing Reveals Biological Networks during Table Grapevine (‘Fujiminori’) Fruit Development
Source: PLoS One. 2017 Jan 24;12(1):e0170571. doi: 10.1371/journal.pone.0170571 (PMC5261597; doi:10.1371/journal.pone.0170571)
Supplement: S8 Table — Blue term indicates the top 20 enriched terms. (XLS) [file pone.0170571.s008.xls]

## Sheet: S8 Table
	65DAF/40DAF down-regulated genes					65DAF/40DAF up-regulated genes					90DAF/65DAF down-regulated genes					90DAF/65DAF up-regulated genes					90DAF/30DAF down-regulated genes					90DAF/30DAF up-regulated genes
	Gene Ontology term	Cluster frequency	Genome frequency of use	Raw P-value		Gene Ontology term	Cluster frequency	Genome frequency of use	Raw P-value		Gene Ontology term	Cluster frequency	Genome frequency of use	Raw P-value		Gene Ontology term	Cluster frequency	Genome frequency of use	Raw P-value		Gene Ontology term	Cluster frequency	Genome frequency of use	Raw P-value		Gene Ontology term	Cluster frequency	Genome frequency of use	Raw P-value
	cellular process	2465 out of 4215 genes, 58.5%	12460 out of 26346 genes, 47.3%	5.91e-57		plant-type cell wall loosening	9 out of 789 genes, 1.1%	23 out of 26346 genes, 0.1%	1.03e-08		translation	136 out of 1200 genes, 11.3%	630 out of 26346 genes, 2.4%	4.49e-54		cellular process	1045 out of 1822 genes, 57.4%	12460 out of 26346 genes, 47.3%	3.08e-19		cellular process	1909 out of 3410 genes, 56.0%	12460 out of 26346 genes, 47.3%	8.16e-28		response to stimulus	314 out of 1107 genes, 28.4%	5402 out of 26346 genes, 20.5%	1.17e-10
	metabolic process	2222 out of 4215 genes, 52.7%	11557 out of 26346 genes, 43.9%	1.52e-36		plant-type cell wall modification	12 out of 789 genes, 1.5%	61 out of 26346 genes, 0.2%	2.16e-07		gene expression	232 out of 1200 genes, 19.3%	2880 out of 26346 genes, 10.9%	1.15e-18		intracellular transport	101 out of 1822 genes, 5.5%	663 out of 26346 genes, 2.5%	4.63e-14		metabolic process	1782 out of 3410 genes, 52.3%	11557 out of 26346 genes, 43.9%	3.28e-26		carbohydrate metabolic process	94 out of 1107 genes, 8.5%	1185 out of 26346 genes, 4.5%	2.43e-09
	cellular metabolic process	1953 out of 4215 genes, 46.3%	9917 out of 26346 genes, 37.6%	1.54e-36		cell wall modification	16 out of 789 genes, 2.0%	150 out of 26346 genes, 0.6%	1.18e-05		translational elongation	26 out of 1200 genes, 2.2%	70 out of 26346 genes, 0.3%	1.64e-17		cellular localization	114 out of 1822 genes, 6.3%	792 out of 26346 genes, 3.0%	5.7e-14		cellular biosynthetic process	811 out of 3410 genes, 23.8%	4602 out of 26346 genes, 17.5%	5.51e-24		plant-type cell wall loosening	10 out of 1107 genes, 0.9%	23 out of 26346 genes, 0.1%	1.14e-08
	primary metabolic process	1899 out of 4215 genes, 45.1%	9659 out of 26346 genes, 36.7%	1.77e-34		cell killing	7 out of 789 genes, 0.9%	30 out of 26346 genes, 0.1%	2.34e-05		cellular biopolymer biosynthetic process	222 out of 1200 genes, 18.5%	2816 out of 26346 genes, 10.7%	9.35e-17		establishment of localization in cell	108 out of 1822 genes, 5.9%	744 out of 26346 genes, 2.8%	1.54e-13		cellular metabolic process	1540 out of 3410 genes, 45.2%	9917 out of 26346 genes, 37.6%	3.73e-22		response to high light intensity	13 out of 1107 genes, 1.2%	43 out of 26346 genes, 0.2%	1.34e-08
	biological regulation	1075 out of 4215 genes, 25.5%	4935 out of 26346 genes, 18.7%	6.83e-33		killing of cells of another organism	6 out of 789 genes, 0.8%	23 out of 26346 genes, 0.1%	4.61e-05		biopolymer biosynthetic process	222 out of 1200 genes, 18.5%	2816 out of 26346 genes, 10.7%	9.35e-17		vesicle-mediated transport	75 out of 1822 genes, 4.1%	443 out of 26346 genes, 1.7%	4.65e-13		biosynthetic process	836 out of 3410 genes, 24.5%	4870 out of 26346 genes, 18.5%	2.6e-21		cellular carbohydrate metabolic process	64 out of 1107 genes, 5.8%	733 out of 26346 genes, 2.8%	3.04e-08
	regulation of biological process	936 out of 4215 genes, 22.2%	4294 out of 26346 genes, 16.3%	4.01e-28		syncytium formation	6 out of 789 genes, 0.8%	24 out of 26346 genes, 0.1%	6e-05		cellular macromolecule biosynthetic process	223 out of 1200 genes, 18.6%	2943 out of 26346 genes, 11.2%	6.24e-15		localization	302 out of 1822 genes, 16.6%	2967 out of 26346 genes, 11.3%	1.14e-12		gene expression	535 out of 3410 genes, 15.7%	2880 out of 26346 genes, 10.9%	5.05e-20		response to abiotic stimulus	119 out of 1107 genes, 10.7%	1708 out of 26346 genes, 6.5%	3.38e-08
	macromolecule metabolic process	1416 out of 4215 genes, 33.6%	7110 out of 26346 genes, 27.0%	2.41e-25		glucosamine metabolic process	8 out of 789 genes, 1.0%	51 out of 26346 genes, 0.2%	0.00012		macromolecule biosynthetic process	223 out of 1200 genes, 18.6%	2946 out of 26346 genes, 11.2%	6.97e-15		macromolecule localization	114 out of 1822 genes, 6.3%	832 out of 26346 genes, 3.2%	1.58e-12		translation	163 out of 3410 genes, 4.8%	630 out of 26346 genes, 2.4%	7.49e-19		response to temperature stimulus	50 out of 1107 genes, 4.5%	522 out of 26346 genes, 2.0%	5.99e-08
	regulation of cellular process	862 out of 4215 genes, 20.5%	3985 out of 26346 genes, 15.1%	1.53e-24		N-acetylglucosamine metabolic process	8 out of 789 genes, 1.0%	51 out of 26346 genes, 0.2%	0.00012		photosynthesis	35 out of 1200 genes, 2.9%	193 out of 26346 genes, 0.7%	2.36e-12		catabolic process	196 out of 1822 genes, 10.8%	1733 out of 26346 genes, 6.6%	2.83e-12		cellular biopolymer biosynthetic process	515 out of 3410 genes, 15.1%	2816 out of 26346 genes, 10.7%	7.33e-18		plant-type cell wall modification	14 out of 1107 genes, 1.3%	61 out of 26346 genes, 0.2%	1.74e-07
	cellular macromolecule metabolic process	1395 out of 4215 genes, 33.1%	7018 out of 26346 genes, 26.6%	1.76e-24		chitin catabolic process	7 out of 789 genes, 0.9%	40 out of 26346 genes, 0.2%	0.00016		electron transport chain	33 out of 1200 genes, 2.8%	211 out of 26346 genes, 0.8%	5.78e-10		primary metabolic process	806 out of 1822 genes, 44.2%	9659 out of 26346 genes, 36.7%	3.59e-12		biopolymer biosynthetic process	515 out of 3410 genes, 15.1%	2816 out of 26346 genes, 10.7%	7.33e-18		response to heat	25 out of 1107 genes, 2.3%	182 out of 26346 genes, 0.7%	1.95e-07
	cellular component organization	523 out of 4215 genes, 12.4%	2242 out of 26346 genes, 8.5%	2.37e-21		glucosamine catabolic process	7 out of 789 genes, 0.9%	40 out of 26346 genes, 0.2%	0.00016		cellular biosynthetic process	288 out of 1200 genes, 24.0%	4602 out of 26346 genes, 17.5%	2.81e-09		response to stimulus	490 out of 1822 genes, 26.9%	5402 out of 26346 genes, 20.5%	6.84e-12		cellular macromolecule biosynthetic process	529 out of 3410 genes, 15.5%	2943 out of 26346 genes, 11.2%	7.8e-17		response to chemical stimulus	162 out of 1107 genes, 14.6%	2610 out of 26346 genes, 9.9%	2.31e-07
	regulation of gene expression	492 out of 4215 genes, 11.7%	2110 out of 26346 genes, 8.0%	4.86e-20		N-acetylglucosamine catabolic process	7 out of 789 genes, 0.9%	40 out of 26346 genes, 0.2%	0.00016		biosynthetic process	294 out of 1200 genes, 24.5%	4870 out of 26346 genes, 18.5%	6.63e-08		transport	285 out of 1822 genes, 15.6%	2815 out of 26346 genes, 10.7%	1.05e-11		macromolecule biosynthetic process	529 out of 3410 genes, 15.5%	2946 out of 26346 genes, 11.2%	9.55e-17		response to endogenous stimulus	103 out of 1107 genes, 9.3%	1501 out of 26346 genes, 5.7%	6.19e-07
	response to chemical stimulus	584 out of 4215 genes, 13.9%	2610 out of 26346 genes, 9.9%	1.59e-19		amino sugar catabolic process	7 out of 789 genes, 0.9%	40 out of 26346 genes, 0.2%	0.00016		cellular biopolymer metabolic process	246 out of 1200 genes, 20.5%	3948 out of 26346 genes, 15.0%	8.86e-08		metabolic process	936 out of 1822 genes, 51.4%	11557 out of 26346 genes, 43.9%	1.54e-11		primary metabolic process	1458 out of 3410 genes, 42.8%	9659 out of 26346 genes, 36.7%	2.43e-15		response to stress	217 out of 1107 genes, 19.6%	3784 out of 26346 genes, 14.4%	6.64e-07
	regulation of macromolecule metabolic process	523 out of 4215 genes, 12.4%	2286 out of 26346 genes, 8.7%	1.7e-19		response to endogenous stimulus	70 out of 789 genes, 8.9%	1501 out of 26346 genes, 5.7%	0.00016		response to auxin stimulus	40 out of 1200 genes, 3.3%	409 out of 26346 genes, 1.6%	5.24e-06		establishment of localization	286 out of 1822 genes, 15.7%	2851 out of 26346 genes, 10.8%	2.68e-11		response to chemical stimulus	467 out of 3410 genes, 13.7%	2610 out of 26346 genes, 9.9%	1.65e-14		cell wall modification	21 out of 1107 genes, 1.9%	150 out of 26346 genes, 0.6%	1.32e-06
	gene expression	630 out of 4215 genes, 14.9%	2880 out of 26346 genes, 10.9%	1.01e-18		amino sugar metabolic process	8 out of 789 genes, 1.0%	53 out of 26346 genes, 0.2%	0.00016		photosynthesis, light reaction	16 out of 1200 genes, 1.3%	110 out of 26346 genes, 0.4%	3.83e-05		cellular catabolic process	174 out of 1822 genes, 9.5%	1528 out of 26346 genes, 5.8%	3.09e-11		response to endogenous stimulus	296 out of 3410 genes, 8.7%	1501 out of 26346 genes, 5.7%	1.89e-14		glucan metabolic process	25 out of 1107 genes, 2.3%	202 out of 26346 genes, 0.8%	1.42e-06
	biopolymer metabolic process	1221 out of 4215 genes, 29.0%	6221 out of 26346 genes, 23.6%	1.09e-18		chitin metabolic process	7 out of 789 genes, 0.9%	41 out of 26346 genes, 0.2%	0.00019		intracellular signaling cascade	96 out of 1200 genes, 8.0%	1403 out of 26346 genes, 5.3%	4.46e-05		cellular metabolic process	818 out of 1822 genes, 44.9%	9917 out of 26346 genes, 37.6%	3.14e-11		response to hormone stimulus	275 out of 3410 genes, 8.1%	1370 out of 26346 genes, 5.2%	1.96e-14		response to light intensity	15 out of 1107 genes, 1.4%	85 out of 26346 genes, 0.3%	2.32e-06
	regulation of metabolic process	547 out of 4215 genes, 13.0%	2437 out of 26346 genes, 9.2%	1.44e-18		cell wall catabolic process	6 out of 789 genes, 0.8%	33 out of 26346 genes, 0.1%	0.00039		generation of precursor metabolites and energy	44 out of 1200 genes, 3.7%	522 out of 26346 genes, 2.0%	7.18e-05		Golgi vesicle transport	32 out of 1822 genes, 1.8%	125 out of 26346 genes, 0.5%	6.36e-11		biological regulation	789 out of 3410 genes, 23.1%	4935 out of 26346 genes, 18.7%	2.86e-12		cell wall organization	50 out of 1107 genes, 4.5%	592 out of 26346 genes, 2.2%	2.56e-06
	regulation of macromolecule biosynthetic process	475 out of 4215 genes, 11.3%	2058 out of 26346 genes, 7.8%	1.83e-18		external encapsulating structure organization	34 out of 789 genes, 4.3%	609 out of 26346 genes, 2.3%	0.00042		coenzyme M biosynthetic process	3 out of 1200 genes, 0.2%	3 out of 26346 genes, 0.0%	9.42e-05		carbohydrate metabolic process	140 out of 1822 genes, 7.7%	1185 out of 26346 genes, 4.5%	2.59e-10		cellular biopolymer metabolic process	644 out of 3410 genes, 18.9%	3948 out of 26346 genes, 15.0%	1.63e-11		external encapsulating structure organization	51 out of 1107 genes, 4.6%	609 out of 26346 genes, 2.3%	2.6e-06
	regulation of transcription	450 out of 4215 genes, 10.7%	1945 out of 26346 genes, 7.4%	1.06e-17		plant-type cell wall organization	16 out of 789 genes, 2.0%	205 out of 26346 genes, 0.8%	0.00048		coenzyme M metabolic process	3 out of 1200 genes, 0.2%	3 out of 26346 genes, 0.0%	9.42e-05		cellular component organization	231 out of 1822 genes, 12.7%	2242 out of 26346 genes, 8.5%	2.75e-10		hormone-mediated signaling	171 out of 3410 genes, 5.0%	816 out of 26346 genes, 3.1%	6.62e-11		cellular aromatic compound metabolic process	64 out of 1107 genes, 5.8%	840 out of 26346 genes, 3.2%	3.56e-06
	regulation of cellular metabolic process	512 out of 4215 genes, 12.1%	2290 out of 26346 genes, 8.7%	4.86e-17		hormone-mediated signaling	42 out of 789 genes, 5.3%	816 out of 26346 genes, 3.1%	0.00051		hormone-mediated signaling	61 out of 1200 genes, 5.1%	816 out of 26346 genes, 3.1%	0.00011		intracellular protein transport	58 out of 1822 genes, 3.2%	352 out of 26346 genes, 1.3%	6.02e-10		regulation of transcription	347 out of 3410 genes, 10.2%	1945 out of 26346 genes, 7.4%	9.03e-11		amine transport	16 out of 1107 genes, 1.4%	99 out of 26346 genes, 0.4%	3.6e-06
	regulation of cellular biosynthetic process	484 out of 4215 genes, 11.5%	2141 out of 26346 genes, 8.1%	4.96e-17		response to hormone stimulus	62 out of 789 genes, 7.9%	1370 out of 26346 genes, 5.2%	0.00083		auxin mediated signaling pathway	28 out of 1200 genes, 2.3%	292 out of 26346 genes, 1.1%	0.00018		mRNA metabolic process	66 out of 1822 genes, 3.6%	431 out of 26346 genes, 1.6%	9.55e-10		response to chitin	56 out of 3410 genes, 1.6%	178 out of 26346 genes, 0.7%	9.19e-11		response to radiation	54 out of 1107 genes, 4.9%	675 out of 26346 genes, 2.6%	5.15e-06
	regulation of biosynthetic process	484 out of 4215 genes, 11.5%	2143 out of 26346 genes, 8.1%	5.93e-17							two-component signal transduction system (phosphorelay)	25 out of 1200 genes, 2.1%	254 out of 26346 genes, 1.0%	0.00026		post-Golgi vesicle-mediated transport	19 out of 1822 genes, 1.0%	54 out of 26346 genes, 0.2%	1.45e-09		photosynthesis	59 out of 3410 genes, 1.7%	193 out of 26346 genes, 0.7%	1.06e-10		polysaccharide metabolic process	35 out of 1107 genes, 3.2%	365 out of 26346 genes, 1.4%	5.51e-06
	regulation of nucleobase, nucleoside, nucleotide and nucleic acid metabolic process	459 out of 4215 genes, 10.9%	2020 out of 26346 genes, 7.7%	1.41e-16							photosynthesis, light harvesting	8 out of 1200 genes, 0.7%	40 out of 26346 genes, 0.2%	0.00037		response to stress	350 out of 1822 genes, 19.2%	3784 out of 26346 genes, 14.4%	2.33e-09		regulation of gene expression	371 out of 3410 genes, 10.9%	2110 out of 26346 genes, 8.0%	1.23e-10		amino acid derivative metabolic process	57 out of 1107 genes, 5.1%	733 out of 26346 genes, 2.8%	6.65e-06
	cellular biosynthetic process	925 out of 4215 genes, 21.9%	4602 out of 26346 genes, 17.5%	2.07e-16							response to temperature stimulus	41 out of 1200 genes, 3.4%	522 out of 26346 genes, 2.0%	0.00053		acetyl-CoA metabolic process	19 out of 1822 genes, 1.0%	58 out of 26346 genes, 0.2%	5.74e-09		regulation of macromolecule biosynthetic process	363 out of 3410 genes, 10.6%	2058 out of 26346 genes, 7.8%	1.34e-10		amino acid transport	15 out of 1107 genes, 1.4%	93 out of 26346 genes, 0.4%	7.39e-06
	nucleobase, nucleoside, nucleotide and nucleic acid metabolic process	731 out of 4215 genes, 17.3%	3516 out of 26346 genes, 13.3%	3.89e-16												protein localization	96 out of 1822 genes, 5.3%	757 out of 26346 genes, 2.9%	5.79e-09		regulation of nucleobase, nucleoside, nucleotide and nucleic acid metabolic process	357 out of 3410 genes, 10.5%	2020 out of 26346 genes, 7.7%	1.53e-10		response to light stimulus	51 out of 1107 genes, 4.6%	644 out of 26346 genes, 2.4%	1.23e-05
	response to stimulus	1060 out of 4215 genes, 25.1%	5402 out of 26346 genes, 20.5%	8.21e-16												biological regulation	432 out of 1822 genes, 23.7%	4935 out of 26346 genes, 18.7%	2.34e-08		regulation of macromolecule metabolic process	395 out of 3410 genes, 11.6%	2286 out of 26346 genes, 8.7%	2.89e-10		response to hormone stimulus	90 out of 1107 genes, 8.1%	1370 out of 26346 genes, 5.2%	1.79e-05
	response to hormone stimulus	329 out of 4215 genes, 7.8%	1370 out of 26346 genes, 5.2%	2.06e-15												protein transport	87 out of 1822 genes, 4.8%	688 out of 26346 genes, 2.6%	3.43e-08		regulation of metabolic process	417 out of 3410 genes, 12.2%	2437 out of 26346 genes, 9.2%	3.2e-10		cellular polysaccharide metabolic process	32 out of 1107 genes, 2.9%	347 out of 26346 genes, 1.3%	2.98e-05
	response to abiotic stimulus	394 out of 4215 genes, 9.3%	1708 out of 26346 genes, 6.5%	2.35e-15												RNA splicing, via transesterification reactions	28 out of 1822 genes, 1.5%	127 out of 26346 genes, 0.5%	3.44e-08		response to abiotic stimulus	308 out of 3410 genes, 9.0%	1708 out of 26346 genes, 6.5%	3.51e-10		indoleacetic acid metabolic process	8 out of 1107 genes, 0.7%	31 out of 26346 genes, 0.1%	3.15e-05
	biosynthetic process	964 out of 4215 genes, 22.9%	4870 out of 26346 genes, 18.5%	2.88e-15												mRNA processing	56 out of 1822 genes, 3.1%	376 out of 26346 genes, 1.4%	4.68e-08		regulation of biological process	682 out of 3410 genes, 20.0%	4294 out of 26346 genes, 16.3%	5.13e-10		phenylpropanoid metabolic process	45 out of 1107 genes, 4.1%	569 out of 26346 genes, 2.2%	4.07e-05
	multicellular organismal process	594 out of 4215 genes, 14.1%	2789 out of 26346 genes, 10.6%	3.73e-15												RNA splicing	43 out of 1822 genes, 2.4%	255 out of 26346 genes, 1.0%	4.9e-08		regulation of cellular biosynthetic process	372 out of 3410 genes, 10.9%	2141 out of 26346 genes, 8.1%	5.18e-10		organic acid transport	15 out of 1107 genes, 1.4%	107 out of 26346 genes, 0.4%	4.12e-05
	RNA metabolic process	267 out of 4215 genes, 6.3%	1063 out of 26346 genes, 4.0%	4.2e-15												endocytosis	29 out of 1822 genes, 1.6%	138 out of 26346 genes, 0.5%	6.07e-08		regulation of biosynthetic process	372 out of 3410 genes, 10.9%	2143 out of 26346 genes, 8.1%	5.82e-10		carboxylic acid transport	15 out of 1107 genes, 1.4%	107 out of 26346 genes, 0.4%	4.12e-05
	RNA processing	186 out of 4215 genes, 4.4%	686 out of 26346 genes, 2.6%	4.76e-14												establishment of protein localization	87 out of 1822 genes, 4.8%	699 out of 26346 genes, 2.7%	7.06e-08		regulation of cellular metabolic process	393 out of 3410 genes, 11.5%	2290 out of 26346 genes, 8.7%	7.74e-10		response to red light	13 out of 1107 genes, 1.2%	85 out of 26346 genes, 0.3%	5.27e-05
	response to endogenous stimulus	348 out of 4215 genes, 8.3%	1501 out of 26346 genes, 5.7%	5.72e-14												membrane invagination	29 out of 1822 genes, 1.6%	140 out of 26346 genes, 0.5%	8.45e-08		two-component signal transduction system (phosphorelay)	69 out of 3410 genes, 2.0%	254 out of 26346 genes, 1.0%	9.59e-10		hormone-mediated signaling	58 out of 1107 genes, 5.2%	816 out of 26346 genes, 3.1%	7.27e-05
	transcription	384 out of 4215 genes, 9.1%	1691 out of 26346 genes, 6.4%	6.31e-14												response to high light intensity	15 out of 1822 genes, 0.8%	43 out of 26346 genes, 0.2%	8.88e-08		response to organic substance	101 out of 3410 genes, 3.0%	436 out of 26346 genes, 1.7%	2.71e-09		disaccharide metabolic process	9 out of 1107 genes, 0.8%	45 out of 26346 genes, 0.2%	8.93e-05
	cellular biopolymer metabolic process	792 out of 4215 genes, 18.8%	3948 out of 26346 genes, 15.0%	1.04e-13												response to heat	34 out of 1822 genes, 1.9%	182 out of 26346 genes, 0.7%	9.86e-08		response to auxin stimulus	94 out of 3410 genes, 2.8%	409 out of 26346 genes, 1.6%	1.43e-08		aromatic amino acid family catabolic process	8 out of 1107 genes, 0.7%	36 out of 26346 genes, 0.1%	0.0001
	ribonucleoprotein complex biogenesis and assembly	97 out of 4215 genes, 2.3%	295 out of 26346 genes, 1.1%	4.94e-13												response to chemical stimulus	247 out of 1822 genes, 13.6%	2610 out of 26346 genes, 9.9%	1.37e-07		intracellular signaling cascade	253 out of 3410 genes, 7.4%	1403 out of 26346 genes, 5.3%	1.46e-08		chlorophyll catabolic process	5 out of 1107 genes, 0.5%	13 out of 26346 genes, 0.0%	0.00012
	response to organic substance	129 out of 4215 genes, 3.1%	436 out of 26346 genes, 1.7%	5.49e-13												response to abiotic stimulus	173 out of 1822 genes, 9.5%	1708 out of 26346 genes, 6.5%	1.92e-07		regulation of cellular process	626 out of 3410 genes, 18.4%	3985 out of 26346 genes, 15.1%	1.92e-08		pigment catabolic process	5 out of 1107 genes, 0.5%	13 out of 26346 genes, 0.0%	0.00012
	response to osmotic stress	172 out of 4215 genes, 4.1%	636 out of 26346 genes, 2.4%	5.5e-13												RNA metabolic process	118 out of 1822 genes, 6.5%	1063 out of 26346 genes, 4.0%	2.13e-07		ethylene mediated signaling pathway	52 out of 3410 genes, 1.5%	185 out of 26346 genes, 0.7%	3.14e-08		heterocycle metabolic process	29 out of 1107 genes, 2.6%	329 out of 26346 genes, 1.2%	0.00015
	cellular developmental process	229 out of 4215 genes, 5.4%	915 out of 26346 genes, 3.5%	6.03e-13												macromolecule metabolic process	586 out of 1822 genes, 32.2%	7110 out of 26346 genes, 27.0%	2.22e-07		response to carbohydrate stimulus	77 out of 3410 genes, 2.3%	323 out of 26346 genes, 1.2%	5.69e-08		plant-type cell wall organization	21 out of 1107 genes, 1.9%	205 out of 26346 genes, 0.8%	0.00015
	multicellular organismal development	546 out of 4215 genes, 13.0%	2598 out of 26346 genes, 9.9%	6.99e-13												nucleocytoplasmic transport	24 out of 1822 genes, 1.3%	107 out of 26346 genes, 0.4%	2.28e-07		transcription	292 out of 3410 genes, 8.6%	1691 out of 26346 genes, 6.4%	8.1e-08		phenylpropanoid biosynthetic process	37 out of 1107 genes, 3.3%	467 out of 26346 genes, 1.8%	0.00018
	cellular macromolecule biosynthetic process	605 out of 4215 genes, 14.4%	2943 out of 26346 genes, 11.2%	2.19e-12												nuclear transport	24 out of 1822 genes, 1.3%	107 out of 26346 genes, 0.4%	2.28e-07		cellular macromolecule metabolic process	1035 out of 3410 genes, 30.4%	7018 out of 26346 genes, 26.6%	1.11e-07		indoleacetic acid biosynthetic process	7 out of 1107 genes, 0.6%	30 out of 26346 genes, 0.1%	0.00019
	macromolecule biosynthetic process	605 out of 4215 genes, 14.4%	2946 out of 26346 genes, 11.2%	2.65e-12												RNA splicing, via transesterification reactions with bulged adenosine as nucleophile	26 out of 1822 genes, 1.4%	123 out of 26346 genes, 0.5%	2.55e-07		macromolecule metabolic process	1046 out of 3410 genes, 30.7%	7110 out of 26346 genes, 27.0%	1.5e-07		killing of cells of another organism	6 out of 1107 genes, 0.5%	23 out of 26346 genes, 0.1%	0.00029
	regulation of RNA metabolic process	236 out of 4215 genes, 5.6%	964 out of 26346 genes, 3.7%	3e-12												response to temperature stimulus	68 out of 1822 genes, 3.7%	522 out of 26346 genes, 2.0%	3.59e-07		response to osmotic stress	128 out of 3410 genes, 3.8%	636 out of 26346 genes, 2.4%	1.86e-07		response to hydrogen peroxide	15 out of 1107 genes, 1.4%	130 out of 26346 genes, 0.5%	0.00037
	hormone-mediated signaling	204 out of 4215 genes, 4.8%	816 out of 26346 genes, 3.1%	1.26e-11												macromolecule catabolic process	114 out of 1822 genes, 6.3%	1030 out of 26346 genes, 3.9%	3.99e-07		oxidation reduction	299 out of 3410 genes, 8.8%	1759 out of 26346 genes, 6.7%	2.48e-07		syncytium formation	6 out of 1107 genes, 0.5%	24 out of 26346 genes, 0.1%	0.00038
	regulation of transcription, DNA-dependent	228 out of 4215 genes, 5.4%	938 out of 26346 genes, 3.6%	1.48e-11												nuclear mRNA splicing, via spliceosome	25 out of 1822 genes, 1.4%	119 out of 26346 genes, 0.5%	4.87e-07		response to stimulus	811 out of 3410 genes, 23.8%	5402 out of 26346 genes, 20.5%	3.1e-07		porphyrin catabolic process	5 out of 1107 genes, 0.5%	16 out of 26346 genes, 0.1%	0.00038
	negative regulation of biological process	255 out of 4215 genes, 6.0%	1076 out of 26346 genes, 4.1%	1.52e-11												cellular respiration	17 out of 1822 genes, 0.9%	61 out of 26346 genes, 0.2%	5.05e-07		response to ethylene stimulus	68 out of 3410 genes, 2.0%	289 out of 26346 genes, 1.1%	5.5e-07		tetrapyrrole catabolic process	5 out of 1107 genes, 0.5%	16 out of 26346 genes, 0.1%	0.00038
	response to salt stress	153 out of 4215 genes, 3.6%	569 out of 26346 genes, 2.2%	1.69e-11												regulation of biological process	373 out of 1822 genes, 20.5%	4294 out of 26346 genes, 16.3%	6.77e-07		biopolymer metabolic process	917 out of 3410 genes, 26.9%	6221 out of 26346 genes, 23.6%	1e-06		circadian rhythm	10 out of 1107 genes, 0.9%	66 out of 26346 genes, 0.3%	0.0004
	developmental process	625 out of 4215 genes, 14.8%	3096 out of 26346 genes, 11.8%	2.64e-11												response to nutrient levels	27 out of 1822 genes, 1.5%	138 out of 26346 genes, 0.5%	7.72e-07		protein-chromophore linkage	20 out of 3410 genes, 0.6%	49 out of 26346 genes, 0.2%	1.07e-06		pigment metabolic process	19 out of 1107 genes, 1.7%	190 out of 26346 genes, 0.7%	0.00043
	negative regulation of cellular process	228 out of 4215 genes, 5.4%	945 out of 26346 genes, 3.6%	3.17e-11												coenzyme catabolic process	14 out of 1822 genes, 0.8%	44 out of 26346 genes, 0.2%	8.68e-07		response to salt stress	114 out of 3410 genes, 3.3%	569 out of 26346 genes, 2.2%	1.07e-06		response to water	27 out of 1107 genes, 2.4%	318 out of 26346 genes, 1.2%	0.00045
	two-component signal transduction system (phosphorelay)	83 out of 4215 genes, 2.0%	254 out of 26346 genes, 1.0%	3.31e-11												biopolymer catabolic process	99 out of 1822 genes, 5.4%	875 out of 26346 genes, 3.3%	8.77e-07		amino acid biosynthetic process	58 out of 3410 genes, 1.7%	242 out of 26346 genes, 0.9%	1.94e-06		polysaccharide catabolic process	16 out of 1107 genes, 1.4%	147 out of 26346 genes, 0.6%	0.00047
	localization	601 out of 4215 genes, 14.3%	2967 out of 26346 genes, 11.3%	3.82e-11												cellular carbohydrate metabolic process	86 out of 1822 genes, 4.7%	733 out of 26346 genes, 2.8%	1.05e-06		amine biosynthetic process	63 out of 3410 genes, 1.8%	271 out of 26346 genes, 1.0%	2.17e-06		response to reactive oxygen species	16 out of 1107 genes, 1.4%	147 out of 26346 genes, 0.6%	0.00047
	organelle organization	254 out of 4215 genes, 6.0%	1082 out of 26346 genes, 4.1%	4.65e-11												behavior	20 out of 1822 genes, 1.1%	86 out of 26346 genes, 0.3%	1.24e-06		organic acid metabolic process	222 out of 3410 genes, 6.5%	1281 out of 26346 genes, 4.9%	2.39e-06		response to cold	29 out of 1107 genes, 2.6%	353 out of 26346 genes, 1.3%	0.00049
	cell differentiation	199 out of 4215 genes, 4.7%	803 out of 26346 genes, 3.0%	5.15e-11												tricarboxylic acid cycle	13 out of 1822 genes, 0.7%	40 out of 26346 genes, 0.2%	1.62e-06		regulation of RNA metabolic process	174 out of 3410 genes, 5.1%	964 out of 26346 genes, 3.7%	2.6e-06		cortical microtubule organization	3 out of 1107 genes, 0.3%	5 out of 26346 genes, 0.0%	0.00069
	response to carbohydrate stimulus	98 out of 4215 genes, 2.3%	323 out of 26346 genes, 1.2%	7.05e-11												response to inorganic substance	54 out of 1822 genes, 3.0%	398 out of 26346 genes, 1.5%	1.63e-06		carboxylic acid metabolic process	221 out of 3410 genes, 6.5%	1279 out of 26346 genes, 4.9%	3.11e-06		catabolic process	100 out of 1107 genes, 9.0%	1733 out of 26346 genes, 6.6%	0.00077
	ethylene mediated signaling pathway	65 out of 4215 genes, 1.5%	185 out of 26346 genes, 0.7%	1.43e-10												response to metal ion	50 out of 1822 genes, 2.7%	358 out of 26346 genes, 1.4%	1.68e-06		translational elongation	24 out of 3410 genes, 0.7%	70 out of 26346 genes, 0.3%	3.84e-06		aromatic compound biosynthetic process	39 out of 1107 genes, 3.5%	541 out of 26346 genes, 2.1%	0.0008
	ribosome biogenesis	68 out of 4215 genes, 1.6%	200 out of 26346 genes, 0.8%	2.82e-10												cofactor catabolic process	16 out of 1822 genes, 0.9%	60 out of 26346 genes, 0.2%	2.07e-06		carbon utilization by fixation of carbon dioxide	12 out of 3410 genes, 0.4%	22 out of 26346 genes, 0.1%	3.97e-06		amino acid derivative biosynthetic process	41 out of 1107 genes, 3.7%	578 out of 26346 genes, 2.2%	0.00082
	intracellular signaling cascade	311 out of 4215 genes, 7.4%	1403 out of 26346 genes, 5.3%	3.23e-10												response to cadmium ion	40 out of 1822 genes, 2.2%	263 out of 26346 genes, 1.0%	2.18e-06		xenobiotic catabolic process	12 out of 3410 genes, 0.4%	22 out of 26346 genes, 0.1%	3.97e-06		cofactor catabolic process	9 out of 1107 genes, 0.8%	60 out of 26346 genes, 0.2%	0.00084
	cellular biopolymer biosynthetic process	567 out of 4215 genes, 13.5%	2816 out of 26346 genes, 10.7%	4.1e-10												acetyl-CoA catabolic process	13 out of 1822 genes, 0.7%	42 out of 26346 genes, 0.2%	3.02e-06		regulation of transcription, DNA-dependent	169 out of 3410 genes, 5.0%	938 out of 26346 genes, 3.6%	4.03e-06		response to gibberellin stimulus	18 out of 1107 genes, 1.6%	186 out of 26346 genes, 0.7%	0.00089
	biopolymer biosynthetic process	567 out of 4215 genes, 13.5%	2816 out of 26346 genes, 10.7%	4.1e-10												aerobic respiration	15 out of 1822 genes, 0.8%	55 out of 26346 genes, 0.2%	3.16e-06		signal transduction	300 out of 3410 genes, 8.8%	1829 out of 26346 genes, 6.9%	5.45e-06		auxin biosynthetic process	7 out of 1107 genes, 0.6%	38 out of 26346 genes, 0.1%	0.00091
	rRNA metabolic process	60 out of 4215 genes, 1.4%	169 out of 26346 genes, 0.6%	4.51e-10												glycoprotein metabolic process	22 out of 1822 genes, 1.2%	107 out of 26346 genes, 0.4%	3.38e-06		response to toxin	37 out of 3410 genes, 1.1%	136 out of 26346 genes, 0.5%	6.61e-06		anthocyanin biosynthetic process	9 out of 1107 genes, 0.8%	63 out of 26346 genes, 0.2%	0.00121
	carbohydrate metabolic process	269 out of 4215 genes, 6.4%	1185 out of 26346 genes, 4.5%	4.74e-10												cellular macromolecule catabolic process	107 out of 1822 genes, 5.9%	995 out of 26346 genes, 3.8%	3.44e-06		electron transport chain	50 out of 3410 genes, 1.5%	211 out of 26346 genes, 0.8%	1.33e-05		red or far red light signaling pathway	11 out of 1107 genes, 1.0%	89 out of 26346 genes, 0.3%	0.00124
	regulation of biological quality	262 out of 4215 genes, 6.2%	1153 out of 26346 genes, 4.4%	7.26e-10												regulation of cellular process	344 out of 1822 genes, 18.9%	3985 out of 26346 genes, 15.1%	3.74e-06		xenobiotic metabolic process	15 out of 3410 genes, 0.4%	36 out of 26346 genes, 0.1%	1.76e-05		secondary metabolic process	66 out of 1107 genes, 6.0%	1073 out of 26346 genes, 4.1%	0.00132
	rRNA processing	59 out of 4215 genes, 1.4%	167 out of 26346 genes, 0.6%	7.8e-10												response to starvation	19 out of 1822 genes, 1.0%	85 out of 26346 genes, 0.3%	4.26e-06		ribonucleoprotein complex biogenesis and assembly	64 out of 3410 genes, 1.9%	295 out of 26346 genes, 1.1%	1.95e-05		cell killing	6 out of 1107 genes, 0.5%	30 out of 26346 genes, 0.1%	0.00135
	establishment of localization	571 out of 4215 genes, 13.5%	2851 out of 26346 genes, 10.8%	8.32e-10												cellular macromolecule metabolic process	567 out of 1822 genes, 31.1%	7018 out of 26346 genes, 26.6%	5.55e-06		reductive pentose-phosphate cycle	10 out of 3410 genes, 0.3%	18 out of 26346 genes, 0.1%	2.11e-05		sucrose metabolic process	5 out of 1107 genes, 0.5%	21 out of 26346 genes, 0.1%	0.0015
	signal transduction	387 out of 4215 genes, 9.2%	1829 out of 26346 genes, 6.9%	1e-09												RNA processing	79 out of 1822 genes, 4.3%	686 out of 26346 genes, 2.6%	5.78e-06		photosynthesis, dark reaction	10 out of 3410 genes, 0.3%	18 out of 26346 genes, 0.1%	2.11e-05		flavonoid biosynthetic process	24 out of 1107 genes, 2.2%	296 out of 26346 genes, 1.1%	0.00172
	mRNA metabolic process	117 out of 4215 genes, 2.8%	431 out of 26346 genes, 1.6%	2.19e-09												response to extracellular stimulus	27 out of 1822 genes, 1.5%	153 out of 26346 genes, 0.6%	6.06e-06		serine family amino acid biosynthetic process	14 out of 3410 genes, 0.4%	33 out of 26346 genes, 0.1%	2.62e-05		oxidation reduction	99 out of 1107 genes, 8.9%	1759 out of 26346 genes, 6.7%	0.0018
	anatomical structure development	423 out of 4215 genes, 10.0%	2039 out of 26346 genes, 7.7%	2.22e-09												nucleic acid transport	16 out of 1822 genes, 0.9%	65 out of 26346 genes, 0.2%	6.46e-06		auxin mediated signaling pathway	63 out of 3410 genes, 1.8%	292 out of 26346 genes, 1.1%	2.69e-05		response to water deprivation	25 out of 1107 genes, 2.3%	315 out of 26346 genes, 1.2%	0.00187
	transport	561 out of 4215 genes, 13.3%	2815 out of 26346 genes, 10.7%	2.61e-09												RNA transport	16 out of 1822 genes, 0.9%	65 out of 26346 genes, 0.2%	6.46e-06		cellular amine metabolic process	132 out of 3410 genes, 3.9%	725 out of 26346 genes, 2.8%	2.69e-05		heat acclimation	5 out of 1107 genes, 0.5%	22 out of 26346 genes, 0.1%	0.00187
	mRNA processing	105 out of 4215 genes, 2.5%	376 out of 26346 genes, 1.4%	2.76e-09												establishment of RNA localization	16 out of 1822 genes, 0.9%	65 out of 26346 genes, 0.2%	6.46e-06		ribosome biogenesis	47 out of 3410 genes, 1.4%	200 out of 26346 genes, 0.8%	2.98e-05
	response to chitin	60 out of 4215 genes, 1.4%	178 out of 26346 genes, 0.7%	4.46e-09												cellular response to nutrient levels	17 out of 1822 genes, 0.9%	75 out of 26346 genes, 0.3%	1.1e-05		cellular amino acid and derivative metabolic process	207 out of 3410 genes, 6.1%	1228 out of 26346 genes, 4.7%	3.14e-05
	glycoprotein metabolic process	42 out of 4215 genes, 1.0%	107 out of 26346 genes, 0.4%	6.05e-09												glycoprotein biosynthetic process	19 out of 1822 genes, 1.0%	93 out of 26346 genes, 0.4%	1.69e-05		amino acid metabolic process	115 out of 3410 genes, 3.4%	618 out of 26346 genes, 2.3%	3.34e-05
	growth	127 out of 4215 genes, 3.0%	494 out of 26346 genes, 1.9%	1.66e-08												RNA localization	17 out of 1822 genes, 0.9%	78 out of 26346 genes, 0.3%	1.91e-05		nitrogen compound metabolic process	171 out of 3410 genes, 5.0%	992 out of 26346 genes, 3.8%	4.59e-05
	cell communication	426 out of 4215 genes, 10.1%	2091 out of 26346 genes, 7.9%	1.98e-08												cellular response to starvation	16 out of 1822 genes, 0.9%	71 out of 26346 genes, 0.3%	2.15e-05		negative regulation of biological process	183 out of 3410 genes, 5.4%	1076 out of 26346 genes, 4.1%	5.44e-05
	cellular catabolic process	324 out of 4215 genes, 7.7%	1528 out of 26346 genes, 5.8%	2.04e-08												energy derivation by oxidation of organic compounds	19 out of 1822 genes, 1.0%	95 out of 26346 genes, 0.4%	2.32e-05		nitrogen compound biosynthetic process	67 out of 3410 genes, 2.0%	324 out of 26346 genes, 1.2%	6.16e-05
	cellular localization	185 out of 4215 genes, 4.4%	792 out of 26346 genes, 3.0%	3.06e-08												cellular developmental process	96 out of 1822 genes, 5.3%	915 out of 26346 genes, 3.5%	2.89e-05		response to xenobiotic stimulus	15 out of 3410 genes, 0.4%	40 out of 26346 genes, 0.2%	7.67e-05
	carboxylic acid metabolic process	276 out of 4215 genes, 6.5%	1279 out of 26346 genes, 4.9%	4.72e-08												protein folding	34 out of 1822 genes, 1.9%	234 out of 26346 genes, 0.9%	3.24e-05		response to biotic stimulus	192 out of 3410 genes, 5.6%	1144 out of 26346 genes, 4.3%	7.75e-05
	organic acid metabolic process	276 out of 4215 genes, 6.5%	1281 out of 26346 genes, 4.9%	5.47e-08												cellular protein localization	11 out of 1822 genes, 0.6%	38 out of 26346 genes, 0.1%	3.52e-05		response to cold	71 out of 3410 genes, 2.1%	353 out of 26346 genes, 1.3%	9.46e-05
	ncRNA processing	79 out of 4215 genes, 1.9%	277 out of 26346 genes, 1.1%	9.26e-08												disaccharide metabolic process	12 out of 1822 genes, 0.7%	45 out of 26346 genes, 0.2%	3.88e-05		response to gibberellin stimulus	43 out of 3410 genes, 1.3%	186 out of 26346 genes, 0.7%	9.5e-05
	ncRNA metabolic process	99 out of 4215 genes, 2.3%	374 out of 26346 genes, 1.4%	1.38e-07												RNA elongation	14 out of 1822 genes, 0.8%	60 out of 26346 genes, 0.2%	4.6e-05		cellular component organization	348 out of 3410 genes, 10.2%	2242 out of 26346 genes, 8.5%	0.00011
	response to ethylene stimulus	81 out of 4215 genes, 1.9%	289 out of 26346 genes, 1.1%	1.44e-07												nuclear export	13 out of 1822 genes, 0.7%	53 out of 26346 genes, 0.2%	4.88e-05		serine family amino acid metabolic process	20 out of 3410 genes, 0.6%	65 out of 26346 genes, 0.2%	0.00013
	positive regulation of cellular biosynthetic process	54 out of 4215 genes, 1.3%	168 out of 26346 genes, 0.6%	1.55e-07												RNA export from nucleus	12 out of 1822 genes, 0.7%	46 out of 26346 genes, 0.2%	4.92e-05		response to external stimulus	143 out of 3410 genes, 4.2%	824 out of 26346 genes, 3.1%	0.00013
	positive regulation of macromolecule biosynthetic process	53 out of 4215 genes, 1.3%	164 out of 26346 genes, 0.6%	1.65e-07												regulation of ARF protein signal transduction	9 out of 1822 genes, 0.5%	27 out of 26346 genes, 0.1%	5.3e-05		nucleosome assembly	21 out of 3410 genes, 0.6%	70 out of 26346 genes, 0.3%	0.00014
	positive regulation of biosynthetic process	54 out of 4215 genes, 1.3%	169 out of 26346 genes, 0.6%	1.93e-07												mRNA transport	14 out of 1822 genes, 0.8%	61 out of 26346 genes, 0.2%	5.59e-05		response to other organism	170 out of 3410 genes, 5.0%	1008 out of 26346 genes, 3.8%	0.00015
	cellular macromolecule catabolic process	219 out of 4215 genes, 5.2%	995 out of 26346 genes, 3.8%	2.57e-07												response to light intensity	17 out of 1822 genes, 0.9%	85 out of 26346 genes, 0.3%	6.15e-05		cellular nitrogen compound metabolic process	139 out of 3410 genes, 4.1%	800 out of 26346 genes, 3.0%	0.00015
	establishment of localization in cell	171 out of 4215 genes, 4.1%	744 out of 26346 genes, 2.8%	3.12e-07												membrane organization	36 out of 1822 genes, 2.0%	264 out of 26346 genes, 1.0%	7.51e-05		cell communication	325 out of 3410 genes, 9.5%	2091 out of 26346 genes, 7.9%	0.00017
	protein metabolic process	754 out of 4215 genes, 17.9%	4033 out of 26346 genes, 15.3%	3.33e-07												lipid modification	15 out of 1822 genes, 0.8%	71 out of 26346 genes, 0.3%	8.52e-05		carbon utilization	12 out of 3410 genes, 0.4%	30 out of 26346 genes, 0.1%	0.00019
	glycoprotein biosynthetic process	35 out of 4215 genes, 0.8%	93 out of 26346 genes, 0.4%	3.63e-07												negative regulation of biological process	107 out of 1822 genes, 5.9%	1076 out of 26346 genes, 4.1%	9.25e-05		response to molecule of bacterial origin	11 out of 3410 genes, 0.3%	26 out of 26346 genes, 0.1%	0.00019
	cellular amine metabolic process	167 out of 4215 genes, 4.0%	725 out of 26346 genes, 2.8%	3.69e-07												ATP metabolic process	25 out of 1822 genes, 1.4%	159 out of 26346 genes, 0.6%	9.61e-05		hormone metabolic process	42 out of 3410 genes, 1.2%	187 out of 26346 genes, 0.7%	0.00022
	cell development	102 out of 4215 genes, 2.4%	398 out of 26346 genes, 1.5%	4.83e-07												protein amino acid glycosylation	17 out of 1822 genes, 0.9%	88 out of 26346 genes, 0.3%	9.69e-05		response to jasmonic acid stimulus	63 out of 3410 genes, 1.8%	314 out of 26346 genes, 1.2%	0.00024
	macromolecule catabolic process	224 out of 4215 genes, 5.3%	1030 out of 26346 genes, 3.9%	4.87e-07												biopolymer glycosylation	17 out of 1822 genes, 0.9%	88 out of 26346 genes, 0.3%	9.69e-05		regulation of hormone levels	52 out of 3410 genes, 1.5%	247 out of 26346 genes, 0.9%	0.00024
	positive regulation of biological process	161 out of 4215 genes, 3.8%	697 out of 26346 genes, 2.6%	4.97e-07												glycosylation	17 out of 1822 genes, 0.9%	88 out of 26346 genes, 0.3%	9.69e-05		photosynthetic electron transport chain	13 out of 3410 genes, 0.4%	35 out of 26346 genes, 0.1%	0.00025
	RNA splicing	72 out of 4215 genes, 1.7%	255 out of 26346 genes, 1.0%	5.11e-07												cell differentiation	84 out of 1822 genes, 4.6%	803 out of 26346 genes, 3.0%	9.91e-05		negative regulation of cellular process	159 out of 3410 genes, 4.7%	945 out of 26346 genes, 3.6%	0.00027
	cellular protein metabolic process	749 out of 4215 genes, 17.8%	4016 out of 26346 genes, 15.2%	5.42e-07												negative regulation of multi-organism process	4 out of 1822 genes, 0.2%	5 out of 26346 genes, 0.0%	0.0001		photosynthesis, light reaction	28 out of 3410 genes, 0.8%	110 out of 26346 genes, 0.4%	0.00028
	catabolic process	351 out of 4215 genes, 8.3%	1733 out of 26346 genes, 6.6%	7e-07												biopolymer metabolic process	496 out of 1822 genes, 27.2%	6221 out of 26346 genes, 23.6%	0.00011		tripeptide transport	16 out of 3410 genes, 0.5%	49 out of 26346 genes, 0.2%	0.00029
	macromolecule localization	186 out of 4215 genes, 4.4%	832 out of 26346 genes, 3.2%	7.03e-07												1,3-beta-glucan metabolic process	6 out of 1822 genes, 0.3%	13 out of 26346 genes, 0.0%	0.00012		multicellular organismal process	420 out of 3410 genes, 12.3%	2789 out of 26346 genes, 10.6%	0.0003
	cellular component assembly	117 out of 4215 genes, 2.8%	477 out of 26346 genes, 1.8%	8.31e-07												1,3-beta-glucan biosynthetic process	6 out of 1822 genes, 0.3%	13 out of 26346 genes, 0.0%	0.00012		carbohydrate metabolic process	193 out of 3410 genes, 5.7%	1185 out of 26346 genes, 4.5%	0.00038
	macromolecular complex subunit organization	119 out of 4215 genes, 2.8%	490 out of 26346 genes, 1.9%	1.14e-06												fungal-type cell wall biogenesis	6 out of 1822 genes, 0.3%	13 out of 26346 genes, 0.0%	0.00012		multicellular organismal development	392 out of 3410 genes, 11.5%	2598 out of 26346 genes, 9.9%	0.00041
	response to temperature stimulus	125 out of 4215 genes, 3.0%	522 out of 26346 genes, 2.0%	1.36e-06												fungal-type cell wall organization	6 out of 1822 genes, 0.3%	13 out of 26346 genes, 0.0%	0.00012		cellular alcohol metabolic process	69 out of 3410 genes, 2.0%	358 out of 26346 genes, 1.4%	0.00042
	regulation of gene-specific transcription	23 out of 4215 genes, 0.5%	52 out of 26346 genes, 0.2%	1.39e-06												beta-glucan metabolic process	6 out of 1822 genes, 0.3%	13 out of 26346 genes, 0.0%	0.00012		carbohydrate biosynthetic process	73 out of 3410 genes, 2.1%	385 out of 26346 genes, 1.5%	0.00048
	response to molecule of bacterial origin	15 out of 4215 genes, 0.4%	26 out of 26346 genes, 0.1%	1.47e-06												beta-glucan biosynthetic process	6 out of 1822 genes, 0.3%	13 out of 26346 genes, 0.0%	0.00012		dipeptide transport	16 out of 3410 genes, 0.5%	51 out of 26346 genes, 0.2%	0.00048
	RNA splicing, via transesterification reactions	42 out of 4215 genes, 1.0%	127 out of 26346 genes, 0.5%	1.54e-06												fungal-type cell wall polysaccharide biosynthetic process	6 out of 1822 genes, 0.3%	13 out of 26346 genes, 0.0%	0.00012		oligopeptide transport	20 out of 3410 genes, 0.6%	71 out of 26346 genes, 0.3%	0.0005
	positive regulation of transcription	45 out of 4215 genes, 1.1%	140 out of 26346 genes, 0.5%	1.61e-06												ribonucleoprotein complex assembly	17 out of 1822 genes, 0.9%	90 out of 26346 genes, 0.3%	0.00012		stomatal lineage progression	6 out of 3410 genes, 0.2%	10 out of 26346 genes, 0.0%	0.00061
	nuclear mRNA splicing, via spliceosome	40 out of 4215 genes, 0.9%	119 out of 26346 genes, 0.5%	1.7e-06												cellular response to extracellular stimulus	17 out of 1822 genes, 0.9%	90 out of 26346 genes, 0.3%	0.00012		arginine biosynthetic process	8 out of 3410 genes, 0.2%	17 out of 26346 genes, 0.1%	0.00063
	nucleocytoplasmic transport	37 out of 4215 genes, 0.9%	107 out of 26346 genes, 0.4%	1.91e-06												multicellular organismal process	241 out of 1822 genes, 13.2%	2789 out of 26346 genes, 10.6%	0.00012		protein polymerization	13 out of 3410 genes, 0.4%	38 out of 26346 genes, 0.1%	0.00064
	nuclear transport	37 out of 4215 genes, 0.9%	107 out of 26346 genes, 0.4%	1.91e-06												regulation of cellular component organization	29 out of 1822 genes, 1.6%	201 out of 26346 genes, 0.8%	0.00013		sulfur metabolic process	42 out of 3410 genes, 1.2%	197 out of 26346 genes, 0.7%	0.0007
	cellular carbohydrate metabolic process	165 out of 4215 genes, 3.9%	733 out of 26346 genes, 2.8%	1.91e-06												purine ribonucleoside triphosphate metabolic process	25 out of 1822 genes, 1.4%	163 out of 26346 genes, 0.6%	0.00014		pollen tube growth	26 out of 3410 genes, 0.8%	105 out of 26346 genes, 0.4%	0.00072
	macromolecular complex assembly	109 out of 4215 genes, 2.6%	445 out of 26346 genes, 1.7%	2.07e-06												mRNA export from nucleus	11 out of 1822 genes, 0.6%	44 out of 26346 genes, 0.2%	0.00015		positive regulation of cellular biosynthetic process	37 out of 3410 genes, 1.1%	168 out of 26346 genes, 0.6%	0.00075
	chromatin modification	70 out of 4215 genes, 1.7%	256 out of 26346 genes, 1.0%	2.59e-06												purine ribonucleotide metabolic process	27 out of 1822 genes, 1.5%	183 out of 26346 genes, 0.7%	0.00015		cell tip growth	32 out of 3410 genes, 0.9%	139 out of 26346 genes, 0.5%	0.00075
	protein amino acid glycosylation	32 out of 4215 genes, 0.8%	88 out of 26346 genes, 0.3%	2.7e-06												mitochondrial fission	5 out of 1822 genes, 0.3%	9 out of 26346 genes, 0.0%	0.00015		positive regulation of biosynthetic process	37 out of 3410 genes, 1.1%	169 out of 26346 genes, 0.6%	0.00084
	biopolymer glycosylation	32 out of 4215 genes, 0.8%	88 out of 26346 genes, 0.3%	2.7e-06												lipid phosphorylation	5 out of 1822 genes, 0.3%	9 out of 26346 genes, 0.0%	0.00015		rRNA metabolic process	37 out of 3410 genes, 1.1%	169 out of 26346 genes, 0.6%	0.00084
	glycosylation	32 out of 4215 genes, 0.8%	88 out of 26346 genes, 0.3%	2.7e-06												phosphoinositide phosphorylation	5 out of 1822 genes, 0.3%	9 out of 26346 genes, 0.0%	0.00015		sulfur amino acid metabolic process	34 out of 3410 genes, 1.0%	152 out of 26346 genes, 0.6%	0.0009
	response to abscisic acid stimulus	118 out of 4215 genes, 2.8%	493 out of 26346 genes, 1.9%	2.71e-06												protein catabolic process	66 out of 1822 genes, 3.6%	604 out of 26346 genes, 2.3%	0.00015		positive regulation of macromolecule biosynthetic process	36 out of 3410 genes, 1.1%	164 out of 26346 genes, 0.6%	0.00093
	monosaccharide metabolic process	60 out of 4215 genes, 1.4%	210 out of 26346 genes, 0.8%	2.88e-06												negative regulation of gene expression	36 out of 1822 genes, 2.0%	274 out of 26346 genes, 1.0%	0.00016		cysteine biosynthetic process	9 out of 3410 genes, 0.3%	22 out of 26346 genes, 0.1%	0.00102
	anatomical structure morphogenesis	170 out of 4215 genes, 4.0%	765 out of 26346 genes, 2.9%	3.06e-06												regulation of specific transcription from RNA polymerase II promoter	8 out of 1822 genes, 0.4%	25 out of 26346 genes, 0.1%	0.00019		regulation of biological quality	185 out of 3410 genes, 5.4%	1153 out of 26346 genes, 4.4%	0.00102
	positive regulation of nucleobase, nucleoside, nucleotide and nucleic acid metabolic process	50 out of 4215 genes, 1.2%	166 out of 26346 genes, 0.6%	3.7e-06												endosome transport	10 out of 1822 genes, 0.5%	38 out of 26346 genes, 0.1%	0.00019		response to abscisic acid stimulus	88 out of 3410 genes, 2.6%	493 out of 26346 genes, 1.9%	0.00103
	RNA splicing, via transesterification reactions with bulged adenosine as nucleophile	40 out of 4215 genes, 0.9%	123 out of 26346 genes, 0.5%	4.33e-06												purine nucleoside triphosphate metabolic process	25 out of 1822 genes, 1.4%	166 out of 26346 genes, 0.6%	0.00019		pollen tube development	27 out of 3410 genes, 0.8%	113 out of 26346 genes, 0.4%	0.00104
	negative regulation of gene expression	73 out of 4215 genes, 1.7%	274 out of 26346 genes, 1.0%	4.46e-06												ribonucleoside triphosphate metabolic process	25 out of 1822 genes, 1.4%	166 out of 26346 genes, 0.6%	0.00019		response to wounding	75 out of 3410 genes, 2.2%	409 out of 26346 genes, 1.6%	0.00109
	intracellular protein transport	89 out of 4215 genes, 2.1%	352 out of 26346 genes, 1.3%	4.52e-06												regulation of macromolecule metabolic process	201 out of 1822 genes, 11.0%	2286 out of 26346 genes, 8.7%	0.00019		cell wall metabolic process	19 out of 3410 genes, 0.6%	70 out of 26346 genes, 0.3%	0.00112
	positive regulation of gene expression	45 out of 4215 genes, 1.1%	145 out of 26346 genes, 0.6%	4.64e-06												cation homeostasis	22 out of 1822 genes, 1.2%	138 out of 26346 genes, 0.5%	0.0002		glutamine family amino acid metabolic process	24 out of 3410 genes, 0.7%	97 out of 26346 genes, 0.4%	0.00115
	amino acid metabolic process	141 out of 4215 genes, 3.3%	618 out of 26346 genes, 2.3%	4.99e-06												glyoxylate cycle	6 out of 1822 genes, 0.3%	14 out of 26346 genes, 0.1%	0.0002		generation of precursor metabolites and energy	92 out of 3410 genes, 2.7%	522 out of 26346 genes, 2.0%	0.00121
	hexose metabolic process	56 out of 4215 genes, 1.3%	195 out of 26346 genes, 0.7%	5.11e-06												nucleobase, nucleoside, nucleotide and nucleic acid transport	16 out of 1822 genes, 0.9%	85 out of 26346 genes, 0.3%	0.00021		peptide transport	20 out of 3410 genes, 0.6%	76 out of 26346 genes, 0.3%	0.00128
	cellular alcohol metabolic process	90 out of 4215 genes, 2.1%	358 out of 26346 genes, 1.4%	5.14e-06												ribonucleotide metabolic process	28 out of 1822 genes, 1.5%	197 out of 26346 genes, 0.7%	0.00022		anatomical structure development	309 out of 3410 genes, 9.1%	2039 out of 26346 genes, 7.7%	0.00131
	cellular nitrogen compound metabolic process	175 out of 4215 genes, 4.2%	800 out of 26346 genes, 3.0%	5.96e-06												response to osmotic stress	68 out of 1822 genes, 3.7%	636 out of 26346 genes, 2.4%	0.00023		rRNA processing	36 out of 3410 genes, 1.1%	167 out of 26346 genes, 0.6%	0.00131
	negative regulation of macromolecule metabolic process	94 out of 4215 genes, 2.2%	381 out of 26346 genes, 1.4%	7.39e-06												negative regulation of cellular process	94 out of 1822 genes, 5.2%	945 out of 26346 genes, 3.6%	0.00024		response to bacterium	101 out of 3410 genes, 3.0%	584 out of 26346 genes, 2.2%	0.00137
	cellular macromolecular complex subunit organization	102 out of 4215 genes, 2.4%	422 out of 26346 genes, 1.6%	8.02e-06												mitochondrion organization	16 out of 1822 genes, 0.9%	86 out of 26346 genes, 0.3%	0.00024		tube development	27 out of 3410 genes, 0.8%	115 out of 26346 genes, 0.4%	0.00137
	regulation of developmental process	139 out of 4215 genes, 3.3%	613 out of 26346 genes, 2.3%	8.12e-06												regulation of biological quality	111 out of 1822 genes, 6.1%	1153 out of 26346 genes, 4.4%	0.00024		nucleosome organization	21 out of 3410 genes, 0.6%	82 out of 26346 genes, 0.3%	0.00143
	positive regulation of cellular process	113 out of 4215 genes, 2.7%	480 out of 26346 genes, 1.8%	9.77e-06												protein targeting	24 out of 1822 genes, 1.3%	160 out of 26346 genes, 0.6%	0.00027		abaxial cell fate specification	5 out of 3410 genes, 0.1%	8 out of 26346 genes, 0.0%	0.00144
	peptidyl-amino acid modification	33 out of 4215 genes, 0.8%	97 out of 26346 genes, 0.4%	9.97e-06												purine nucleotide metabolic process	28 out of 1822 genes, 1.5%	200 out of 26346 genes, 0.8%	0.00029		fatty acid omega-oxidation	5 out of 3410 genes, 0.1%	8 out of 26346 genes, 0.0%	0.00144
	positive regulation of cellular metabolic process	63 out of 4215 genes, 1.5%	232 out of 26346 genes, 0.9%	1.01e-05												acetyl-CoA biosynthetic process	4 out of 1822 genes, 0.2%	6 out of 26346 genes, 0.0%	0.0003		response to nematode	38 out of 3410 genes, 1.1%	180 out of 26346 genes, 0.7%	0.00147
	intracellular transport	148 out of 4215 genes, 3.5%	663 out of 26346 genes, 2.5%	1.01e-05												sorocarp morphogenesis	4 out of 1822 genes, 0.2%	6 out of 26346 genes, 0.0%	0.0003		pectin biosynthetic process	7 out of 3410 genes, 0.2%	15 out of 26346 genes, 0.1%	0.0015
	positive regulation of macromolecule metabolic process	60 out of 4215 genes, 1.4%	218 out of 26346 genes, 0.8%	1.04e-05												intra-Golgi vesicle-mediated transport	6 out of 1822 genes, 0.3%	15 out of 26346 genes, 0.1%	0.00031		response to temperature stimulus	91 out of 3410 genes, 2.7%	522 out of 26346 genes, 2.0%	0.0018
	amine biosynthetic process	71 out of 4215 genes, 1.7%	271 out of 26346 genes, 1.0%	1.11e-05												vacuolar transport	13 out of 1822 genes, 0.7%	63 out of 26346 genes, 0.2%	0.00031		regulation of gene-specific transcription	15 out of 3410 genes, 0.4%	52 out of 26346 genes, 0.2%	0.00188
	cellular macromolecular complex assembly	93 out of 4215 genes, 2.2%	380 out of 26346 genes, 1.4%	1.16e-05												synaptic vesicle coating	3 out of 1822 genes, 0.2%	3 out of 26346 genes, 0.0%	0.00033		response to oxidative stress	73 out of 3410 genes, 2.1%	404 out of 26346 genes, 1.5%	0.00189
	protein folding	63 out of 4215 genes, 1.5%	234 out of 26346 genes, 0.9%	1.36e-05												synaptic vesicle budding	3 out of 1822 genes, 0.2%	3 out of 26346 genes, 0.0%	0.00033		response to light stimulus	109 out of 3410 genes, 3.2%	644 out of 26346 genes, 2.4%	0.00191
	regulation of ethylene mediated signaling pathway	15 out of 4215 genes, 0.4%	30 out of 26346 genes, 0.1%	1.56e-05												actin filament severing	3 out of 1822 genes, 0.2%	3 out of 26346 genes, 0.0%	0.00033		developmental cell growth	30 out of 3410 genes, 0.9%	135 out of 26346 genes, 0.5%	0.00195
	negative regulation of ethylene mediated signaling pathway	15 out of 4215 genes, 0.4%	30 out of 26346 genes, 0.1%	1.56e-05												cellular protein catabolic process	63 out of 1822 genes, 3.5%	587 out of 26346 genes, 2.2%	0.00035		cellular carbohydrate metabolic process	122 out of 3410 genes, 3.6%	733 out of 26346 genes, 2.8%	0.00198
	response to inorganic substance	96 out of 4215 genes, 2.3%	398 out of 26346 genes, 1.5%	1.59e-05												cellular response to nitrogen starvation	7 out of 1822 genes, 0.4%	21 out of 26346 genes, 0.1%	0.00036		response to water deprivation	59 out of 3410 genes, 1.7%	315 out of 26346 genes, 1.2%	0.00212
	establishment or maintenance of chromatin architecture	86 out of 4215 genes, 2.0%	350 out of 26346 genes, 1.3%	2.07e-05												response to external stimulus	83 out of 1822 genes, 4.6%	824 out of 26346 genes, 3.1%	0.00036		protein ubiquitination	42 out of 3410 genes, 1.2%	208 out of 26346 genes, 0.8%	0.00212
	Wnt receptor signaling pathway	16 out of 4215 genes, 0.4%	34 out of 26346 genes, 0.1%	2.15e-05												anatomical structure morphogenesis	78 out of 1822 genes, 4.3%	765 out of 26346 genes, 2.9%	0.00038		protein homotetramerization	6 out of 3410 genes, 0.2%	12 out of 26346 genes, 0.0%	0.00215
	polysaccharide biosynthetic process	51 out of 4215 genes, 1.2%	181 out of 26346 genes, 0.7%	2.32e-05												regulation of transcription from RNA polymerase II promoter	21 out of 1822 genes, 1.2%	135 out of 26346 genes, 0.5%	0.00038		jasmonic acid mediated signaling pathway	17 out of 3410 genes, 0.5%	63 out of 26346 genes, 0.2%	0.00215
	cellular polysaccharide biosynthetic process	51 out of 4215 genes, 1.2%	181 out of 26346 genes, 0.7%	2.32e-05												nucleoside triphosphate metabolic process	25 out of 1822 genes, 1.4%	174 out of 26346 genes, 0.7%	0.0004		tyrosyl-tRNA aminoacylation	3 out of 3410 genes, 0.1%	3 out of 26346 genes, 0.0%	0.00216
	positive regulation of metabolic process	63 out of 4215 genes, 1.5%	238 out of 26346 genes, 0.9%	2.4e-05												nuclear-transcribed mRNA catabolic process	13 out of 1822 genes, 0.7%	65 out of 26346 genes, 0.2%	0.00043		nucleoside transport	3 out of 3410 genes, 0.1%	3 out of 26346 genes, 0.0%	0.00216
	regulation of cell size	103 out of 4215 genes, 2.4%	438 out of 26346 genes, 1.7%	2.47e-05												negative regulation of response to stimulus	20 out of 1822 genes, 1.1%	127 out of 26346 genes, 0.5%	0.00045		purine nucleoside transport	3 out of 3410 genes, 0.1%	3 out of 26346 genes, 0.0%	0.00216
	pollen maturation	24 out of 4215 genes, 0.6%	64 out of 26346 genes, 0.2%	2.57e-05												nucleobase, nucleoside, nucleotide and nucleic acid metabolic process	291 out of 1822 genes, 16.0%	3516 out of 26346 genes, 13.3%	0.00046		sulfate assimilation, phosphoadenylyl sulfate reduction by phosphoadenylyl-sulfate reductase (thioredoxin)	3 out of 3410 genes, 0.1%	3 out of 26346 genes, 0.0%	0.00216
	cell morphogenesis	50 out of 4215 genes, 1.2%	177 out of 26346 genes, 0.7%	2.58e-05												protein depolymerization	5 out of 1822 genes, 0.3%	11 out of 26346 genes, 0.0%	0.00051		sulfate reduction	3 out of 3410 genes, 0.1%	3 out of 26346 genes, 0.0%	0.00216
	cellular structure morphogenesis	50 out of 4215 genes, 1.2%	177 out of 26346 genes, 0.7%	2.58e-05												regulation of gene expression	184 out of 1822 genes, 10.1%	2110 out of 26346 genes, 8.0%	0.00055		S-adenosylmethionine metabolic process	3 out of 3410 genes, 0.1%	3 out of 26346 genes, 0.0%	0.00216
	negative regulation of macromolecule biosynthetic process	71 out of 4215 genes, 1.7%	278 out of 26346 genes, 1.1%	2.78e-05												regulation of metabolic process	209 out of 1822 genes, 11.5%	2437 out of 26346 genes, 9.2%	0.00055		3'-phosphoadenosine 5'-phosphosulfate transport	3 out of 3410 genes, 0.1%	3 out of 26346 genes, 0.0%	0.00216
	protein localization	163 out of 4215 genes, 3.9%	757 out of 26346 genes, 2.9%	3e-05												ion homeostasis	23 out of 1822 genes, 1.3%	158 out of 26346 genes, 0.6%	0.00055		arginine metabolic process	10 out of 3410 genes, 0.3%	29 out of 26346 genes, 0.1%	0.0025
	nitrogen compound metabolic process	206 out of 4215 genes, 4.9%	992 out of 26346 genes, 3.8%	3.16e-05												response to organic substance	49 out of 1822 genes, 2.7%	436 out of 26346 genes, 1.7%	0.00056		cysteine metabolic process	10 out of 3410 genes, 0.3%	29 out of 26346 genes, 0.1%	0.0025
	nucleobase, nucleoside, nucleotide and nucleic acid transport	29 out of 4215 genes, 0.7%	85 out of 26346 genes, 0.3%	3.16e-05												proteolysis involved in cellular protein catabolic process	61 out of 1822 genes, 3.3%	575 out of 26346 genes, 2.2%	0.00059		developmental growth	32 out of 3410 genes, 0.9%	149 out of 26346 genes, 0.6%	0.00251
	negative regulation of biosynthetic process	73 out of 4215 genes, 1.7%	289 out of 26346 genes, 1.1%	3.21e-05												aromatic amino acid family catabolic process	9 out of 1822 genes, 0.5%	36 out of 26346 genes, 0.1%	0.0006		external encapsulating structure organization	103 out of 3410 genes, 3.0%	609 out of 26346 genes, 2.3%	0.00256
	regulation of signal transduction	66 out of 4215 genes, 1.6%	255 out of 26346 genes, 1.0%	3.36e-05												pollen germination	9 out of 1822 genes, 0.5%	36 out of 26346 genes, 0.1%	0.0006		fatty acid metabolic process	68 out of 3410 genes, 2.0%	376 out of 26346 genes, 1.4%	0.00258
	cell part morphogenesis	13 out of 4215 genes, 0.3%	25 out of 26346 genes, 0.1%	3.39e-05												modification-dependent protein catabolic process	60 out of 1822 genes, 3.3%	565 out of 26346 genes, 2.1%	0.00063		response to water	59 out of 3410 genes, 1.7%	318 out of 26346 genes, 1.2%	0.00265
	cell morphogenesis involved in neuron differentiation	13 out of 4215 genes, 0.3%	25 out of 26346 genes, 0.1%	3.39e-05												modification-dependent macromolecule catabolic process	60 out of 1822 genes, 3.3%	565 out of 26346 genes, 2.1%	0.00063		aspartate family amino acid metabolic process	32 out of 3410 genes, 0.9%	150 out of 26346 genes, 0.6%	0.0028
	neurite morphogenesis	13 out of 4215 genes, 0.3%	25 out of 26346 genes, 0.1%	3.39e-05												cytokine production	4 out of 1822 genes, 0.2%	7 out of 26346 genes, 0.0%	0.00067		chromatin assembly	22 out of 3410 genes, 0.6%	92 out of 26346 genes, 0.3%	0.00286
	cell projection morphogenesis	13 out of 4215 genes, 0.3%	25 out of 26346 genes, 0.1%	3.39e-05												negative regulation of response to external stimulus	4 out of 1822 genes, 0.2%	7 out of 26346 genes, 0.0%	0.00067		threonine metabolic process	5 out of 3410 genes, 0.1%	9 out of 26346 genes, 0.0%	0.0029
	cell growth	95 out of 4215 genes, 2.3%	401 out of 26346 genes, 1.5%	3.7e-05												regulation of catabolic process	10 out of 1822 genes, 0.5%	44 out of 26346 genes, 0.2%	0.00068		histone H2B ubiquitination	5 out of 3410 genes, 0.1%	9 out of 26346 genes, 0.0%	0.0029
	protein ubiquitination	56 out of 4215 genes, 1.3%	208 out of 26346 genes, 0.8%	3.97e-05												sensory perception of sound	6 out of 1822 genes, 0.3%	17 out of 26346 genes, 0.1%	0.00069		regulation of nitrogen compound metabolic process	13 out of 3410 genes, 0.4%	44 out of 26346 genes, 0.2%	0.00293
	behavior	29 out of 4215 genes, 0.7%	86 out of 26346 genes, 0.3%	4.05e-05												sensory perception of mechanical stimulus	6 out of 1822 genes, 0.3%	17 out of 26346 genes, 0.1%	0.00069		amino acid derivative biosynthetic process	98 out of 3410 genes, 2.9%	578 out of 26346 genes, 2.2%	0.00297
	amino acid biosynthetic process	63 out of 4215 genes, 1.5%	242 out of 26346 genes, 0.9%	4.14e-05												protein metabolic process	327 out of 1822 genes, 17.9%	4033 out of 26346 genes, 15.3%	0.00081		polysaccharide biosynthetic process	37 out of 3410 genes, 1.1%	181 out of 26346 genes, 0.7%	0.00303
	negative regulation of metabolic process	101 out of 4215 genes, 2.4%	433 out of 26346 genes, 1.6%	4.16e-05												cell development	45 out of 1822 genes, 2.5%	398 out of 26346 genes, 1.5%	0.00081		cellular polysaccharide biosynthetic process	37 out of 3410 genes, 1.1%	181 out of 26346 genes, 0.7%	0.00303
	response to stress	689 out of 4215 genes, 16.3%	3784 out of 26346 genes, 14.4%	4.26e-05												chromatin modification	32 out of 1822 genes, 1.8%	256 out of 26346 genes, 1.0%	0.00085		cellular developmental process	147 out of 3410 genes, 4.3%	915 out of 26346 genes, 3.5%	0.00305
	RNA localization	27 out of 4215 genes, 0.6%	78 out of 26346 genes, 0.3%	4.38e-05												cellular macromolecular complex subunit organization	47 out of 1822 genes, 2.6%	422 out of 26346 genes, 1.6%	0.00087		retinoid metabolic process	4 out of 3410 genes, 0.1%	6 out of 26346 genes, 0.0%	0.00338
	glucose metabolic process	46 out of 4215 genes, 1.1%	162 out of 26346 genes, 0.6%	4.63e-05												organelle organization	102 out of 1822 genes, 5.6%	1082 out of 26346 genes, 4.1%	0.00087		vitamin A metabolic process	4 out of 3410 genes, 0.1%	6 out of 26346 genes, 0.0%	0.00338
	negative regulation of transcription	60 out of 4215 genes, 1.4%	229 out of 26346 genes, 0.9%	5.1e-05												regulation of response to external stimulus	7 out of 1822 genes, 0.4%	24 out of 26346 genes, 0.1%	0.0009		guard mother cell differentiation	4 out of 3410 genes, 0.1%	6 out of 26346 genes, 0.0%	0.00338
	neurite development	13 out of 4215 genes, 0.3%	26 out of 26346 genes, 0.1%	5.79e-05												pigmentation	7 out of 1822 genes, 0.4%	24 out of 26346 genes, 0.1%	0.0009		response to salicylic acid stimulus	51 out of 3410 genes, 1.5%	270 out of 26346 genes, 1.0%	0.0034
	embryonic development	95 out of 4215 genes, 2.3%	406 out of 26346 genes, 1.5%	6.1e-05												cellular response to nitrogen levels	7 out of 1822 genes, 0.4%	24 out of 26346 genes, 0.1%	0.0009		sulfur amino acid biosynthetic process	15 out of 3410 genes, 0.4%	55 out of 26346 genes, 0.2%	0.00343
	homogalacturonan biosynthetic process	9 out of 4215 genes, 0.2%	14 out of 26346 genes, 0.1%	6.3e-05												nuclear-transcribed mRNA catabolic process, nonsense-mediated decay	9 out of 1822 genes, 0.5%	38 out of 26346 genes, 0.1%	0.00092		protein tetramerization	6 out of 3410 genes, 0.2%	13 out of 26346 genes, 0.0%	0.00355
	regulation of cell communication	66 out of 4215 genes, 1.6%	260 out of 26346 genes, 1.0%	6.37e-05												autophagy	9 out of 1822 genes, 0.5%	38 out of 26346 genes, 0.1%	0.00092		regulation of nitrogen utilization	12 out of 3410 genes, 0.4%	40 out of 26346 genes, 0.2%	0.00364
	negative regulation of cellular biosynthetic process	71 out of 4215 genes, 1.7%	285 out of 26346 genes, 1.1%	6.56e-05												cellular cation homeostasis	19 out of 1822 genes, 1.0%	125 out of 26346 genes, 0.5%	0.00096		cellular protein metabolic process	573 out of 3410 genes, 16.8%	4016 out of 26346 genes, 15.2%	0.00384
	vesicle-mediated transport	102 out of 4215 genes, 2.4%	443 out of 26346 genes, 1.7%	6.58e-05												posttranscriptional gene silencing	10 out of 1822 genes, 0.5%	46 out of 26346 genes, 0.2%	0.00099		cell differentiation	130 out of 3410 genes, 3.8%	803 out of 26346 genes, 3.0%	0.00392
	cellular copper ion homeostasis	7 out of 4215 genes, 0.2%	9 out of 26346 genes, 0.0%	7.11e-05												monovalent inorganic cation homeostasis	11 out of 1822 genes, 0.6%	54 out of 26346 genes, 0.2%	0.001		developmental process	448 out of 3410 genes, 13.1%	3096 out of 26346 genes, 11.8%	0.0042
	response to alkaloid	7 out of 4215 genes, 0.2%	9 out of 26346 genes, 0.0%	7.11e-05												transcription, DNA-dependent	27 out of 1822 genes, 1.5%	206 out of 26346 genes, 0.8%	0.00103		cell wall organization	99 out of 3410 genes, 2.9%	592 out of 26346 genes, 2.2%	0.0043
	copper ion homeostasis	7 out of 4215 genes, 0.2%	9 out of 26346 genes, 0.0%	7.11e-05												transcription from RNA polymerase II promoter	17 out of 1822 genes, 0.9%	107 out of 26346 genes, 0.4%	0.00105		fertilization	14 out of 3410 genes, 0.4%	51 out of 26346 genes, 0.2%	0.00433
	biopolymer catabolic process	182 out of 4215 genes, 4.3%	875 out of 26346 genes, 3.3%	8.17e-05												ATP biosynthetic process	21 out of 1822 genes, 1.2%	146 out of 26346 genes, 0.6%	0.00111		response to leucine	10 out of 3410 genes, 0.3%	31 out of 26346 genes, 0.1%	0.00434
	negative regulation of cellular metabolic process	86 out of 4215 genes, 2.0%	363 out of 26346 genes, 1.4%	8.41e-05												RNA biosynthetic process	27 out of 1822 genes, 1.5%	208 out of 26346 genes, 0.8%	0.00119		glutamine family amino acid biosynthetic process	13 out of 3410 genes, 0.4%	46 out of 26346 genes, 0.2%	0.00448
	response to cold	84 out of 4215 genes, 2.0%	353 out of 26346 genes, 1.3%	8.6e-05												mRNA catabolic process	13 out of 1822 genes, 0.7%	72 out of 26346 genes, 0.3%	0.0012		response to radiation	111 out of 3410 genes, 3.3%	675 out of 26346 genes, 2.6%	0.0045
	response to cadmium ion	66 out of 4215 genes, 1.6%	263 out of 26346 genes, 1.0%	9.21e-05												coenzyme metabolic process	31 out of 1822 genes, 1.7%	251 out of 26346 genes, 1.0%	0.00124		response to acid	11 out of 3410 genes, 0.3%	36 out of 26346 genes, 0.1%	0.00453
	reproduction	314 out of 4215 genes, 7.4%	1618 out of 26346 genes, 6.1%	9.25e-05												spliceosomal conformational changes to generate catalytic conformation	3 out of 1822 genes, 0.2%	4 out of 26346 genes, 0.0%	0.00125		protein metabolic process	574 out of 3410 genes, 16.8%	4033 out of 26346 genes, 15.3%	0.00465
	cellular amino acid and derivative metabolic process	245 out of 4215 genes, 5.8%	1228 out of 26346 genes, 4.7%	9.6e-05												actin filament depolymerization	3 out of 1822 genes, 0.2%	4 out of 26346 genes, 0.0%	0.00125		macromolecular complex assembly	77 out of 3410 genes, 2.3%	445 out of 26346 genes, 1.7%	0.00465
	potassium ion import	6 out of 4215 genes, 0.1%	7 out of 26346 genes, 0.0%	0.0001												superoxide release	3 out of 1822 genes, 0.2%	4 out of 26346 genes, 0.0%	0.00125		protein modification by small protein conjugation	43 out of 3410 genes, 1.3%	224 out of 26346 genes, 0.9%	0.00501
	response to lipopolysaccharide	6 out of 4215 genes, 0.1%	7 out of 26346 genes, 0.0%	0.0001												actin filament capping	3 out of 1822 genes, 0.2%	4 out of 26346 genes, 0.0%	0.00125		cellular macromolecular complex assembly	67 out of 3410 genes, 2.0%	380 out of 26346 genes, 1.4%	0.0051
	protein transport	147 out of 4215 genes, 3.5%	688 out of 26346 genes, 2.6%	0.0001												protein localization in organelle	5 out of 1822 genes, 0.3%	13 out of 26346 genes, 0.0%	0.00126		growth	84 out of 3410 genes, 2.5%	494 out of 26346 genes, 1.9%	0.00519
	system development	220 out of 4215 genes, 5.2%	1090 out of 26346 genes, 4.1%	0.0001												posttranscriptional regulation of gene expression	22 out of 1822 genes, 1.2%	158 out of 26346 genes, 0.6%	0.00132		glutamine family amino acid catabolic process	7 out of 3410 genes, 0.2%	18 out of 26346 genes, 0.1%	0.00522
	nucleic acid transport	23 out of 4215 genes, 0.5%	65 out of 26346 genes, 0.2%	0.0001												glyoxylate metabolic process	6 out of 1822 genes, 0.3%	19 out of 26346 genes, 0.1%	0.00134		histone ubiquitination	7 out of 3410 genes, 0.2%	18 out of 26346 genes, 0.1%	0.00522
	RNA transport	23 out of 4215 genes, 0.5%	65 out of 26346 genes, 0.2%	0.0001												macromolecular complex subunit organization	52 out of 1822 genes, 2.9%	490 out of 26346 genes, 1.9%	0.00142		respiratory burst	7 out of 3410 genes, 0.2%	18 out of 26346 genes, 0.1%	0.00522
	establishment of RNA localization	23 out of 4215 genes, 0.5%	65 out of 26346 genes, 0.2%	0.0001												developmental process	255 out of 1822 genes, 14.0%	3096 out of 26346 genes, 11.8%	0.00142		homogalacturonan biosynthetic process	6 out of 3410 genes, 0.2%	14 out of 26346 genes, 0.1%	0.00555
	mitochondrion organization	28 out of 4215 genes, 0.7%	86 out of 26346 genes, 0.3%	0.0001												cellular protein metabolic process	323 out of 1822 genes, 17.7%	4016 out of 26346 genes, 15.2%	0.00147		nucleobase, nucleoside, nucleotide and nucleic acid metabolic process	503 out of 3410 genes, 14.8%	3516 out of 26346 genes, 13.3%	0.00564
	dendrite morphogenesis	8 out of 4215 genes, 0.2%	12 out of 26346 genes, 0.0%	0.00011												regulation of protein catabolic process	7 out of 1822 genes, 0.4%	26 out of 26346 genes, 0.1%	0.00152		monocarboxylic acid metabolic process	103 out of 3410 genes, 3.0%	625 out of 26346 genes, 2.4%	0.00565
	neuron differentiation	14 out of 4215 genes, 0.3%	31 out of 26346 genes, 0.1%	0.00012												purine ribonucleotide biosynthetic process	23 out of 1822 genes, 1.3%	170 out of 26346 genes, 0.6%	0.00154		hyperosmotic response	23 out of 3410 genes, 0.7%	103 out of 26346 genes, 0.4%	0.00579
	developmental maturation	36 out of 4215 genes, 0.9%	122 out of 26346 genes, 0.5%	0.00012												purine ribonucleoside triphosphate biosynthetic process	21 out of 1822 genes, 1.2%	150 out of 26346 genes, 0.6%	0.00157		cellular component assembly	81 out of 3410 genes, 2.4%	477 out of 26346 genes, 1.8%	0.00618
	intra-Golgi vesicle-mediated transport	9 out of 4215 genes, 0.2%	15 out of 26346 genes, 0.1%	0.00013												carboxylic acid metabolic process	116 out of 1822 genes, 6.4%	1279 out of 26346 genes, 4.9%	0.00159		glutamate metabolic process	8 out of 3410 genes, 0.2%	23 out of 26346 genes, 0.1%	0.0063
	pectin biosynthetic process	9 out of 4215 genes, 0.2%	15 out of 26346 genes, 0.1%	0.00013												nucleoside phosphate metabolic process	37 out of 1822 genes, 2.0%	321 out of 26346 genes, 1.2%	0.0016		toxin catabolic process	8 out of 3410 genes, 0.2%	23 out of 26346 genes, 0.1%	0.0063
	response to metal ion	84 out of 4215 genes, 2.0%	358 out of 26346 genes, 1.4%	0.00014												nucleotide metabolic process	37 out of 1822 genes, 2.0%	321 out of 26346 genes, 1.2%	0.0016		hyperosmotic salinity response	18 out of 3410 genes, 0.5%	75 out of 26346 genes, 0.3%	0.00634
	establishment of protein localization	148 out of 4215 genes, 3.5%	699 out of 26346 genes, 2.7%	0.00015												sporulation resulting in formation of a cellular spore	9 out of 1822 genes, 0.5%	41 out of 26346 genes, 0.2%	0.00164		positive regulation of transcription	29 out of 3410 genes, 0.9%	140 out of 26346 genes, 0.5%	0.00661
	protein modification process	437 out of 4215 genes, 10.4%	2342 out of 26346 genes, 8.9%	0.00016												posttranscriptional gene silencing by RNA	9 out of 1822 genes, 0.5%	41 out of 26346 genes, 0.2%	0.00164		alcohol biosynthetic process	13 out of 3410 genes, 0.4%	48 out of 26346 genes, 0.2%	0.00663
	polysaccharide metabolic process	85 out of 4215 genes, 2.0%	365 out of 26346 genes, 1.4%	0.00017												sporulation	9 out of 1822 genes, 0.5%	41 out of 26346 genes, 0.2%	0.00164		chromatin assembly or disassembly	26 out of 3410 genes, 0.8%	122 out of 26346 genes, 0.5%	0.00669
	abscisic acid mediated signaling	44 out of 4215 genes, 1.0%	161 out of 26346 genes, 0.6%	0.00017												organic acid metabolic process	116 out of 1822 genes, 6.4%	1281 out of 26346 genes, 4.9%	0.00168		polysaccharide metabolic process	64 out of 3410 genes, 1.9%	365 out of 26346 genes, 1.4%	0.00688
	protein modification by small protein conjugation	57 out of 4215 genes, 1.4%	224 out of 26346 genes, 0.9%	0.00018												regulation of gene expression, epigenetic	20 out of 1822 genes, 1.1%	141 out of 26346 genes, 0.5%	0.00171		amino acid derivative metabolic process	118 out of 3410 genes, 3.5%	733 out of 26346 genes, 2.8%	0.0069
	cell proliferation	37 out of 4215 genes, 0.9%	129 out of 26346 genes, 0.5%	0.00019												response to biotic stimulus	105 out of 1822 genes, 5.8%	1144 out of 26346 genes, 4.3%	0.00178		sulfur compound biosynthetic process	17 out of 3410 genes, 0.5%	70 out of 26346 genes, 0.3%	0.00694
	purine nucleoside monophosphate metabolic process	11 out of 4215 genes, 0.3%	22 out of 26346 genes, 0.1%	0.00021												superoxide metabolic process	8 out of 1822 genes, 0.4%	34 out of 26346 genes, 0.1%	0.00184
	purine nucleoside monophosphate biosynthetic process	11 out of 4215 genes, 0.3%	22 out of 26346 genes, 0.1%	0.00021												regulation of cell shape	8 out of 1822 genes, 0.4%	34 out of 26346 genes, 0.1%	0.00184
	carbon utilization by fixation of carbon dioxide	11 out of 4215 genes, 0.3%	22 out of 26346 genes, 0.1%	0.00021												purine nucleoside triphosphate biosynthetic process	21 out of 1822 genes, 1.2%	152 out of 26346 genes, 0.6%	0.00185
	xenobiotic catabolic process	11 out of 4215 genes, 0.3%	22 out of 26346 genes, 0.1%	0.00021												ribonucleotide biosynthetic process	24 out of 1822 genes, 1.3%	183 out of 26346 genes, 0.7%	0.00189
	cell morphogenesis involved in differentiation	30 out of 4215 genes, 0.7%	98 out of 26346 genes, 0.4%	0.00022												negative regulation of macromolecule metabolic process	42 out of 1822 genes, 2.3%	381 out of 26346 genes, 1.4%	0.00193
	cellular polysaccharide metabolic process	81 out of 4215 genes, 1.9%	347 out of 26346 genes, 1.3%	0.00022												response to oxidative stress	44 out of 1822 genes, 2.4%	404 out of 26346 genes, 1.5%	0.00194
	neuron development	13 out of 4215 genes, 0.3%	29 out of 26346 genes, 0.1%	0.00023												response to nutrient	10 out of 1822 genes, 0.5%	50 out of 26346 genes, 0.2%	0.00195
	developmental growth	41 out of 4215 genes, 1.0%	149 out of 26346 genes, 0.6%	0.00024												ribonucleoside triphosphate biosynthetic process	21 out of 1822 genes, 1.2%	153 out of 26346 genes, 0.6%	0.00201
	reproductive process	303 out of 4215 genes, 7.2%	1577 out of 26346 genes, 6.0%	0.00024												amine catabolic process	17 out of 1822 genes, 0.9%	114 out of 26346 genes, 0.4%	0.00214
	dendrite development	8 out of 4215 genes, 0.2%	13 out of 26346 genes, 0.0%	0.00025												protein monoubiquitination	4 out of 1822 genes, 0.2%	9 out of 26346 genes, 0.0%	0.00216
	nitrogen compound biosynthetic process	76 out of 4215 genes, 1.8%	324 out of 26346 genes, 1.2%	0.00028												catecholamine metabolic process	4 out of 1822 genes, 0.2%	9 out of 26346 genes, 0.0%	0.00216
	energy derivation by oxidation of organic compounds	29 out of 4215 genes, 0.7%	95 out of 26346 genes, 0.4%	0.00029												phenol metabolic process	4 out of 1822 genes, 0.2%	9 out of 26346 genes, 0.0%	0.00216
	sexual reproduction	51 out of 4215 genes, 1.2%	199 out of 26346 genes, 0.8%	0.00031												regulation of response to stimulus	32 out of 1822 genes, 1.8%	271 out of 26346 genes, 1.0%	0.00218
	mRNA transport	21 out of 4215 genes, 0.5%	61 out of 26346 genes, 0.2%	0.00032												chemical homeostasis	28 out of 1822 genes, 1.5%	228 out of 26346 genes, 0.9%	0.00226
	response to water deprivation	74 out of 4215 genes, 1.8%	315 out of 26346 genes, 1.2%	0.00032												glycerophospholipid metabolic process	16 out of 1822 genes, 0.9%	105 out of 26346 genes, 0.4%	0.00227
	response to auxin stimulus	92 out of 4215 genes, 2.2%	409 out of 26346 genes, 1.6%	0.00033												nucleotide biosynthetic process	29 out of 1822 genes, 1.6%	239 out of 26346 genes, 0.9%	0.00229
	nuclear export	19 out of 4215 genes, 0.5%	53 out of 26346 genes, 0.2%	0.00034												trehalose metabolic process	6 out of 1822 genes, 0.3%	21 out of 26346 genes, 0.1%	0.00238
	negative regulation of transcription from RNA polymerase II promoter	11 out of 4215 genes, 0.3%	23 out of 26346 genes, 0.1%	0.00035												Golgi to vacuole transport	6 out of 1822 genes, 0.3%	21 out of 26346 genes, 0.1%	0.00238
	cellular response to hormone stimulus	11 out of 4215 genes, 0.3%	23 out of 26346 genes, 0.1%	0.00035												asexual reproduction	6 out of 1822 genes, 0.3%	21 out of 26346 genes, 0.1%	0.00238
	endocytosis	38 out of 4215 genes, 0.9%	138 out of 26346 genes, 0.5%	0.00039												cellular ion homeostasis	20 out of 1822 genes, 1.1%	145 out of 26346 genes, 0.6%	0.00239
	proteolysis	228 out of 4215 genes, 5.4%	1160 out of 26346 genes, 4.4%	0.0004												cellular chemical homeostasis	20 out of 1822 genes, 1.1%	145 out of 26346 genes, 0.6%	0.00239
	carbohydrate biosynthetic process	87 out of 4215 genes, 2.1%	385 out of 26346 genes, 1.5%	0.00041												RNA catabolic process	15 out of 1822 genes, 0.8%	96 out of 26346 genes, 0.4%	0.00239
	tube development	33 out of 4215 genes, 0.8%	115 out of 26346 genes, 0.4%	0.00041												locomotory behavior	11 out of 1822 genes, 0.6%	60 out of 26346 genes, 0.2%	0.00247
	response to biotic stimulus	225 out of 4215 genes, 5.3%	1144 out of 26346 genes, 4.3%	0.00042												nucleobase, nucleoside and nucleotide metabolic process	40 out of 1822 genes, 2.2%	364 out of 26346 genes, 1.4%	0.00257
	response to water	74 out of 4215 genes, 1.8%	318 out of 26346 genes, 1.2%	0.00044												cell morphogenesis	23 out of 1822 genes, 1.3%	177 out of 26346 genes, 0.7%	0.00261
	posttranscriptional regulation of gene expression	42 out of 4215 genes, 1.0%	158 out of 26346 genes, 0.6%	0.00045												cellular structure morphogenesis	23 out of 1822 genes, 1.3%	177 out of 26346 genes, 0.7%	0.00261
	RNA export from nucleus	17 out of 4215 genes, 0.4%	46 out of 26346 genes, 0.2%	0.00046												apoptotic program	5 out of 1822 genes, 0.3%	15 out of 26346 genes, 0.1%	0.00262
	sodium ion transport	17 out of 4215 genes, 0.4%	46 out of 26346 genes, 0.2%	0.00046												response to cold	39 out of 1822 genes, 2.1%	353 out of 26346 genes, 1.3%	0.00263
	stomatal movement	17 out of 4215 genes, 0.4%	46 out of 26346 genes, 0.2%	0.00046												regulation of cellular metabolic process	192 out of 1822 genes, 10.5%	2290 out of 26346 genes, 8.7%	0.00264
	negative regulation of signal transduction	32 out of 4215 genes, 0.8%	111 out of 26346 genes, 0.4%	0.00046												RNA elongation from RNA polymerase II promoter	9 out of 1822 genes, 0.5%	44 out of 26346 genes, 0.2%	0.00276
	Golgi vesicle transport	35 out of 4215 genes, 0.8%	125 out of 26346 genes, 0.5%	0.00047												nucleoside triphosphate biosynthetic process	21 out of 1822 genes, 1.2%	157 out of 26346 genes, 0.6%	0.00276
	regulation of multicellular organismal process	89 out of 4215 genes, 2.1%	397 out of 26346 genes, 1.5%	0.00047												trichome differentiation	14 out of 1822 genes, 0.8%	88 out of 26346 genes, 0.3%	0.00278
	sulfate assimilation	7 out of 4215 genes, 0.2%	11 out of 26346 genes, 0.0%	0.00048												hair cell differentiation	14 out of 1822 genes, 0.8%	88 out of 26346 genes, 0.3%	0.00278
	sulfur utilization	7 out of 4215 genes, 0.2%	11 out of 26346 genes, 0.0%	0.00048												gene expression	236 out of 1822 genes, 13.0%	2880 out of 26346 genes, 10.9%	0.00279
	molting cycle, protein-based cuticle	7 out of 4215 genes, 0.2%	11 out of 26346 genes, 0.0%	0.00048												regulation of cell morphogenesis	11 out of 1822 genes, 0.6%	61 out of 26346 genes, 0.2%	0.00282
	molting cycle, collagen and cuticulin-based cuticle	7 out of 4215 genes, 0.2%	11 out of 26346 genes, 0.0%	0.00048												monosaccharide metabolic process	26 out of 1822 genes, 1.4%	210 out of 26346 genes, 0.8%	0.00284
	cell adhesion	22 out of 4215 genes, 0.5%	67 out of 26346 genes, 0.3%	0.0005												secretion	12 out of 1822 genes, 0.7%	70 out of 26346 genes, 0.3%	0.00288
	biological adhesion	22 out of 4215 genes, 0.5%	67 out of 26346 genes, 0.3%	0.0005												NLS-bearing substrate import into nucleus	3 out of 1822 genes, 0.2%	5 out of 26346 genes, 0.0%	0.00296
	multi-organism process	263 out of 4215 genes, 6.2%	1364 out of 26346 genes, 5.2%	0.0005												intermediate filament organization	3 out of 1822 genes, 0.2%	5 out of 26346 genes, 0.0%	0.00296
	organ development	205 out of 4215 genes, 4.9%	1035 out of 26346 genes, 3.9%	0.00051												phagocytosis	10 out of 1822 genes, 0.5%	53 out of 26346 genes, 0.2%	0.00307
	nucleoside monophosphate biosynthetic process	13 out of 4215 genes, 0.3%	31 out of 26346 genes, 0.1%	0.00052												regulation of signal transduction	30 out of 1822 genes, 1.6%	255 out of 26346 genes, 1.0%	0.00311
	membrane invagination	38 out of 4215 genes, 0.9%	140 out of 26346 genes, 0.5%	0.00053												response to salt stress	57 out of 1822 genes, 3.1%	569 out of 26346 genes, 2.2%	0.0032
	alcohol catabolic process	38 out of 4215 genes, 0.9%	140 out of 26346 genes, 0.5%	0.00053												nitrogen compound catabolic process	17 out of 1822 genes, 0.9%	119 out of 26346 genes, 0.5%	0.00339
	response to other organism	200 out of 4215 genes, 4.7%	1008 out of 26346 genes, 3.8%	0.00054												chloride transport	4 out of 1822 genes, 0.2%	10 out of 26346 genes, 0.0%	0.00341
	interspecies interaction between organisms	32 out of 4215 genes, 0.8%	112 out of 26346 genes, 0.4%	0.00054												actin polymerization or depolymerization	4 out of 1822 genes, 0.2%	10 out of 26346 genes, 0.0%	0.00341
	regulation of growth rate	20 out of 4215 genes, 0.5%	59 out of 26346 genes, 0.2%	0.00056												purine nucleotide biosynthetic process	23 out of 1822 genes, 1.3%	181 out of 26346 genes, 0.7%	0.00348
	response to external stimulus	167 out of 4215 genes, 4.0%	824 out of 26346 genes, 3.1%	0.00056												multicellular organismal development	214 out of 1822 genes, 11.7%	2598 out of 26346 genes, 9.9%	0.00348
	biopolymer modification	453 out of 4215 genes, 10.7%	2473 out of 26346 genes, 9.4%	0.00062												response to light stimulus	63 out of 1822 genes, 3.5%	644 out of 26346 genes, 2.4%	0.00349
	ribonucleoprotein complex assembly	27 out of 4215 genes, 0.6%	90 out of 26346 genes, 0.3%	0.00063												regulation of response to extracellular stimulus	5 out of 1822 genes, 0.3%	16 out of 26346 genes, 0.1%	0.0036
	negative regulation of cell communication	32 out of 4215 genes, 0.8%	113 out of 26346 genes, 0.4%	0.00065												regulation of response to nutrient levels	5 out of 1822 genes, 0.3%	16 out of 26346 genes, 0.1%	0.0036
	pollen tube development	32 out of 4215 genes, 0.8%	113 out of 26346 genes, 0.4%	0.00065												cellular component assembly	49 out of 1822 genes, 2.7%	477 out of 26346 genes, 1.8%	0.00368
	spliceosomal conformational changes to generate catalytic conformation	4 out of 4215 genes, 0.1%	4 out of 26346 genes, 0.0%	0.00065												regulation of ethylene mediated signaling pathway	7 out of 1822 genes, 0.4%	30 out of 26346 genes, 0.1%	0.0037
	mitochondrial electron transport, cytochrome c to oxygen	4 out of 4215 genes, 0.1%	4 out of 26346 genes, 0.0%	0.00065												negative regulation of ethylene mediated signaling pathway	7 out of 1822 genes, 0.4%	30 out of 26346 genes, 0.1%	0.0037
	regulation of striated muscle development	4 out of 4215 genes, 0.1%	4 out of 26346 genes, 0.0%	0.00065												sodium ion transport	9 out of 1822 genes, 0.5%	46 out of 26346 genes, 0.2%	0.00378
	regulation of muscle development	4 out of 4215 genes, 0.1%	4 out of 26346 genes, 0.0%	0.00065												aromatic amino acid family metabolic process	14 out of 1822 genes, 0.8%	91 out of 26346 genes, 0.3%	0.00381
	response to light stimulus	134 out of 4215 genes, 3.2%	644 out of 26346 genes, 2.4%	0.00065												negative regulation of transcription from RNA polymerase II promoter	6 out of 1822 genes, 0.3%	23 out of 26346 genes, 0.1%	0.00393
	negative regulation of transcription, DNA-dependent	33 out of 4215 genes, 0.8%	118 out of 26346 genes, 0.4%	0.00068												organelle fission	6 out of 1822 genes, 0.3%	23 out of 26346 genes, 0.1%	0.00393
	purine ribonucleoside monophosphate metabolic process	10 out of 4215 genes, 0.2%	21 out of 26346 genes, 0.1%	0.00069												regulation of cell communication	30 out of 1822 genes, 1.6%	260 out of 26346 genes, 1.0%	0.00413
	purine ribonucleoside monophosphate biosynthetic process	10 out of 4215 genes, 0.2%	21 out of 26346 genes, 0.1%	0.00069												monocarboxylic acid metabolic process	61 out of 1822 genes, 3.3%	625 out of 26346 genes, 2.4%	0.00421
	transcription, DNA-dependent	51 out of 4215 genes, 1.2%	206 out of 26346 genes, 0.8%	0.00075												cell wall biogenesis	15 out of 1822 genes, 0.8%	102 out of 26346 genes, 0.4%	0.00434
	monocarboxylic acid metabolic process	130 out of 4215 genes, 3.1%	625 out of 26346 genes, 2.4%	0.00079												hexose metabolic process	24 out of 1822 genes, 1.3%	195 out of 26346 genes, 0.7%	0.00435
	pollen tube growth	30 out of 4215 genes, 0.7%	105 out of 26346 genes, 0.4%	0.0008												cellular di-, tri-valent inorganic cation homeostasis	11 out of 1822 genes, 0.6%	65 out of 26346 genes, 0.2%	0.0047
	reproductive developmental process	226 out of 4215 genes, 5.4%	1163 out of 26346 genes, 4.4%	0.0008												negative regulation of transcription	27 out of 1822 genes, 1.5%	229 out of 26346 genes, 0.9%	0.00471
	covalent chromatin modification	33 out of 4215 genes, 0.8%	119 out of 26346 genes, 0.5%	0.0008												rhythmic process	15 out of 1822 genes, 0.8%	103 out of 26346 genes, 0.4%	0.00476
	cellular protein catabolic process	123 out of 4215 genes, 2.9%	587 out of 26346 genes, 2.2%	0.00081												acetyl-CoA biosynthetic process from pyruvate	2 out of 1822 genes, 0.1%	2 out of 26346 genes, 0.0%	0.00478
	mRNA export from nucleus	16 out of 4215 genes, 0.4%	44 out of 26346 genes, 0.2%	0.00082												mitochondrial electron transport, succinate to ubiquinone	2 out of 1822 genes, 0.1%	2 out of 26346 genes, 0.0%	0.00478
	histone ubiquitination	9 out of 4215 genes, 0.2%	18 out of 26346 genes, 0.1%	0.00082												negative regulation of conjugation	2 out of 1822 genes, 0.1%	2 out of 26346 genes, 0.0%	0.00478
	negative regulation of RNA metabolic process	34 out of 4215 genes, 0.8%	124 out of 26346 genes, 0.5%	0.00084												negative regulation of conjugation with cellular fusion	2 out of 1822 genes, 0.1%	2 out of 26346 genes, 0.0%	0.00478
	serine family amino acid metabolic process	21 out of 4215 genes, 0.5%	65 out of 26346 genes, 0.2%	0.00085												regulation of sorocarp stalk cell differentiation	2 out of 1822 genes, 0.1%	2 out of 26346 genes, 0.0%	0.00478
	cleavages during rRNA processing	11 out of 4215 genes, 0.3%	25 out of 26346 genes, 0.1%	0.00086												cellular response to glucose starvation	2 out of 1822 genes, 0.1%	2 out of 26346 genes, 0.0%	0.00478
	regulation of specific transcription from RNA polymerase II promoter	11 out of 4215 genes, 0.3%	25 out of 26346 genes, 0.1%	0.00086												retina development in camera-type eye	2 out of 1822 genes, 0.1%	2 out of 26346 genes, 0.0%	0.00478
	unidimensional cell growth	59 out of 4215 genes, 1.4%	248 out of 26346 genes, 0.9%	0.00089												apoptosis	5 out of 1822 genes, 0.3%	17 out of 26346 genes, 0.1%	0.00482
	mitochondrial fission	6 out of 4215 genes, 0.1%	9 out of 26346 genes, 0.0%	0.0009												biogenic amine catabolic process	5 out of 1822 genes, 0.3%	17 out of 26346 genes, 0.1%	0.00482
	protein monoubiquitination	6 out of 4215 genes, 0.1%	9 out of 26346 genes, 0.0%	0.0009												phosphatidylinositol metabolic process	5 out of 1822 genes, 0.3%	17 out of 26346 genes, 0.1%	0.00482
	cellular respiration	20 out of 4215 genes, 0.5%	61 out of 26346 genes, 0.2%	0.00091												cognition	20 out of 1822 genes, 1.1%	154 out of 26346 genes, 0.6%	0.00482
	positive regulation of RNA metabolic process	27 out of 4215 genes, 0.6%	92 out of 26346 genes, 0.3%	0.00091												regulation of pH	6 out of 1822 genes, 0.3%	24 out of 26346 genes, 0.1%	0.00494
	gamete generation	37 out of 4215 genes, 0.9%	139 out of 26346 genes, 0.5%	0.00093												nuclear-transcribed mRNA poly(A) tail shortening	4 out of 1822 genes, 0.2%	11 out of 26346 genes, 0.0%	0.00507
	cell tip growth	37 out of 4215 genes, 0.9%	139 out of 26346 genes, 0.5%	0.00093												response to organic nitrogen	4 out of 1822 genes, 0.2%	11 out of 26346 genes, 0.0%	0.00507
	apoptotic program	8 out of 4215 genes, 0.2%	15 out of 26346 genes, 0.1%	0.00094												molting cycle, protein-based cuticle	4 out of 1822 genes, 0.2%	11 out of 26346 genes, 0.0%	0.00507
	RNA biosynthetic process	51 out of 4215 genes, 1.2%	208 out of 26346 genes, 0.8%	0.00095												molting cycle, collagen and cuticulin-based cuticle	4 out of 1822 genes, 0.2%	11 out of 26346 genes, 0.0%	0.00507
	cell-cell signaling	19 out of 4215 genes, 0.5%	57 out of 26346 genes, 0.2%	0.00096												jasmonic acid metabolic process	9 out of 1822 genes, 0.5%	48 out of 26346 genes, 0.2%	0.00509
	positive regulation of growth rate	19 out of 4215 genes, 0.5%	57 out of 26346 genes, 0.2%	0.00096												circadian rhythm	11 out of 1822 genes, 0.6%	66 out of 26346 genes, 0.3%	0.0053
	cell wall metabolic process	22 out of 4215 genes, 0.5%	70 out of 26346 genes, 0.3%	0.00098												di-, tri-valent inorganic cation homeostasis	11 out of 1822 genes, 0.6%	66 out of 26346 genes, 0.3%	0.0053
	starch biosynthetic process	7 out of 4215 genes, 0.2%	12 out of 26346 genes, 0.0%	0.001												calcium ion transport	10 out of 1822 genes, 0.5%	57 out of 26346 genes, 0.2%	0.0053
	erythrocyte homeostasis	7 out of 4215 genes, 0.2%	12 out of 26346 genes, 0.0%	0.001												gene silencing by RNA	10 out of 1822 genes, 0.5%	57 out of 26346 genes, 0.2%	0.0053
	developmental cell growth	36 out of 4215 genes, 0.9%	135 out of 26346 genes, 0.5%	0.00105												actin filament organization	8 out of 1822 genes, 0.4%	40 out of 26346 genes, 0.2%	0.0054
	regulation of growth	53 out of 4215 genes, 1.3%	219 out of 26346 genes, 0.8%	0.00105												cellular macromolecular complex assembly	40 out of 1822 genes, 2.2%	380 out of 26346 genes, 1.4%	0.00542
	protein amino acid N-linked glycosylation	13 out of 4215 genes, 0.3%	33 out of 26346 genes, 0.1%	0.00106												L-phenylalanine metabolic process	7 out of 1822 genes, 0.4%	32 out of 26346 genes, 0.1%	0.00543
	response to gravity	21 out of 4215 genes, 0.5%	66 out of 26346 genes, 0.3%	0.00106												G1/S transition of mitotic cell cycle	3 out of 1822 genes, 0.2%	6 out of 26346 genes, 0.0%	0.00563
	cell wall organization	123 out of 4215 genes, 2.9%	592 out of 26346 genes, 2.2%	0.00112												progressive alteration of chromatin during cell aging	3 out of 1822 genes, 0.2%	6 out of 26346 genes, 0.0%	0.00563
	carbohydrate catabolic process	64 out of 4215 genes, 1.5%	276 out of 26346 genes, 1.0%	0.00113												progressive alteration of chromatin during replicative cell aging	3 out of 1822 genes, 0.2%	6 out of 26346 genes, 0.0%	0.00563
	regulation of response to stimulus	63 out of 4215 genes, 1.5%	271 out of 26346 genes, 1.0%	0.00115												loss of chromatin silencing during replicative cell aging	3 out of 1822 genes, 0.2%	6 out of 26346 genes, 0.0%	0.00563
	generation of precursor metabolites and energy	110 out of 4215 genes, 2.6%	522 out of 26346 genes, 2.0%	0.00121												loss of chromatin silencing	3 out of 1822 genes, 0.2%	6 out of 26346 genes, 0.0%	0.00563
	spermatogenesis	26 out of 4215 genes, 0.6%	89 out of 26346 genes, 0.3%	0.00121												cellular response to nutrient	3 out of 1822 genes, 0.2%	6 out of 26346 genes, 0.0%	0.00563
	rhythmic process	29 out of 4215 genes, 0.7%	103 out of 26346 genes, 0.4%	0.00125												intermediate filament-based process	3 out of 1822 genes, 0.2%	6 out of 26346 genes, 0.0%	0.00563
	starch metabolic process	11 out of 4215 genes, 0.3%	26 out of 26346 genes, 0.1%	0.00128												intermediate filament cytoskeleton organization	3 out of 1822 genes, 0.2%	6 out of 26346 genes, 0.0%	0.00563
	cell migration	11 out of 4215 genes, 0.3%	26 out of 26346 genes, 0.1%	0.00128												cellular alcohol metabolic process	38 out of 1822 genes, 2.1%	358 out of 26346 genes, 1.4%	0.00576
	post-Golgi vesicle-mediated transport	18 out of 4215 genes, 0.4%	54 out of 26346 genes, 0.2%	0.0013												metal ion transport	42 out of 1822 genes, 2.3%	405 out of 26346 genes, 1.5%	0.00578
	negative regulation of response to stimulus	34 out of 4215 genes, 0.8%	127 out of 26346 genes, 0.5%	0.00132												cellular aldehyde metabolic process	9 out of 1822 genes, 0.5%	49 out of 26346 genes, 0.2%	0.00586
	response to nutrient	17 out of 4215 genes, 0.4%	50 out of 26346 genes, 0.2%	0.00137												ER to Golgi vesicle-mediated transport	9 out of 1822 genes, 0.5%	49 out of 26346 genes, 0.2%	0.00586
	regulation of hormone levels	58 out of 4215 genes, 1.4%	247 out of 26346 genes, 0.9%	0.00137												sensory organ development	5 out of 1822 genes, 0.3%	18 out of 26346 genes, 0.1%	0.00629
	cell motility	12 out of 4215 genes, 0.3%	30 out of 26346 genes, 0.1%	0.0014												regulation of macromolecule biosynthetic process	171 out of 1822 genes, 9.4%	2058 out of 26346 genes, 7.8%	0.0063
	nucleoside monophosphate metabolic process	13 out of 4215 genes, 0.3%	34 out of 26346 genes, 0.1%	0.00146												cell cycle	71 out of 1822 genes, 3.9%	761 out of 26346 genes, 2.9%	0.00631
	glutamine metabolic process	15 out of 4215 genes, 0.4%	42 out of 26346 genes, 0.2%	0.00147												germ cell development	8 out of 1822 genes, 0.4%	41 out of 26346 genes, 0.2%	0.00631
	cell projection organization	15 out of 4215 genes, 0.4%	42 out of 26346 genes, 0.2%	0.00147												regulation of developmental process	59 out of 1822 genes, 3.2%	613 out of 26346 genes, 2.3%	0.00644
	protein polymerization	14 out of 4215 genes, 0.3%	38 out of 26346 genes, 0.1%	0.00148												protein amino acid N-linked glycosylation	7 out of 1822 genes, 0.4%	33 out of 26346 genes, 0.1%	0.00649
	sulfur metabolic process	48 out of 4215 genes, 1.1%	197 out of 26346 genes, 0.7%	0.00151												response to radiation	64 out of 1822 genes, 3.5%	675 out of 26346 genes, 2.6%	0.00652
	cellular homeostasis	63 out of 4215 genes, 1.5%	274 out of 26346 genes, 1.0%	0.00153												biogenic amine metabolic process	11 out of 1822 genes, 0.6%	68 out of 26346 genes, 0.3%	0.00666
	proteolysis involved in cellular protein catabolic process	119 out of 4215 genes, 2.8%	575 out of 26346 genes, 2.2%	0.00154												cellular macromolecular complex disassembly	9 out of 1822 genes, 0.5%	50 out of 26346 genes, 0.2%	0.00672
	response to radiation	137 out of 4215 genes, 3.3%	675 out of 26346 genes, 2.6%	0.00159												protein complex disassembly	9 out of 1822 genes, 0.5%	50 out of 26346 genes, 0.2%	0.00672
	histone modification	31 out of 4215 genes, 0.7%	114 out of 26346 genes, 0.4%	0.00161												cellular protein complex disassembly	9 out of 1822 genes, 0.5%	50 out of 26346 genes, 0.2%	0.00672
	positive regulation of transcription, DNA-dependent	23 out of 4215 genes, 0.5%	77 out of 26346 genes, 0.3%	0.00164												glucan metabolic process	24 out of 1822 genes, 1.3%	202 out of 26346 genes, 0.8%	0.00674
	cell activation during immune response	5 out of 4215 genes, 0.1%	7 out of 26346 genes, 0.0%	0.00165												regulation of Ras protein signal transduction	10 out of 1822 genes, 0.5%	59 out of 26346 genes, 0.2%	0.0068
	leukocyte activation during immune response	5 out of 4215 genes, 0.1%	7 out of 26346 genes, 0.0%	0.00165												organic acid transport	15 out of 1822 genes, 0.8%	107 out of 26346 genes, 0.4%	0.0068
	glycosylceramide metabolic process	5 out of 4215 genes, 0.1%	7 out of 26346 genes, 0.0%	0.00165												carboxylic acid transport	15 out of 1822 genes, 0.8%	107 out of 26346 genes, 0.4%	0.0068
	glucosylceramide metabolic process	5 out of 4215 genes, 0.1%	7 out of 26346 genes, 0.0%	0.00165												macromolecular complex assembly	45 out of 1822 genes, 2.5%	445 out of 26346 genes, 1.7%	0.00689
	synaptic vesicle endocytosis	5 out of 4215 genes, 0.1%	7 out of 26346 genes, 0.0%	0.00165												growth	49 out of 1822 genes, 2.7%	494 out of 26346 genes, 1.9%	0.00713
	protein catabolic process	124 out of 4215 genes, 2.9%	604 out of 26346 genes, 2.3%	0.00169												system process	23 out of 1822 genes, 1.3%	192 out of 26346 genes, 0.7%	0.00715
	gravitropism	20 out of 4215 genes, 0.5%	64 out of 26346 genes, 0.2%	0.00176												protein targeting to chloroplast	4 out of 1822 genes, 0.2%	12 out of 26346 genes, 0.0%	0.00719
	negative regulation of nucleobase, nucleoside, nucleotide and nucleic acid metabolic process	63 out of 4215 genes, 1.5%	276 out of 26346 genes, 1.0%	0.00185												cellular monovalent inorganic cation homeostasis	8 out of 1822 genes, 0.4%	42 out of 26346 genes, 0.2%	0.00733
	ribonucleoside monophosphate biosynthetic process	11 out of 4215 genes, 0.3%	27 out of 26346 genes, 0.1%	0.00185												cell morphogenesis involved in differentiation	14 out of 1822 genes, 0.8%	98 out of 26346 genes, 0.4%	0.00743
	molting cycle	7 out of 4215 genes, 0.2%	13 out of 26346 genes, 0.0%	0.00186												regulation of organelle organization	14 out of 1822 genes, 0.8%	98 out of 26346 genes, 0.4%	0.00743
	response to high light intensity	15 out of 4215 genes, 0.4%	43 out of 26346 genes, 0.2%	0.00192
	stomatal lineage progression	6 out of 4215 genes, 0.1%	10 out of 26346 genes, 0.0%	0.00195
	cellular carbohydrate catabolic process	62 out of 4215 genes, 1.5%	272 out of 26346 genes, 1.0%	0.00207
	negative regulation of gene-specific transcription	9 out of 4215 genes, 0.2%	20 out of 26346 genes, 0.1%	0.00211
	protein targeting	40 out of 4215 genes, 0.9%	160 out of 26346 genes, 0.6%	0.00217
	cellular di-, tri-valent inorganic cation homeostasis	20 out of 4215 genes, 0.5%	65 out of 26346 genes, 0.2%	0.00217
	external encapsulating structure organization	124 out of 4215 genes, 2.9%	609 out of 26346 genes, 2.3%	0.00229
	modification-dependent protein catabolic process	116 out of 4215 genes, 2.8%	565 out of 26346 genes, 2.1%	0.00233
	modification-dependent macromolecule catabolic process	116 out of 4215 genes, 2.8%	565 out of 26346 genes, 2.1%	0.00233
	regulation of cellular component organization	48 out of 4215 genes, 1.1%	201 out of 26346 genes, 0.8%	0.00235
	transcription from RNA polymerase II promoter	29 out of 4215 genes, 0.7%	107 out of 26346 genes, 0.4%	0.00236
	chromosome organization	97 out of 4215 genes, 2.3%	461 out of 26346 genes, 1.7%	0.00237
	pigmentation	10 out of 4215 genes, 0.2%	24 out of 26346 genes, 0.1%	0.00243
	reproductive structure development	217 out of 4215 genes, 5.1%	1137 out of 26346 genes, 4.3%	0.00251
	glycolysis	27 out of 4215 genes, 0.6%	98 out of 26346 genes, 0.4%	0.00254
	calcium ion transport	18 out of 4215 genes, 0.4%	57 out of 26346 genes, 0.2%	0.00258
	maturation of 5.8S rRNA	8 out of 4215 genes, 0.2%	17 out of 26346 genes, 0.1%	0.00264
	maturation of 5.8S rRNA from tricistronic rRNA transcript (SSU-rRNA, 5.8S rRNA, LSU-rRNA)	8 out of 4215 genes, 0.2%	17 out of 26346 genes, 0.1%	0.00264
	apoptosis	8 out of 4215 genes, 0.2%	17 out of 26346 genes, 0.1%	0.00264
	di-, tri-valent inorganic cation homeostasis	20 out of 4215 genes, 0.5%	66 out of 26346 genes, 0.3%	0.00266
	cell cycle arrest	13 out of 4215 genes, 0.3%	36 out of 26346 genes, 0.1%	0.00267
	response to heat	44 out of 4215 genes, 1.0%	182 out of 26346 genes, 0.7%	0.00271
	NLS-bearing substrate import into nucleus	4 out of 4215 genes, 0.1%	5 out of 26346 genes, 0.0%	0.00285
	dicarboxylic acid transport	4 out of 4215 genes, 0.1%	5 out of 26346 genes, 0.0%	0.00285
	apoptotic mitochondrial changes	4 out of 4215 genes, 0.1%	5 out of 26346 genes, 0.0%	0.00285
	peptidyl-arginine modification	4 out of 4215 genes, 0.1%	5 out of 26346 genes, 0.0%	0.00285
	peptidyl-arginine methylation	4 out of 4215 genes, 0.1%	5 out of 26346 genes, 0.0%	0.00285
	skin development	4 out of 4215 genes, 0.1%	5 out of 26346 genes, 0.0%	0.00285
	embryonic development ending in seed dormancy	59 out of 4215 genes, 1.4%	260 out of 26346 genes, 1.0%	0.0029
	protein-chromophore linkage	16 out of 4215 genes, 0.4%	49 out of 26346 genes, 0.2%	0.003
	skeletal system development	9 out of 4215 genes, 0.2%	21 out of 26346 genes, 0.1%	0.00317
	cold acclimation	9 out of 4215 genes, 0.2%	21 out of 26346 genes, 0.1%	0.00317
	nuclear-transcribed mRNA catabolic process, deadenylation-dependent decay	7 out of 4215 genes, 0.2%	14 out of 26346 genes, 0.1%	0.00322
	protein import into nucleus	13 out of 4215 genes, 0.3%	37 out of 26346 genes, 0.1%	0.00352
	positive regulation of gene-specific transcription	13 out of 4215 genes, 0.3%	37 out of 26346 genes, 0.1%	0.00352
	nuclear import	13 out of 4215 genes, 0.3%	37 out of 26346 genes, 0.1%	0.00352
	locomotion	24 out of 4215 genes, 0.6%	86 out of 26346 genes, 0.3%	0.00357
	serine family amino acid biosynthetic process	12 out of 4215 genes, 0.3%	33 out of 26346 genes, 0.1%	0.00361
	nuclear-transcribed mRNA poly(A) tail shortening	6 out of 4215 genes, 0.1%	11 out of 26346 genes, 0.0%	0.00371
	regulation of cytokine production	6 out of 4215 genes, 0.1%	11 out of 26346 genes, 0.0%	0.00371
	N-glycan processing	6 out of 4215 genes, 0.1%	11 out of 26346 genes, 0.0%	0.00371
	acyl-CoA metabolic process	6 out of 4215 genes, 0.1%	11 out of 26346 genes, 0.0%	0.00371
	anterior/posterior axis specification	6 out of 4215 genes, 0.1%	11 out of 26346 genes, 0.0%	0.00371
	abaxial cell fate specification	5 out of 4215 genes, 0.1%	8 out of 26346 genes, 0.0%	0.00382
	RNA catabolic process	26 out of 4215 genes, 0.6%	96 out of 26346 genes, 0.4%	0.00389
	neurogenesis	18 out of 4215 genes, 0.4%	59 out of 26346 genes, 0.2%	0.00392
	meristem development	36 out of 4215 genes, 0.9%	145 out of 26346 genes, 0.6%	0.00395
	tropism	27 out of 4215 genes, 0.6%	101 out of 26346 genes, 0.4%	0.00402
	release of cytochrome c from mitochondria	3 out of 4215 genes, 0.1%	3 out of 26346 genes, 0.0%	0.00409
	regulation of oxidative phosphorylation	3 out of 4215 genes, 0.1%	3 out of 26346 genes, 0.0%	0.00409
	T cell differentiation during immune response	3 out of 4215 genes, 0.1%	3 out of 26346 genes, 0.0%	0.00409
	alpha-beta T cell differentiation during immune response	3 out of 4215 genes, 0.1%	3 out of 26346 genes, 0.0%	0.00409
	CD4-positive, alpha-beta T cell differentiation during immune response	3 out of 4215 genes, 0.1%	3 out of 26346 genes, 0.0%	0.00409
	response to iron(III) ion	3 out of 4215 genes, 0.1%	3 out of 26346 genes, 0.0%	0.00409
	nucleoside transport	3 out of 4215 genes, 0.1%	3 out of 26346 genes, 0.0%	0.00409
	purine nucleoside transport	3 out of 4215 genes, 0.1%	3 out of 26346 genes, 0.0%	0.00409
	O-glycoside catabolic process	3 out of 4215 genes, 0.1%	3 out of 26346 genes, 0.0%	0.00409
	synaptic vesicle coating	3 out of 4215 genes, 0.1%	3 out of 26346 genes, 0.0%	0.00409
	synaptic vesicle budding	3 out of 4215 genes, 0.1%	3 out of 26346 genes, 0.0%	0.00409
	sulfate assimilation, phosphoadenylyl sulfate reduction by phosphoadenylyl-sulfate reductase (thioredoxin)	3 out of 4215 genes, 0.1%	3 out of 26346 genes, 0.0%	0.00409
	sulfate reduction	3 out of 4215 genes, 0.1%	3 out of 26346 genes, 0.0%	0.00409
	peptidyl-arginine N-methylation	3 out of 4215 genes, 0.1%	3 out of 26346 genes, 0.0%	0.00409
	T-helper cell differentiation	3 out of 4215 genes, 0.1%	3 out of 26346 genes, 0.0%	0.00409
	epinephrine metabolic process	3 out of 4215 genes, 0.1%	3 out of 26346 genes, 0.0%	0.00409
	norepinephrine metabolic process	3 out of 4215 genes, 0.1%	3 out of 26346 genes, 0.0%	0.00409
	dopamine metabolic process	3 out of 4215 genes, 0.1%	3 out of 26346 genes, 0.0%	0.00409
	norepinephrine biosynthetic process	3 out of 4215 genes, 0.1%	3 out of 26346 genes, 0.0%	0.00409
	catecholamine biosynthetic process	3 out of 4215 genes, 0.1%	3 out of 26346 genes, 0.0%	0.00409
	serotonin metabolic process	3 out of 4215 genes, 0.1%	3 out of 26346 genes, 0.0%	0.00409
	camera-type eye development	3 out of 4215 genes, 0.1%	3 out of 26346 genes, 0.0%	0.00409
	CD4-positive, alpha beta T cell differentiation	3 out of 4215 genes, 0.1%	3 out of 26346 genes, 0.0%	0.00409
	regulation of MHC class II biosynthetic process	3 out of 4215 genes, 0.1%	3 out of 26346 genes, 0.0%	0.00409
	negative regulation of MHC class II biosynthetic process	3 out of 4215 genes, 0.1%	3 out of 26346 genes, 0.0%	0.00409
	3'-phosphoadenosine 5'-phosphosulfate transport	3 out of 4215 genes, 0.1%	3 out of 26346 genes, 0.0%	0.00409
	elastic fiber assembly	3 out of 4215 genes, 0.1%	3 out of 26346 genes, 0.0%	0.00409
	negative regulation of metalloenzyme activity	3 out of 4215 genes, 0.1%	3 out of 26346 genes, 0.0%	0.00409
	cartilage development	3 out of 4215 genes, 0.1%	3 out of 26346 genes, 0.0%	0.00409
	elastin metabolic process	3 out of 4215 genes, 0.1%	3 out of 26346 genes, 0.0%	0.00409
	elastin biosynthetic process	3 out of 4215 genes, 0.1%	3 out of 26346 genes, 0.0%	0.00409
	maturation of SSU-rRNA from tricistronic rRNA transcript (SSU-rRNA, 5.8S rRNA, LSU-rRNA)	8 out of 4215 genes, 0.2%	18 out of 26346 genes, 0.1%	0.0041
	reductive pentose-phosphate cycle	8 out of 4215 genes, 0.2%	18 out of 26346 genes, 0.1%	0.0041
	photosynthesis, dark reaction	8 out of 4215 genes, 0.2%	18 out of 26346 genes, 0.1%	0.0041
	respiratory burst	8 out of 4215 genes, 0.2%	18 out of 26346 genes, 0.1%	0.0041
	negative regulation of cellular protein metabolic process	21 out of 4215 genes, 0.5%	73 out of 26346 genes, 0.3%	0.0042
	negative regulation of protein metabolic process	21 out of 4215 genes, 0.5%	73 out of 26346 genes, 0.3%	0.0042
	aerobic respiration	17 out of 4215 genes, 0.4%	55 out of 26346 genes, 0.2%	0.00429
	positive regulation of apoptosis	25 out of 4215 genes, 0.6%	92 out of 26346 genes, 0.3%	0.00437
	glucose catabolic process	32 out of 4215 genes, 0.8%	126 out of 26346 genes, 0.5%	0.0044
	hexose catabolic process	32 out of 4215 genes, 0.8%	126 out of 26346 genes, 0.5%	0.0044
	monosaccharide catabolic process	32 out of 4215 genes, 0.8%	126 out of 26346 genes, 0.5%	0.0044
	regulation of cellular protein metabolic process	47 out of 4215 genes, 1.1%	202 out of 26346 genes, 0.8%	0.00442
	metal ion transport	85 out of 4215 genes, 2.0%	405 out of 26346 genes, 1.5%	0.00452
	glutamine family amino acid metabolic process	26 out of 4215 genes, 0.6%	97 out of 26346 genes, 0.4%	0.00452
	positive regulation of programmed cell death	26 out of 4215 genes, 0.6%	97 out of 26346 genes, 0.4%	0.00452
	positive gravitropism	9 out of 4215 genes, 0.2%	22 out of 26346 genes, 0.1%	0.00462
	nitrate transport	9 out of 4215 genes, 0.2%	22 out of 26346 genes, 0.1%	0.00462
	regulation of translation	27 out of 4215 genes, 0.6%	102 out of 26346 genes, 0.4%	0.00465
	cell wall biogenesis	27 out of 4215 genes, 0.6%	102 out of 26346 genes, 0.4%	0.00465
	RNA elongation	18 out of 4215 genes, 0.4%	60 out of 26346 genes, 0.2%	0.00477
	morphogenesis of an epithelium	10 out of 4215 genes, 0.2%	26 out of 26346 genes, 0.1%	0.00485
	negative regulation of cytoskeleton organization	10 out of 4215 genes, 0.2%	26 out of 26346 genes, 0.1%	0.00485
	ribonucleoside monophosphate metabolic process	11 out of 4215 genes, 0.3%	30 out of 26346 genes, 0.1%	0.00488
	carbon utilization	11 out of 4215 genes, 0.3%	30 out of 26346 genes, 0.1%	0.00488
	cellular carbohydrate biosynthetic process	73 out of 4215 genes, 1.7%	341 out of 26346 genes, 1.3%	0.00492
	nuclear-transcribed mRNA catabolic process	19 out of 4215 genes, 0.5%	65 out of 26346 genes, 0.2%	0.0052
	gibberellin biosynthetic process	17 out of 4215 genes, 0.4%	56 out of 26346 genes, 0.2%	0.00526
	male gamete generation	28 out of 4215 genes, 0.7%	108 out of 26346 genes, 0.4%	0.00546
	sex differentiation	14 out of 4215 genes, 0.3%	43 out of 26346 genes, 0.2%	0.0055
	shoot development	80 out of 4215 genes, 1.9%	381 out of 26346 genes, 1.4%	0.00566
	homeostatic process	92 out of 4215 genes, 2.2%	447 out of 26346 genes, 1.7%	0.00572
	hormone transport	18 out of 4215 genes, 0.4%	61 out of 26346 genes, 0.2%	0.00578
	purine nucleotide metabolic process	46 out of 4215 genes, 1.1%	200 out of 26346 genes, 0.8%	0.00604
	positive regulation of developmental process	46 out of 4215 genes, 1.1%	200 out of 26346 genes, 0.8%	0.00604
	maturation of SSU-rRNA	8 out of 4215 genes, 0.2%	19 out of 26346 genes, 0.1%	0.0061
	homeostasis of number of cells	8 out of 4215 genes, 0.2%	19 out of 26346 genes, 0.1%	0.0061
	ion transport	134 out of 4215 genes, 3.2%	683 out of 26346 genes, 2.6%	0.00611
	cell surface receptor linked signal transduction	38 out of 4215 genes, 0.9%	159 out of 26346 genes, 0.6%	0.00618
	gibberellin metabolic process	17 out of 4215 genes, 0.4%	57 out of 26346 genes, 0.2%	0.0064
	diterpenoid biosynthetic process	17 out of 4215 genes, 0.4%	57 out of 26346 genes, 0.2%	0.0064
	negative regulation of cell cycle	6 out of 4215 genes, 0.1%	12 out of 26346 genes, 0.0%	0.00643
	glycerolipid metabolic process	6 out of 4215 genes, 0.1%	12 out of 26346 genes, 0.0%	0.00643
	protein homotetramerization	6 out of 4215 genes, 0.1%	12 out of 26346 genes, 0.0%	0.00643
	response to nematode	42 out of 4215 genes, 1.0%	180 out of 26346 genes, 0.7%	0.00649
	glutamate metabolic process	9 out of 4215 genes, 0.2%	23 out of 26346 genes, 0.1%	0.00652
	glycerol ether metabolic process	9 out of 4215 genes, 0.2%	23 out of 26346 genes, 0.1%	0.00652
	organelle fission	9 out of 4215 genes, 0.2%	23 out of 26346 genes, 0.1%	0.00652
	positive regulation of growth	20 out of 4215 genes, 0.5%	71 out of 26346 genes, 0.3%	0.00663
	response to organic cyclic substance	14 out of 4215 genes, 0.3%	44 out of 26346 genes, 0.2%	0.0069
	response to gibberellin stimulus	43 out of 4215 genes, 1.0%	186 out of 26346 genes, 0.7%	0.00705
	auxin polar transport	16 out of 4215 genes, 0.4%	53 out of 26346 genes, 0.2%	0.00708
	regulation of transcription from RNA polymerase II promoter	33 out of 4215 genes, 0.8%	135 out of 26346 genes, 0.5%	0.00719
	shoot system development	80 out of 4215 genes, 1.9%	385 out of 26346 genes, 1.5%	0.00742
	myeloid leukocyte activation	4 out of 4215 genes, 0.1%	6 out of 26346 genes, 0.0%	0.00747
	mRNA capping	4 out of 4215 genes, 0.1%	6 out of 26346 genes, 0.0%	0.00747
	histone monoubiquitination	4 out of 4215 genes, 0.1%	6 out of 26346 genes, 0.0%	0.00747
	guard mother cell differentiation	4 out of 4215 genes, 0.1%	6 out of 26346 genes, 0.0%	0.00747
	choline metabolic process	4 out of 4215 genes, 0.1%	6 out of 26346 genes, 0.0%	0.00747
	cellular manganese ion homeostasis	4 out of 4215 genes, 0.1%	6 out of 26346 genes, 0.0%	0.00747
	manganese ion homeostasis	4 out of 4215 genes, 0.1%	6 out of 26346 genes, 0.0%	0.00747
	endonucleolytic cleavages during rRNA processing	7 out of 4215 genes, 0.2%	16 out of 26346 genes, 0.1%	0.008
	endonucleolytic cleavage of tricistronic rRNA transcript (SSU-rRNA, 5.8S rRNA, LSU-rRNA)	7 out of 4215 genes, 0.2%	16 out of 26346 genes, 0.1%	0.008
	xenobiotic metabolic process	12 out of 4215 genes, 0.3%	36 out of 26346 genes, 0.1%	0.00801
	pollen germination	12 out of 4215 genes, 0.3%	36 out of 26346 genes, 0.1%	0.00801
	response to toxin	33 out of 4215 genes, 0.8%	136 out of 26346 genes, 0.5%	0.00807
	glucan biosynthetic process	32 out of 4215 genes, 0.8%	131 out of 26346 genes, 0.5%	0.00812
	inorganic anion transport	21 out of 4215 genes, 0.5%	77 out of 26346 genes, 0.3%	0.00817
	protein complex assembly	45 out of 4215 genes, 1.1%	198 out of 26346 genes, 0.8%	0.00819
	diterpenoid metabolic process	18 out of 4215 genes, 0.4%	63 out of 26346 genes, 0.2%	0.00831
	seed development	102 out of 4215 genes, 2.4%	510 out of 26346 genes, 1.9%	0.00889
	anion transport	25 out of 4215 genes, 0.6%	97 out of 26346 genes, 0.4%	0.00901
	transmembrane transport	132 out of 4215 genes, 3.1%	680 out of 26346 genes, 2.6%	0.0092
	germ cell development	13 out of 4215 genes, 0.3%	41 out of 26346 genes, 0.2%	0.00937
	regulation of protein metabolic process	56 out of 4215 genes, 1.3%	258 out of 26346 genes, 1.0%	0.00943
	response to hexose stimulus	15 out of 4215 genes, 0.4%	50 out of 26346 genes, 0.2%	0.00954
	response to monosaccharide stimulus	15 out of 4215 genes, 0.4%	50 out of 26346 genes, 0.2%	0.00954
	regulation of molecular function	76 out of 4215 genes, 1.8%	367 out of 26346 genes, 1.4%	0.00963
	response to extracellular stimulus	36 out of 4215 genes, 0.9%	153 out of 26346 genes, 0.6%	0.00971
	post-embryonic development	152 out of 4215 genes, 3.6%	796 out of 26346 genes, 3.0%	0.00998
	response to nutrient levels	33 out of 4215 genes, 0.8%	138 out of 26346 genes, 0.5%	0.01009
	organic acid biosynthetic process	74 out of 4215 genes, 1.8%	357 out of 26346 genes, 1.4%	0.01027
	carboxylic acid biosynthetic process	74 out of 4215 genes, 1.8%	357 out of 26346 genes, 1.4%	0.01027
	regulation of organelle organization	25 out of 4215 genes, 0.6%	98 out of 26346 genes, 0.4%	0.0103
	protein polyubiquitination	6 out of 4215 genes, 0.1%	13 out of 26346 genes, 0.0%	0.01034
	negative regulation of specific transcription from RNA polymerase II promoter	6 out of 4215 genes, 0.1%	13 out of 26346 genes, 0.0%	0.01034
	protein tetramerization	6 out of 4215 genes, 0.1%	13 out of 26346 genes, 0.0%	0.01034
	negative regulation of organelle organization	14 out of 4215 genes, 0.3%	46 out of 26346 genes, 0.2%	0.01055
	auxin mediated signaling pathway	62 out of 4215 genes, 1.5%	292 out of 26346 genes, 1.1%	0.01067
	cell wall catabolic process	11 out of 4215 genes, 0.3%	33 out of 26346 genes, 0.1%	0.01093
	post-translational protein modification	383 out of 4215 genes, 9.1%	2155 out of 26346 genes, 8.2%	0.01101
	monovalent inorganic cation transport	55 out of 4215 genes, 1.3%	255 out of 26346 genes, 1.0%	0.01136
	regulation of cytoskeleton organization	15 out of 4215 genes, 0.4%	51 out of 26346 genes, 0.2%	0.01156
	response to peptide hormone stimulus	10 out of 4215 genes, 0.2%	29 out of 26346 genes, 0.1%	0.0116
	pyruvate metabolic process	13 out of 4215 genes, 0.3%	42 out of 26346 genes, 0.2%	0.01162
	glucan metabolic process	45 out of 4215 genes, 1.1%	202 out of 26346 genes, 0.8%	0.01174
	mitochondrial ATP synthesis coupled electron transport	7 out of 4215 genes, 0.2%	17 out of 26346 genes, 0.1%	0.01175
	nucleoside phosphate metabolic process	67 out of 4215 genes, 1.6%	321 out of 26346 genes, 1.2%	0.01206
	nucleotide metabolic process	67 out of 4215 genes, 1.6%	321 out of 26346 genes, 1.2%	0.01206
	response to nitrate	9 out of 4215 genes, 0.2%	25 out of 26346 genes, 0.1%	0.01207
	secretion	19 out of 4215 genes, 0.5%	70 out of 26346 genes, 0.3%	0.01213
	spliceosome assembly	8 out of 4215 genes, 0.2%	21 out of 26346 genes, 0.1%	0.01221
	peptidyl-histidine modification	8 out of 4215 genes, 0.2%	21 out of 26346 genes, 0.1%	0.01221
	cellular ion homeostasis	34 out of 4215 genes, 0.8%	145 out of 26346 genes, 0.6%	0.01233
	regulation of apoptosis	34 out of 4215 genes, 0.8%	145 out of 26346 genes, 0.6%	0.01233
	cellular chemical homeostasis	34 out of 4215 genes, 0.8%	145 out of 26346 genes, 0.6%	0.01233
	system process	43 out of 4215 genes, 1.0%	192 out of 26346 genes, 0.7%	0.01235
	cell motion	16 out of 4215 genes, 0.4%	56 out of 26346 genes, 0.2%	0.01241
	localization of cell	16 out of 4215 genes, 0.4%	56 out of 26346 genes, 0.2%	0.01241
	response to blue light	20 out of 4215 genes, 0.5%	75 out of 26346 genes, 0.3%	0.01251
	ubiquitin-dependent protein catabolic process	54 out of 4215 genes, 1.3%	251 out of 26346 genes, 1.0%	0.01264
	response to glucose stimulus	12 out of 4215 genes, 0.3%	38 out of 26346 genes, 0.1%	0.01274
	nervous system development	21 out of 4215 genes, 0.5%	80 out of 26346 genes, 0.3%	0.01281
	cofactor metabolic process	75 out of 4215 genes, 1.8%	366 out of 26346 genes, 1.4%	0.01286
	generation of neurons	14 out of 4215 genes, 0.3%	47 out of 26346 genes, 0.2%	0.01286
	phagolysosome formation	5 out of 4215 genes, 0.1%	10 out of 26346 genes, 0.0%	0.01298
	chloride transport	5 out of 4215 genes, 0.1%	10 out of 26346 genes, 0.0%	0.01298
	calcium-mediated signaling	5 out of 4215 genes, 0.1%	10 out of 26346 genes, 0.0%	0.01298
	erythrocyte differentiation	5 out of 4215 genes, 0.1%	10 out of 26346 genes, 0.0%	0.01298
	cellular cation homeostasis	30 out of 4215 genes, 0.7%	125 out of 26346 genes, 0.5%	0.01301
	chloroplast organization	17 out of 4215 genes, 0.4%	61 out of 26346 genes, 0.2%	0.01311
	secretion by cell	17 out of 4215 genes, 0.4%	61 out of 26346 genes, 0.2%	0.01311
	biogenic amine biosynthetic process	13 out of 4215 genes, 0.3%	43 out of 26346 genes, 0.2%	0.01427
	chemosensory behavior	3 out of 4215 genes, 0.1%	4 out of 26346 genes, 0.0%	0.0144
	response to manganese ion	3 out of 4215 genes, 0.1%	4 out of 26346 genes, 0.0%	0.0144
	copper ion import	3 out of 4215 genes, 0.1%	4 out of 26346 genes, 0.0%	0.0144
	pyramidal neuron differentiation	3 out of 4215 genes, 0.1%	4 out of 26346 genes, 0.0%	0.0144
	pyramidal neuron development	3 out of 4215 genes, 0.1%	4 out of 26346 genes, 0.0%	0.0144
	forebrain neuron differentiation	3 out of 4215 genes, 0.1%	4 out of 26346 genes, 0.0%	0.0144
	forebrain neuron development	3 out of 4215 genes, 0.1%	4 out of 26346 genes, 0.0%	0.0144
	central nervous system neuron differentiation	3 out of 4215 genes, 0.1%	4 out of 26346 genes, 0.0%	0.0144
	central nervous system neuron development	3 out of 4215 genes, 0.1%	4 out of 26346 genes, 0.0%	0.0144
	collagen fibril organization	3 out of 4215 genes, 0.1%	4 out of 26346 genes, 0.0%	0.0144
	regulation of interleukin-6 production	3 out of 4215 genes, 0.1%	4 out of 26346 genes, 0.0%	0.0144
	positive regulation of interleukin-6 production	3 out of 4215 genes, 0.1%	4 out of 26346 genes, 0.0%	0.0144
	lipid particle organization	3 out of 4215 genes, 0.1%	4 out of 26346 genes, 0.0%	0.0144
	olfactory behavior	3 out of 4215 genes, 0.1%	4 out of 26346 genes, 0.0%	0.0144
	macrophage activation	3 out of 4215 genes, 0.1%	4 out of 26346 genes, 0.0%	0.0144
	regulation of fatty acid biosynthetic process	3 out of 4215 genes, 0.1%	4 out of 26346 genes, 0.0%	0.0144
	glycerol-3-phosphate catabolic process	3 out of 4215 genes, 0.1%	4 out of 26346 genes, 0.0%	0.0144
	glycosylceramide catabolic process	3 out of 4215 genes, 0.1%	4 out of 26346 genes, 0.0%	0.0144
	ceramide catabolic process	3 out of 4215 genes, 0.1%	4 out of 26346 genes, 0.0%	0.0144
	regulation of metalloenzyme activity	3 out of 4215 genes, 0.1%	4 out of 26346 genes, 0.0%	0.0144
	positive regulation of metalloenzyme activity	3 out of 4215 genes, 0.1%	4 out of 26346 genes, 0.0%	0.0144
	response to sucrose stimulus	20 out of 4215 genes, 0.5%	76 out of 26346 genes, 0.3%	0.01449
	response to disaccharide stimulus	20 out of 4215 genes, 0.5%	76 out of 26346 genes, 0.3%	0.01449
	gene silencing by RNA	16 out of 4215 genes, 0.4%	57 out of 26346 genes, 0.2%	0.01475
	cell redox homeostasis	27 out of 4215 genes, 0.6%	111 out of 26346 genes, 0.4%	0.01496
