# Supplementary material for: RNA-Sequencing Reveals Biological Networks during Table Grapevine (‘Fujiminori’) Fruit Development
Source: PLoS One. 2017 Jan 24;12(1):e0170571. doi: 10.1371/journal.pone.0170571 (PMC5261597; doi:10.1371/journal.pone.0170571)
Supplement: S9 Table — (XLS) [file pone.0170571.s009.xls]

## Sheet: S9 Table
	Transcript ID	RPKM_40DAF	RPKM_65DAF	RPKM_90DAF		Transcript ID	RPKM_40DAF	RPKM_65DAF	RPKM_90DAF		Transcript ID	RPKM_40DAF	RPKM_65DAF	RPKM_90DAF		Transcript ID	RPKM_40DAF	RPKM_65DAF	RPKM_90DAF		Transcript ID	RPKM_40DAF	RPKM_65DAF	RPKM_90DAF		Transcript ID	RPKM_40DAF	RPKM_65DAF	RPKM_90DAF
	VIT_03s0063g02360	185.71	0.581869	0.034061		VIT_08s0058g00540	0.235322	120.446	0.00879393		VIT_02s0033g00380	0.10961	5.56279	110.103		VIT_07s0005g02220	271.727	103.518	0.93575		VIT_02s0154g00330	196.087	7.57541	135.799		VIT_13s0158g00090	9.00587	108.187	138.225
	VIT_11s0037g00290	105.774	0.118155	0.0311239		VIT_13s0064g00100	0.133816	131.413	0.0800109		VIT_11s0016g03950	0.313015	6.91397	108.765		VIT_18s0041g01880	256.344	108.148	9.97143		VIT_08s0217g00130	161.457	6.81643	161.222		VIT_04s0008g01610	0.44143	106.147	251.005
	VIT_11s0016g05840	105.606	1.57704	0.118691		VIT_08s0040g02800	7.05365	348.119	1.80749		VIT_00s0270g00120	1.30409	1.04473	113.52		VIT_06s0004g01250	552.936	287.337	0.172985		VIT_07s0005g06290	271.025	0.612653	399.547		VIT_01s0011g02310	8.45714	1460.33	118.503
	VIT_07s0005g00830	198.031	0.953004	0.0104599		VIT_17s0000g09270	1.02645	145.758	0.0354075		VIT_04s0008g01550	6.94853	7.2754	357.648		VIT_07s0005g03410	1340.72	318.765	0.364713		VIT_08s0007g06400	209.392	0.00995727	205.586		VIT_18s0086g00520	0.269191	120.295	183.246
	VIT_18s0041g00370	169.564	9.52533	5.16165		VIT_12s0059g01000	0.163773	302.564	0.0209833		VIT_01s0127g00470	5.05328	1.00812	183.092		VIT_01s0026g01950	202.489	156.61	5.90866		VIT_07s0005g02000	236.76	6.01262	230.001		VIT_05s0094g00330	1.29813	418.052	1323.23
	VIT_06s0004g01750	188.988	5.41438	2.22458		VIT_04s0023g03910	0.821239	219.873	8.47029		VIT_06s0004g01990	1.064	5.31859	259.613		VIT_00s0386g00050	391.933	127.165	7.10045		VIT_05s0029g00500	127.647	0.0921748	309.78		VIT_02s0033g01070	1.3344	109.823	180.426
	VIT_12s0035g00650	253.854	2.866	0.0495052		VIT_09s0002g07530	2.36386	236.517	0.601887		VIT_02s0033g00450	1.07271	8.38374	169.152		VIT_19s0177g00090	1562.62	868.155	1.5646		VIT_08s0040g02220	148.439	0.187568	205.763		VIT_13s0067g02930	4.11629	1689.32	2816.75
	VIT_11s0052g00820	147.964	4.35997	0.173357		VIT_01s0150g00390	1.38929	208.659	0.303906		VIT_16s0039g02230	0.0375805	0.0959645	217.262		VIT_02s0154g00320	980.762	250.485	0.255908		VIT_04s0079g00760	139.285	0.187477	157.679		VIT_01s0127g00680	7.12443	132.038	431.128
	VIT_18s0001g05180	145.42	1.51251	1.55663		VIT_07s0031g01210	6.48173	151.917	7.22962		VIT_08s0007g08330	1.29047	4.90642	267.387		VIT_17s0000g02630	2228.75	112.597	6.39965		VIT_16s0100g01280	381.576	4.34657	140.804		VIT_08s0056g01240	3.16171	684.077	1049.57
	VIT_18s0041g00390	114.488	2.96149	3.41297		VIT_09s0054g01620	4.79671	181.31	3.57111		VIT_05s0077g01540	0.6741	0.0212711	110.236		VIT_07s0005g03420	1790.92	745.44	0.755291		VIT_00s0404g00070	105.55	0.840397	104.37		VIT_18s0001g06060	1.46128	638.911	437.328
	VIT_06s0004g02850	188.096	0.925464	0.858117		VIT_11s0016g03430	4.44425	134.105	6.4697		VIT_05s0077g00430	0.0226018	0.0131905	208.791		VIT_06s0009g00810	165.567	1108.91	2.63357		VIT_03s0038g00450	261.132	3.08434	163.296		VIT_16s0098g00800	7.20356	155.054	110.053
	VIT_16s0022g01430	146.166	5.26446	0.199532		VIT_01s0146g00530	4.34095	664.481	7.93631		VIT_02s0025g04290	1.71793	3.531	511.4							VIT_08s0056g00710	167.751	1.88588	178.902		VIT_02s0033g01030	5.49267	132.835	222.606
	VIT_14s0108g01190	133.612	1.76029	4.37466		VIT_19s0027g00610	0.376461	119.786	0.219464		VIT_04s0008g01510	2.59694	4.70318	104.513							VIT_19s0085g00990	172.755	2.02164	123.965		VIT_03s0038g03570	7.22072	104.026	371.329
	VIT_16s0022g00670	256.698	3.67769	1.75813		VIT_06s0004g02530	2.33518	271.926	1.70167		VIT_06s0004g02010	0.086147	2.78645	145.872							VIT_00s0283g00060	207.31	2.98152	208.011		VIT_02s0033g01020	7.22991	204.653	201.359
	VIT_03s0063g02340	100.666	1.76976	1.70934		VIT_07s0031g02180	5.02511	364.127	2.2927		VIT_02s0033g00390	0.269978	8.9617	143.829							VIT_04s0023g01250	164.07	2.59475	189.014		VIT_00s0271g00110	1.61536	131.627	113.84
	VIT_18s0089g01230	127.844	5.57108	0.246051		VIT_18s0089g00590	1.59989	198.059	2.69481		VIT_02s0025g00500	1.55458	8.85208	134.667							VIT_01s0010g03830	321.997	1.08796	213.57		VIT_00s0274g00090	3.74161	150.171	173.186
	VIT_00s0480g00070	149.391	9.6537	1.41462		VIT_13s0064g00480	0.390311	272.606	0.0583433		VIT_16s0100g01100	1.90119	6.37974	108.931							VIT_01s0011g04310	160.78	1.66075	164.905		VIT_12s0059g00490	0.122843	251.682	644.851
	VIT_18s0001g06890	136.318	4.47696	0.0610689		VIT_14s0066g02580	3.20653	325.901	0.0261441		VIT_04s0079g00690	0.0648953	0.220953	704.255							VIT_02s0025g02490	102.621	6.95501	127.959		VIT_02s0012g00500	8.08427	569.298	816.043
	VIT_15s0048g00370	135.647	0.141676	2.9842		VIT_19s0014g00950	5.58839	351.873	1.80122		VIT_04s0008g01570	4.39631	2.44031	429.429							VIT_19s0014g04860	140.54	5.75255	137.517		VIT_05s0049g00770	4.52949	231.921	781.99
	VIT_04s0008g03950	122.608	0.265555	0.0799448		VIT_01s0011g02900	3.92468	143.588	0.260736		VIT_02s0033g01000	6.36777	0.333355	178.656							VIT_08s0058g00130	257.973	0.545874	117.661		VIT_12s0057g00700	5.14806	195.25	116.564
	VIT_18s0001g13200	145.288	6.16545	3.53739		VIT_14s0036g00030	0.240482	444.932	0.107841		VIT_05s0051g00590	4.97436	2.1263	461.895							VIT_05s0020g04080	543.418	3.53449	737.399		VIT_01s0011g05110	1.41577	2993.89	3138.06
	VIT_11s0016g00300	150.921	1.7556	0.345299		VIT_00s0389g00040	3.83794	123.84	0.0294201		VIT_00s0768g00040	4.5994	0.0340906	128.806							VIT_14s0060g02310	246.541	1.53109	188.925		VIT_06s0004g02560	1.826	4856.14	18968.1
	VIT_01s0127g00870	212.936	0.37195	0.461073		VIT_18s0001g03870	5.83636	410.927	0.418758		VIT_03s0017g00870	3.108	1.25125	150.486							VIT_12s0059g00890	439.513	0.102348	351.447		VIT_14s0081g00030	9.02069	1401.88	1051.23
	VIT_00s0301g00070	159.749	3.12266	5.47546		VIT_16s0050g01400	1.36144	118.936	0.203506		VIT_14s0108g00520	0.260522	1.46388	781.654							VIT_06s0004g04440	256.758	3.02776	124.768
	VIT_05s0102g00190	537.575	6.39741	1.45934		VIT_05s0049g01080	2.4717	235.15	4.70231												VIT_08s0007g03340	641.022	3.40215	151.258
						VIT_17s0000g06340	6.68253	430.209	9.25977												VIT_18s0122g01190	315.5	9.37187	145.409
						VIT_19s0093g00590	2.01281	260.457	0.068122												VIT_08s0007g03130	256.557	9.18061	158.074
						VIT_00s0372g00010	2.52951	182.111	1.73072												VIT_15s0021g01330	1020.02	0.150784	853.979
						VIT_14s0081g00690	0.840983	361.78	0.641117												VIT_08s0007g00540	165.724	0.129304	379.033
						VIT_06s0004g04010	5.9948	312.822	2.07834												VIT_01s0010g02900	255.074	3.28485	213.581
						VIT_00s0230g00030	4.51998	795.49	1.32798												VIT_04s0008g03100	214.103	1.02912	251.602
						VIT_00s0299g00110	6.96116	327.579	8.02349												VIT_09s0002g00610	840.269	2.95694	452.757
						VIT_16s0100g00250	5.81577	519.014	0.0237091												VIT_04s0023g02820	167.879	2.66518	176.982
						VIT_15s0046g02640	5.26676	159.038	3.87579												VIT_14s0066g00960	284.363	0.202216	255.037
						VIT_02s0033g00260	9.44554	243.257	1.08501												VIT_15s0021g00920	136.773	0.0570224	146.25
						VIT_12s0028g00300	4.69749	125.264	2.56124												VIT_08s0040g00470	714.253	2.03344	841.771
						VIT_14s0083g00750	4.9099	848.226	6.37682												VIT_13s0067g02870	282.212	0.377958	143.131
						VIT_00s0183g00060	2.70435	305.473	0.237791												VIT_14s0006g02830	787.715	1.67308	220.113
						VIT_14s0066g02500	0.12076	605.759	0.00773618												VIT_11s0149g00220	297.538	4.36238	197.178
						VIT_05s0020g00680	0.734138	296.577	1.00438												VIT_00s0533g00050	244.106	8.20194	259.605
						VIT_08s0032g00320	2.76082	228.41	1.65074												VIT_01s0150g00520	380.192	0.116505	110.261
						VIT_15s0046g01620	3.19169	589.409	3.42615												VIT_16s0022g01770	282.432	0.783328	255.752
						VIT_00s0144g00010	3.24601	271.207	5.49169												VIT_13s0019g01090	504.268	1.46394	448.081
						VIT_14s0066g01280	3.41435	923.584	0.650201												VIT_16s0039g00220	421.432	6.86023	101.565
						VIT_05s0020g04650	6.09708	118.591	4.31329												VIT_16s0050g00850	180.933	6.09553	182.419
						VIT_08s0007g00290	6.60343	109.401	5.33751												VIT_08s0217g00030	135.07	4.30341	253.342
						VIT_19s0014g02960	2.83832	3464.66	1.01824												VIT_14s0066g01340	401.854	1.83134	492.252
						VIT_07s0005g01810	8.03703	117.097	4.5764												VIT_14s0030g01220	1376.12	0.318771	3727.24
						VIT_14s0060g00570	3.00007	845.92	3.96383												VIT_10s0003g01360	269.903	9.13938	449.235
						VIT_19s0014g02660	2.69086	324.667	2.75407												VIT_08s0007g02350	813.105	0.697577	1352.84
						VIT_13s0175g00050	0.357929	185.942	0.0178343												VIT_19s0015g01070	224.44	0.754497	175.478
						VIT_04s0043g00200	0.571271	101.28	0.0512358												VIT_03s0038g00800	110.948	4.63755	121.598
						VIT_05s0020g04190	2.86025	154.599	0.0679545												VIT_16s0050g02310	114.546	0.0169259	127.553
						VIT_14s0036g00570	3.48639	224.74	4.71019												VIT_05s0020g01490	121.73	5.02221	178.214
						VIT_06s0004g01600	2.5518	1152.58	1.52576												VIT_08s0058g00390	831.738	2.95596	230.653
						VIT_13s0073g00240	6.79862	165.202	5.51186												VIT_14s0219g00120	106.086	0.403083	142.663
						VIT_04s0008g04470	1.8211	1296.94	2.1426												VIT_17s0000g09110	453.63	1.15301	591.147
						VIT_04s0023g03780	1.01506	301.826	1.12345												VIT_13s0067g02300	121.446	4.68249	245.509
						VIT_12s0142g00010	0.1712	404.986	0.0383862												VIT_01s0127g00440	927.024	0.0724023	494.113
						VIT_09s0002g05400	0.564054	675.151	0.456289												VIT_17s0000g03040	146.733	2.83048	111.059
						VIT_01s0010g01310	0.603672	237.874	0.601575												VIT_11s0103g00630	123.717	3.59639	102.941
						VIT_16s0098g00330	4.59909	501.9	3.6591												VIT_17s0000g02480	1281.18	1.31675	1601.58
						VIT_07s0005g03290	0.0913518	174.718	0.327724												VIT_08s0058g00460	217.704	0.514732	123.115
						VIT_16s0050g01870	3.7355	159.772	1.74592												VIT_12s0035g01940	280.629	0.0182155	289.104
						VIT_08s0056g01470	5.36457	483.351	2.7011												VIT_03s0180g00260	219.625	0.0753126	450.824
						VIT_19s0014g04410	0.230462	604.305	1.37797												VIT_09s0002g08480	134.43	9.32329	110.068
						VIT_08s0007g05460	1.59807	334.672	1.28751												VIT_10s0003g05320	198.382	0.114187	214.983
						VIT_00s0434g00060	6.58091	584.548	7.475												VIT_00s0415g00070	117.141	2.7092	176.643
						VIT_18s0001g13500	4.11242	403.787	1.6427												VIT_17s0000g02750	523.952	2.14677	280.996
						VIT_04s0069g00990	0.26144	191.197	0.0106581												VIT_05s0029g00010	127	0.0129596	180.196
						VIT_03s0063g02070	7.67658	203.682	9.98314												VIT_07s0104g00420	138.191	0.828494	118.66
						VIT_13s0019g00610	2.67662	165.841	1.35685												VIT_19s0014g03130	189.969	3.84528	326.325
						VIT_01s0127g00710	3.61553	677.821	1.01578												VIT_06s0061g01600	468.857	0.784667	317.027
						VIT_00s0646g00010	0.494752	117.102	0.044373												VIT_01s0010g01260	4378.95	1.95305	1297.19
						VIT_03s0038g02100	2.59481	250.826	4.61052												VIT_03s0063g00850	584.313	2.0461	352.479
						VIT_06s0004g04620	3.26192	441.978	1.79666												VIT_06s0061g01240	420.306	2.86069	151.639
						VIT_11s0037g00850	0.985068	226.57	1.14049												VIT_12s0028g01260	122.827	0.0809221	148.956
						VIT_13s0073g00040	0.0797752	125.938	1.86025												VIT_07s0005g00660	529.421	1.84476	3605.39
						VIT_14s0068g02220	1.1556	215.007	0.0575793												VIT_15s0021g00570	146.231	0.99057	138.125
						VIT_00s0160g00340	0.697345	1154.35	0.521192												VIT_14s0030g01620	1416.97	6.29665	278.612
						VIT_02s0012g01100	4.03955	184.256	2.1134												VIT_10s0003g05020	161.007	3.1178	114.746
						VIT_04s0044g01210	4.31527	502.731	5.58522												VIT_01s0011g05590	246.675	3.75541	277.163
						VIT_13s0156g00240	2.9272	1359.93	0.252435												VIT_15s0046g02690	377.128	0.573411	116.476
						VIT_01s0011g05050	5.93527	229.449	6.21038												VIT_00s0187g00160	5572.15	0.098929	815.466
						VIT_05s0049g02130	3.01076	1689.94	1.66781												VIT_08s0007g07900	132.132	5.31459	126.943
						VIT_02s0025g01360	9.42892	430.459	0.730062												VIT_10s0003g03150	646.728	0.736824	201.283
						VIT_15s0021g02760	3.30625	328.108	3.06496												VIT_04s0044g01110	350.61	7.98314	1147.3
						VIT_00s0194g00180	0.0423297	824.194	4.55572												VIT_15s0046g02300	152.343	9.42506	296.263
						VIT_14s0219g00290	7.58806	273.598	5.82292												VIT_19s0015g00690	1014.08	1.12301	863.199
						VIT_07s0104g01340	8.92935	2139.85	0.631212												VIT_09s0002g00470	558.596	1.55897	493.838
						VIT_11s0016g02070	1.85356	213.777	0.0156831												VIT_19s0014g04660	124.223	1.63179	158.713
						VIT_08s0032g01140	1.98428	106.251	2.5641												VIT_08s0040g00030	793.512	0.432368	685.819
						VIT_07s0031g01660	5.10086	1134.13	7.13558												VIT_00s0386g00020	248.534	8.60034	226.156
						VIT_07s0130g00060	1.84857	132.302	0.0102341												VIT_07s0129g00090	1037.32	4.7176	661.828
						VIT_10s0405g00060	5.4316	383.182	5.91534												VIT_16s0098g01100	157.675	0.059537	152.931
						VIT_04s0044g01460	1.00728	2250.18	0.555938												VIT_14s0066g00560	1240.14	6.07332	201.108
						VIT_16s0098g00420	2.62832	253.525	0.71002												VIT_18s0001g09220	104.489	6.68072	119.742
						VIT_08s0056g00430	1.39596	290.955	4.01957												VIT_14s0006g02310	620.229	4.23258	925.948
						VIT_03s0063g02060	6.6817	644.284	4.52107												VIT_18s0117g00130	295.932	1.32095	342.452
						VIT_08s0007g06470	2.64432	149.446	3.01842												VIT_08s0007g05790	313.418	2.28173	147.49
						VIT_06s0004g07920	8.49155	160.214	5.96109												VIT_09s0002g00980	111.292	4.62888	100.262
						VIT_08s0007g01400	4.27576	119.015	2.5885												VIT_13s0019g04280	755.776	4.17006	3460.56
						VIT_04s0023g01780	4.10157	597.848	1.66218												VIT_10s0003g05630	229.544	0.754718	282.294
						VIT_18s0001g11500	0.016842	159.628	0.513574												VIT_18s0001g14860	525.139	2.50717	365.199
						VIT_11s0052g01310	1.59787	165.697	0.417983												VIT_14s0060g01170	340.18	8.92749	318.377
						VIT_06s0009g03800	3.45632	139.6	1.62213												VIT_05s0020g03450	643.383	1.37063	224.795
						VIT_02s0025g01190	5.03812	212.566	2.96417												VIT_12s0028g03800	140.387	0.0143357	110.959
						VIT_15s0046g02150	1.60182	391.363	0.0798129												VIT_01s0011g04140	331.003	0.0409118	618.293
						VIT_03s0017g01090	0.401449	186.277	1.32018												VIT_15s0048g00900	136.94	8.68436	104.385
						VIT_13s0019g01050	0.401165	259.866	0.685322												VIT_17s0000g06370	139.866	1.46849	466.772
						VIT_06s0004g08480	5.17056	346.872	0.650854												VIT_19s0027g00780	124.867	5.42601	115.764
						VIT_17s0000g01430	1.8865	138.914	2.1587												VIT_08s0040g01410	133.197	0.847511	114.577
						VIT_18s0001g04910	9.48282	115.985	0.814721												VIT_02s0025g00900	192.672	0.531975	127.065
						VIT_14s0006g03070	6.69576	109.675	5.84294												VIT_05s0062g01000	194.4	0.0204833	179.003
						VIT_11s0016g02060	7.6639	609.337	2.7192												VIT_18s0072g00340	1066.4	8.14719	487.665
						VIT_09s0070g00440	0.751848	675.68	0.55171												VIT_03s0038g01440	134.17	0.0320105	263.046
						VIT_02s0012g02680	0.166444	349.664	2.08991												VIT_08s0007g02570	130.156	1.38983	540.058
						VIT_07s0130g00040	6.62865	120.853	2.16642												VIT_12s0035g01210	111.789	1.41443	125.737
						VIT_05s0094g00410	4.08546	1075.86	2.33172												VIT_08s0040g00890	601.62	2.31785	455.742
						VIT_00s0347g00080	0.442436	133.834	0.220449												VIT_11s0037g00510	129.397	2.67836	209.316
						VIT_14s0066g02270	0.513888	411.038	0.244002												VIT_07s0141g00570	453.163	0.0581788	235.139
						VIT_19s0015g00650	2.35057	305.435	0.945039												VIT_18s0001g13250	246.514	0.141676	605.615
						VIT_17s0000g00360	3.23604	149.445	3.77788												VIT_12s0028g02340	796.346	1.2775	770.489
						VIT_05s0049g02220	6.19617	314.625	3.6984												VIT_07s0005g00490	126.805	0.125532	195.134
																					VIT_14s0030g00950	210.802	0.257304	201.76
																					VIT_14s0030g02180	320.286	0.321965	182.684
																					VIT_14s0108g00080	153.039	1.87736	201.804
																					VIT_18s0001g08090	397.572	2.14602	104.938
