# Supplementary material for: RNA-Sequencing Reveals Biological Networks during Table Grapevine (‘Fujiminori’) Fruit Development
Source: PLoS One. 2017 Jan 24;12(1):e0170571. doi: 10.1371/journal.pone.0170571 (PMC5261597; doi:10.1371/journal.pone.0170571)
Supplement: S10 Table — (XLS) [file pone.0170571.s010.xls]

## Sheet: S10 Table
	Gene name	Transcript ID	40DAF	65DAF	90DAF
	PAL	VIT_06s0004g02620	18.9338	10.068	13.585
		VIT_08s0040g01710	47.2186	27.7139	127.748
		VIT_13s0019g04460	12.2196	2.84684	34.78
		VIT_16s0039g01100	11.237	6.25393	20.9531
		VIT_16s0039g01110	8.20422	3.96821	11.9958
		VIT_16s0039g01120	11.5682	4.67512	15.2576
		VIT_16s0039g01130	5.43812	2.74304	10.1385
		VIT_16s0039g01170	7.58435	2.71299	13.2497
		VIT_16s0039g01240	4.55631	1.61098	7.29271
		VIT_16s0039g01280	3.98641	1.85467	7.728
		VIT_16s0039g01300	6.03918	3.03209	11.8906
		VIT_16s0039g01360	2.16994	1.55319	6.2808
	C4H	VIT_06s0004g08150	165.443	39.0244	148.01
		VIT_11s0065g00350	8.65787	1.76759	32.0916
		VIT_11s0078g00290	0.496575	0.112715	19.2991
	4CL	VIT_11s0052g01110	0.0329835	0.0280753	0.414148
		VIT_11s0052g01090	83.8158	15.0014	42.8064
		VIT_16s0039g02040	16.5052	3.1993	8.35423
	CHS	VIT_05s0136g00260	552.26	330.035	1108.1
		VIT_14s0068g00930	43.9255	16.665	31.1897
		VIT_14s0068g00920	149.429	36.7287	115.113
	CHI	VIT_13s0067g02870	282.212	215.29	143.131
		VIT_13s0067g03820	99.0614	73.5592	134.473
	F3H	VIT_04s0023g03370	162.438	61.3549	114.371
		VIT_18s0001g14310	197.42	128.404	201.264
	F3'H	VIT_17s0000g07200	191.241	126.35	88.3086
		VIT_17s0000g07210	96.7006	52.5343	47.9316
	F3'5'H	VIT_06s0009g02810	1.21005	0.205997	2.31523
		VIT_06s0009g02830	2.53508	0.245209	7.23432
		VIT_06s0009g02840	1.44714	0.201109	2.96663
		VIT_06s0009g02970	0.787712	0.28367	1.44013
		VIT_06s0009g03040	0.0583636	0.0248393	0.0261724
		VIT_08s0007g05160	4.27863	2.41981	0.489332
		VIT_06s0009g02860	2.105	0.142203	1.58825
		VIT_06s0009g02920	0.57289	0.455129	1.98673
		VIT_06s0009g03010	4.18371	0.213668	4.84041
		VIT_06s0009g03140	0.0158425	0.013485	0.0142088
		VIT_06s0009g03110	0.0291818	0.0248393	0.0261724
	DFR	VIT_18s0001g12800	192.337	95.9006	90.1944
	LDOX	VIT_02s0025g04720	253.769	178.979	872.574
	UFGT	VIT_16s0039g02230	0.0375805	0.0959645	217.262
	OMT	VIT_12s0028g03110	0.942562	0.343843	0.181148
		VIT_01s0010g03460	0.0688296	0.0292936	2.96311
		VIT_01s0010g03470	0.364995	0.0388351	1.22758
		VIT_01s0010g03490	0.248516	0.158651	4.01198
		VIT_01s0010g03510	0.861863	0.104801	19.5454
		VIT_03s0063g00140	40.0466	16.7858	13.3391
		VIT_11s0016g02600	10.5481	4.63787	2.00483
		VIT_11s0016g02610	11.3309	0.8768	0.0271722
		VIT_07s0031g00350	94.4145	294.855	879.894
	GST	VIT_04s0079g00690	0.0648953	0.220953	704.255
	ACT	VIT_03s0017g00870	3.108	1.25125	150.486
	ActhMATE	VIT_16s0050g00930	45.3221	38.3907	36.9299
		VIT_16s0050g00900	3.22414	1.15552	4.07874
	MYBA1	VIT_02s0033g00380	0.10961	2.42577	110.103
	MYBA1	VIT_02s0033g00440	0.0510682	0.0434688	0.0916034
	MYBA1	VIT_02s0033g00410	0.332478	10.0749	206.766
	MYBA3	VIT_02s0033g00450	1.07271	8.38374	169.152
	MYBPA1	VIT_15s0046g00170	39.9169	23.8883	7.51694
	MYBPA2	VIT_11s0016g01320	0.434465	0.0231133	0.0243538
	MYBA2	VIT_02s0033g00390	0.269978	6.49192	143.829
