# Supplementary material for: RNA-Sequencing Reveals Biological Networks during Table Grapevine (‘Fujiminori’) Fruit Development
Source: PLoS One. 2017 Jan 24;12(1):e0170571. doi: 10.1371/journal.pone.0170571 (PMC5261597; doi:10.1371/journal.pone.0170571)
Supplement: S11 Table — EL32, beginning of bunch closure, berries touching (if bunches are tight); EL33, Berries still hard and green; EL34, Berries begin to soften, sugar levels start to increase; EL35, Berries begin to color and enlarge; EL36, Berries with intermediate sugar values; EL37, Berries not quite ripe; EL38, Berries harvest-ripe. P, pre-véraison; V1, 50% véraison; V2, 100% véraison; R1, ripening stage 1, with densities between 110–130 g NaCl/L; R2, ripening stage 2, with densities between 130–150 g NaCl/L. Pea, equal EL31, berries pea-size (7 mm diam.); Touch, equal EL32; Soft, equal EL34; Harv, equal EL38. (XLS) [file pone.0170571.s011.xls]

## Sheet: S11 Table
	Probe ID	Transcript ID	Function	Corvina
				Pre-Veraison	Veraison	Pre-Ripening	Ripening	Withering I	Withering II	Withering III
	TC67181_434_X	VIT_04s0023g03370	Flavonone- 3-hydroxylase	997.977	1160.69	1031.03	739.333	944.57	814.813	802.647
	TC70502_420_X	VIT_18s0001g14310	Flavonone- 3-hydroxylase	4779.27	7753.69	4863.14	9146.6	6360.89	5669.88	4439.02
	TC51705_1665_S	VIT_17s0000g07200	Flavonoid-3'-hydroxylase	707.413	345.14	413.187	706.43	950.857	1510.21	1359.25
	TC51695_1655_S	VIT_06s0009g02970	Flavonoid 3',5'-hydroxylase	198.56	433.78	404.807	371.277	353.203	226.91	207.66
	TC65532_343_S	VIT_06s0009g03040	Flavonoid 3',5'-hydroxylase	1637.12	866.68	645.227	865.79	348.003	214.77	203.05
	Probe ID	Transcript ID	Function	Norton
				EL33	EL34	EL35	EL36	EL37	EL38
	VVTU39787_s_at	VIT_04s0023g03370	Flavonone- 3-hydroxylase	2244.61	2968.25	8300.44	9377.65	7326.88	5445.03
	VVTU12218_at	VIT_18s0001g14310	Flavonone- 3-hydroxylase	2851.9	2415.75	4611.47	5852.33	5088.35	4497.41
	VVTU19039_at	VIT_17s0000g07200	Flavonoid-3'-hydroxylase	20.4966	12.142	15.8181	25.5514	19.3624	21.5024
	VVTU35725_s_at	VIT_17s0000g07210	Flavonoid-3'-hydroxylase	5981.2	3745.84	6994.54	9097.25	8179.25	7838.41
	VVTU6267_at	VIT_06s0009g02830	Flavonoid 3',5'-hydroxylase	10.5553	21.9302	50.0489	60.1271	60.0638	48.6221
	VVTU15899_at	VIT_08s0007g05160	Flavonoid 3',5'-hydroxylase	9.39234	0.941996	2.72687	2.87711	0.96325	2.63594
	VVTU35884_at	VIT_06s0009g03010	Flavonoid 3',5'-hydroxylase	375.06	1066.13	2108.32	3001.92	2325.88	1976.5
	VVTU35356_at	VIT_06s0009g03140	Flavonoid 3',5'-hydroxylase	5.19597	4.70677	2.02816	3.89131	4.40283	6.21195
	Probe ID	Transcript ID	Function	Trincadeira, 2007					Trincadeira, 2008
				EL32	EL34	EL35	EL36		EL32	EL35	EL36
	VVTU39787_s_at	VIT_04s0023g03370	Flavonone- 3-hydroxylase	10.2867	9.11	9.00333	10.7867		7.93333	6.73333	10.0433
	VVTU12218_at	VIT_18s0001g14310	Flavonone- 3-hydroxylase	11.1467	11.3233	10.9767	11.3967		9.34333	9.54	10.36
	VVTU19039_at	VIT_17s0000g07200	Flavonoid-3'-hydroxylase	5.68333	5.68667	5.74333	5.95667		3.84	3.53333	4.1
	VVTU35725_s_at	VIT_17s0000g07210	Flavonoid-3'-hydroxylase	11.2533	10.65	10.2733	10.77		9.26667	8.33667	9.69667
	VVTU6267_at	VIT_06s0009g02830	Flavonoid 3',5'-hydroxylase	4.79	4.81667	4.85333	5.14667		3.26667	2.83333	3.71
	VVTU15899_at	VIT_08s0007g05160	Flavonoid 3',5'-hydroxylase	4.89333	4.75333	4.8	4.90333		2.96667	2.79	2.82333
	VVTU35884_at	VIT_06s0009g03010	Flavonoid 3',5'-hydroxylase	4.87667	4.67333	5.08333	5.44		2.93333	3.05	4.49667
	VVTU35356_at	VIT_06s0009g03140	Flavonoid 3',5'-hydroxylase	4.81	4.53333	4.69333	4.58333		2.84333	2.61333	2.78667
	Probe ID	Transcript ID	Function	Trincadeira			Touriga Nacional			Aragones
				EL35	EL36		EL35	EL36		EL35	EL36
	VVTU39787_s_at	VIT_04s0023g03370	Flavonone- 3-hydroxylase	6.73333	10.0433		6.17333	10.2433		9.08333	10.3933
	VVTU12218_at	VIT_18s0001g14310	Flavonone- 3-hydroxylase	9.54	10.36		10.4667	11.7067		11.15	11.46
	VVTU19039_at	VIT_17s0000g07200	Flavonoid-3'-hydroxylase	3.53333	4.1		4.33667	4.70333		4.40667	4.78333
	VVTU35725_s_at	VIT_17s0000g07210	Flavonoid-3'-hydroxylase	8.33667	9.69667		9.23333	10.1433		9.67	10.4767
	VVTU6267_at	VIT_06s0009g02830	Flavonoid 3',5'-hydroxylase	2.83333	3.71		3.21333	3.81333		3.75	3.66333
	VVTU15899_at	VIT_08s0007g05160	Flavonoid 3',5'-hydroxylase	2.79	2.82333		3.4	3.23667		3.35333	3.35667
	VVTU35884_at	VIT_06s0009g03010	Flavonoid 3',5'-hydroxylase	3.05	4.49667		3.86333	5.48667		6.40667	7.77333
	VVTU35356_at	VIT_06s0009g03140	Flavonoid 3',5'-hydroxylase	2.61333	2.78667		3.13333	3.58667		3.32333	3.17667
	Probe ID	Transcript ID	Function	Muscat Hamburg, Mesocarp						Muscat Hamburg, Exocarp
				P	V1	V2	R1	R2		P	V1	V2	R1	R2
	VVTU39787_s_at	VIT_04s0023g03370	Flavonone- 3-hydroxylase	8.79322	7.46058	7.76918	7.62046	8.97865		10.5224	10.7603	11.4432	10.3503	11.4307
	VVTU12218_at	VIT_18s0001g14310	Flavonone- 3-hydroxylase	9.81167	9.31139	9.07361	8.96242	9.07365		12.6327	12.0414	12.5926	12.0848	12.3109
	VVTU19039_at	VIT_17s0000g07200	Flavonoid-3'-hydroxylase	4.6506	4.82008	4.65777	4.68096	4.84002		8.72675	7.04251	7.27012	8.08329	11.4149
	VVTU35725_s_at	VIT_17s0000g07210	Flavonoid-3'-hydroxylase	10.1095	9.58939	9.60082	9.83737	10.4111		10.6188	8.317	8.34483	8.4192	11.253
	VVTU15899_at	VIT_08s0007g05160	Flavonoid 3',5'-hydroxylase	3.74035	3.78602	3.90959	3.70259	3.95179		5.93315	5.88166	6.28449	5.80479	6.26497
	Transcript ID	Function	Sangiovese					Barbera					Negroamaro					Refosco					Primitivo
			Pea	Touch	Soft	Harv		Pea	Touch	Soft	Harv		Pea	Touch	Soft	Harv		Pea	Touch	Soft	Harv		Pea	Touch	Soft	Harv
	VIT_04s0023g03370	Flavonone- 3-hydroxylase	57.5818	40.3887	24.761	22.1166		99.5159	10.0683	252.41	73.0745		123.673	29.7206	26.8365	55.2961		116.817	18.7287	107.85	60.0357		121.901	13.6008	157.23	12.2822
	VIT_18s0001g14310	Flavonone- 3-hydroxylase	121.197	129.711	230.651	458.669		130.584	179.98	299.069	325.538		129.338	135.904	216.837	192.162		127.363	106.978	259.689	291.464		131.523	106.186	177.942	229.778
	VIT_17s0000g07200	Flavonoid-3'-hydroxylase	38.2654	46.8076	36.1055	76.7841		43.7069	39.1899	59.227	71.537		41.3911	46.5795	21.4661	28.504		47.3548	42.8704	47.9937	64.1567		41.5111	46.0144	35.6441	45.9633
	VIT_17s0000g07210	Flavonoid-3'-hydroxylase	9.45979	11.4254	8.88732	19.0498		10.1158	10.4168	14.6601	19.3383		8.45496	9.63989	4.32121	6.17732		9.84416	9.10286	9.87748	13.2847		8.97855	9.16085	7.11861	9.21922
	VIT_06s0009g02810	Flavonoid 3',5'-hydroxylase	11.2012	10.3352	22.9763	0.347552		8.79758	3.83696	45.8819	19.0405		3.00059	0.986259	23.6814	11.6355		27.1556	11.9252	78.4346	31.8631		11.4294	2.38871	48.604	16.4105
	VIT_06s0009g02830	Flavonoid 3',5'-hydroxylase	9.17947	6.8801	25.6108	1.26104		6.7559	12.1433	199.136	65.3505		4.1563	2.90033	62.8737	17.0071		43.4793	18.1592	66.8085	14.4054		16.7845	10.2457	104.641	34.7967
	VIT_06s0009g02840	Flavonoid 3',5'-hydroxylase	7.25067	7.91634	15.5227	0.385027		5.82348	5.25834	72.0108	26.8097		2.62966	1.05675	21.0196	13.364		19.8356	8.58124	50.5815	19.4146		11.3099	2.26	70.6067	13.3167
	VIT_06s0009g02970	Flavonoid 3',5'-hydroxylase	6.19098	5.86354	14.0766	0.434517		5.38487	2.27801	29.6726	10.8527		1.77227	0.733834	13.3578	17.3006		15.6331	5.92389	52.0141	19.1076		11.352	1.79686	98.5936	8.05238
	VIT_06s0009g02860	Flavonoid 3',5'-hydroxylase	1.28502	1.22285	3.48117	0.565041		0.794717	1.49027	8.57972	3.16806		0.614533	0.713992	7.86013	3.21676		3.37081	3.13957	8.23153	3.1785		2.52118	1.80731	15.876	3.34693
	VIT_06s0009g02920	Flavonoid 3',5'-hydroxylase	2.75676	2.60151	6.30172	0.297462		2.12596	3.1314	38.8271	14.5855		1.17456	0.708279	11.099	9.18322		10.1396	4.67753	18.6471	6.61354		7.60495	2.85732	50.6042	7.39819
	VIT_06s0009g03010	Flavonoid 3',5'-hydroxylase	8.54709	8.9144	26.5099	5.73953		6.68405	14.8771	71.0385	23.5721		5.87806	5.9026	79.2003	26.6582		27.9612	24.288	50.1653	15.7917		14.1302	16.3697	145.077	31.7549
	Transcript ID	Function	Cabernet Sauvignon					Danfeng-2
			EL33	EL34	EL35	EL38		EL33	EL34	EL35	EL38
	VIT_04s0023g03370	Flavonone- 3-hydroxylase	88.04	13.19	202.4	800.21		33.1	32.74	41.01	11.94
	VIT_18s0001g14310	Flavonone- 3-hydroxylase	131.79	83.79	317.83	435.49		137.8	92.01	63.5	134.84
	VIT_17s0000g07200	Flavonoid-3'-hydroxylase	91.32	116.73	88.52	172.04		103.1	110.82	70.38	33.77
	VIT_06s0009g02810	Flavonoid 3',5'-hydroxylase	26.52	2.36	35.26	99.33		0.04	0.05	0.02	0
	VIT_06s0009g02830	Flavonoid 3',5'-hydroxylase	71.98	9.92	136.26	536.03		0.16	0	0	0
	VIT_06s0009g02840	Flavonoid 3',5'-hydroxylase	32.52	3.9	33.94	117.75		0.02	0.01	0	0
	VIT_06s0009g02970	Flavonoid 3',5'-hydroxylase	11.33	0.6	19.18	26.1		0.04	0.01	0.04	0
	VIT_06s0009g02860	Flavonoid 3',5'-hydroxylase	6.13	36.92	0.78	7.42		0	0	0	0
	VIT_06s0009g02920	Flavonoid 3',5'-hydroxylase	1.81	1.66	2.26	18.15		0.07	0.03	0.05	0.02
	VIT_06s0009g03010	Flavonoid 3',5'-hydroxylase	3.11	4.3	12.67	115.12		0.1	0.04	0.07	0.18
