# Supplementary material for: RNA-Sequencing Reveals Biological Networks during Table Grapevine (‘Fujiminori’) Fruit Development
Source: PLoS One. 2017 Jan 24;12(1):e0170571. doi: 10.1371/journal.pone.0170571 (PMC5261597; doi:10.1371/journal.pone.0170571)
Supplement: S12 Table — (XLS) [file pone.0170571.s012.xls]

## Sheet: S12 Table
	60DAF/45DAF	log2|FC|	Regulation	Classification		90DAF/65DAF	log2|FC|	Regulation	Classification
	VIT_00s0772g00020	-7.08627	down	AP2		VIT_00s1291g00020	-1.84075	down	AP2
	VIT_13s0019g03550	-4.15074	down	AP2		VIT_07s0031g00220	1.2245	up	AP2
	VIT_13s0047g00340	-2.6763	down	AP2		VIT_14s0108g00060	1.24017	up	AP2
	VIT_14s0108g00060	-1.97637	down	AP2		VIT_18s0001g13930	1.32849	up	ARF
	VIT_16s0013g01110	-1.87052	down	AP2		VIT_18s0089g00910	1.79735	up	ARF
	VIT_16s0013g01110	-3.08489	down	ARF		VIT_01s0011g05830	1.32095	up	ARR-B
	VIT_06s0004g02750	-2.13934	down	ARF		VIT_03s0063g00640	-1.79905	down	B3
	VIT_06s0004g03130	-2.58117	down	ARF		VIT_03s0063g01460	-2.21359	down	B3
	VIT_10s0003g00420	-1.30006	down	ARF		VIT_06s0004g08270	-1.84427	down	B3
	VIT_11s0016g00640	-1.30283	down	ARF		VIT_07s0005g05400	-1.39608	down	B3
	VIT_11s0065g00310	-2.25351	down	ARF		VIT_08s0058g01300	1.93977	up	B3
	VIT_12s0028g01170	-3.29061	down	ARF		VIT_01s0026g01140	-1.09111	down	bHLH
	VIT_12s0035g01800	-1.53279	down	ARF		VIT_01s0244g00130	-2.97059	down	bHLH
	VIT_15s0046g00290	-4.49297	down	ARF		VIT_05s0094g00480	-1.15129	down	bHLH
	VIT_17s0000g00320	-1.10123	down	ARF		VIT_09s0002g04120	-1.05671	down	bHLH
	VIT_18s0089g00910	-3.18095	down	ARF		VIT_11s0037g00040	-1.62365	down	bHLH
	VIT_01s0011g05830	-1.23378	down	ARR-B		VIT_17s0000g04790	1.61732	up	bHLH
	VIT_02s0012g00570	-2.63818	down	ARR-B		VIT_15s0046g01440	1.40569	up	bZIP
	VIT_00s1203g00010	-1.7243	down	B3		VIT_19s0014g01780	1.30785	up	bZIP
	VIT_01s0011g03070	-3.65405	down	B3		VIT_03s0132g00020	-1.02276	down	C2H2
	VIT_07s0005g05400	-1.90573	down	B3		VIT_06s0004g01870	-1.1071	down	C2H2
	VIT_07s0031g00780	-1.24719	down	B3		VIT_06s0061g01240	-1.41295	down	C2H2
	VIT_08s0058g01300	-1.71743	down	B3		VIT_03s0017g02160	1.28275	up	C2H2
	VIT_10s0071g00270	-1.9503	down	B3		VIT_06s0061g00760	3.72523	up	C2H2
	VIT_02s0025g03000	1.53596	up	B3		VIT_08s0007g04770	2.14824	up	C2H2
	VIT_03s0063g00640	1.95135	up	B3		VIT_09s0002g02300	1.50976	up	C2H2
	VIT_06s0004g08270	1.39844	up	B3		VIT_16s0013g00870	-8.78876	down	C3H
	VIT_02s0087g00430	-1.6799	down	BES1		VIT_01s0010g01770	1.1026	up	C3H
	VIT_15s0046g02640	-1.69342	down	BES1		VIT_04s0023g02950	2.12841	up	C3H
	VIT_18s0001g12020	-1.58171	down	BES1		VIT_06s0004g02160	1.07989	up	C3H
	VIT_00s0479g00020	-4.25798	down	bHLH		VIT_08s0007g07440	1.84013	up	C3H
	VIT_01s0244g00130	-1.04257	down	bHLH		VIT_08s0007g08210	1.24872	up	C3H
	VIT_02s0025g02610	-9.12119	down	bHLH		VIT_13s0064g00920	1.90009	up	C3H
	VIT_03s0038g01790	-1.13781	down	bHLH		VIT_18s0001g15570	1.2582	up	C3H
	VIT_03s0091g00210	-3.42007	down	bHLH		VIT_05s0020g00630	1.41195	up	CAMTA
	VIT_05s0049g00460	-1.71693	down	bHLH		VIT_07s0141g00250	1.29084	up	CAMTA
	VIT_07s0005g05100	-3.76122	down	bHLH		VIT_01s0011g03520	-1.25651	down	CO-like
	VIT_08s0007g07870	-1.73908	down	bHLH		VIT_14s0083g00640	-2.04796	down	CO-like
	VIT_11s0037g00040	-1.01689	down	bHLH		VIT_03s0038g00690	1.3736	up	DBB
	VIT_11s0052g00100	-2.04907	down	bHLH		VIT_06s0004g03420	-2.14402	down	Dof
	VIT_12s0028g02350	-1.16451	down	bHLH		VIT_01s0026g02580	3.31778	up	Dof
	VIT_13s0019g00540	-2.81741	down	bHLH		VIT_08s0007g00180	1.44924	up	Dof
	VIT_13s0067g01350	-3.82739	down	bHLH		VIT_14s0108g00980	1.31307	up	Dof
	VIT_14s0068g01200	-3.49492	down	bHLH		VIT_17s0000g06310	1.48205	up	Dof
	VIT_14s0128g00110	-6.48669	down	bHLH		VIT_04s0008g05440	-3.57123	down	
	VIT_15s0046g02560	-2.16071	down	bHLH		VIT_05s0077g01860	-3.53802	down	ERF
	VIT_17s0000g00330	-4.89161	down	bHLH		VIT_11s0016g00660	-1.49315	down	ERF
	VIT_18s0001g08040	-4.65198	down	bHLH		VIT_16s0013g00950	-1.91788	down	ERF
	VIT_01s0244g00010	1.31144	up	bHLH		VIT_16s0013g00970	-2.22392	down	ERF
	VIT_17s0000g00430	3.60141	up	bHLH		VIT_16s0013g00980	-1.90362	down	ERF
	VIT_02s0012g02250	-1.04138	down	bZIP		VIT_16s0013g00990	-1.88394	down	ERF
	VIT_03s0038g04450	-1.44625	down	bZIP		VIT_16s0013g01000	-1.9317	down	ERF
	VIT_04s0008g02750	-1.4114	down	bZIP		VIT_16s0013g01050	-1.86372	down	ERF
	VIT_05s0102g01120	-1.85859	down	bZIP		VIT_16s0013g01060	-2.02321	down	ERF
	VIT_06s0009g01790	-1.11697	down	bZIP		VIT_16s0013g01070	-1.7351	down	ERF
	VIT_06s0080g00340	-3.69188	down	bZIP		VIT_18s0001g05890	-2.02199	down	ERF
	VIT_07s0031g01320	-2.5412	down	bZIP		VIT_19s0014g02240	-1.55953	down	ERF
	VIT_07s0141g00170	-1.27522	down	bZIP		VIT_00s0662g00040	1.69454	up	ERF
	VIT_08s0007g06160	-2.11307	down	bZIP		VIT_05s0029g00140	3.36711	up	ERF
	VIT_08s0040g00870	-1.44184	down	bZIP		VIT_07s0031g01980	1.2822	up	ERF
	VIT_13s0067g02900	-1.48107	down	bZIP		VIT_18s0001g05250	1.67763	up	ERF
	VIT_13s0175g00120	-1.34129	down	bZIP		VIT_18s0072g00260	2.47818	up	ERF
	VIT_14s0060g01210	-1.75182	down	bZIP		VIT_09s0002g07400	1.02584	up	FAR1
	VIT_15s0046g01440	-1.21668	down	bZIP		VIT_00s0475g00040	1.01571	up	G2-like
	VIT_18s0001g12120	-1.7401	down	bZIP		VIT_02s0012g01940	1.35226	up	G2-like
	VIT_19s0015g01020	-3.57921	down	bZIP		VIT_07s0197g00060	1.12316	up	G2-like
	VIT_19s0014g01780	5.30433	up	bZIP		VIT_19s0085g00890	1.82038	up	G2-like
	VIT_01s0010g02090	-1.10589	down	C2H2		VIT_03s0038g00480	-1.23394	down	GATA
	VIT_01s0010g02100	-2.82295	down	C2H2		VIT_05s0077g01450	-1.06208	down	GATA
	VIT_03s0017g02160	-1.14108	down	C2H2		VIT_08s0007g07550	-3.33266	down	GATA
	VIT_06s0004g03070	-1.05525	down	C2H2		VIT_04s0023g02880	1.04462	up	GATA
	VIT_06s0004g06240	-3.84954	down	C2H2		VIT_02s0154g00400	1.84481	up	GRAS
	VIT_09s0002g02300	-1.42975	down	C2H2		VIT_04s0023g01380	2.58522	up	GRAS
	VIT_14s0060g02440	-1.53373	down	C2H2		VIT_18s0001g15270	1.04573	up	GRAS
	VIT_16s0050g00700	-2.46401	down	C2H2		VIT_04s0008g05190	-1.00924	down	HB-other
	VIT_17s0000g09980	-1.8303	down	C2H2		VIT_07s0104g01580	2.50212	up	HB-other
	VIT_18s0001g12220	-1.49891	down	C2H2		VIT_01s0026g01950	-2.42465	down	HD-ZIP
	VIT_18s0001g14130	-3.19592	down	C2H2		VIT_07s0191g00180	-1.07977	down	HD-ZIP
	VIT_01s0011g06400	1.75389	up	C2H2		VIT_15s0021g01880	-3.11896	down	HD-ZIP
	VIT_06s0004g01870	1.15361	up	C2H2		VIT_13s0156g00260	1.14622	up	HD-ZIP
	VIT_13s0019g05170	2.54891	up	C2H2		VIT_14s0066g01440	1.46545	up	HD-ZIP
	VIT_01s0010g01770	-1.33493	down	C3H		VIT_15s0048g02000	1.59966	up	HD-ZIP
	VIT_04s0023g02950	-1.92883	down	C3H		VIT_04s0008g01110	4.55263	up	HSF
	VIT_05s0020g01650	-2.08525	down	C3H		VIT_01s0011g03540	-2.25749	down	LBD
	VIT_06s0004g01290	-1.36571	down	C3H		VIT_15s0046g00230	-1.36936	down	LBD
	VIT_06s0004g02160	-1.49772	down	C3H		VIT_15s0046g00240	-3.24999	down	LBD
	VIT_06s0004g06710	-2.00576	down	C3H		VIT_18s0001g09250	-3.51953	down	LBD
	VIT_07s0104g01460	-1.54533	down	C3H		VIT_06s0004g07790	1.49325	up	LBD
	VIT_08s0007g07440	-1.88579	down	C3H		VIT_14s0006g02950	1.29012	up	LBD
	VIT_08s0007g08210	-1.15035	down	C3H		VIT_00s0181g00230	-1.7953	down	LSD
	VIT_09s0070g00470	-1.14912	down	C3H		VIT_02s0012g00990	-4.97966	down	LSD
	VIT_11s0016g02130	-1.04652	down	C3H		VIT_00s0313g00070	-1.47255	down	MIKC
	VIT_11s0016g02790	-2.42368	down	C3H		VIT_14s0083g01050	-1.61531	down	MIKC
	VIT_11s0016g04940	-2.60478	down	C3H		VIT_18s0041g01880	-3.43906	down	MIKC
	VIT_12s0059g01450	-1.54257	down	C3H		VIT_08s0007g07230	-1.52965	down	MYB
	VIT_13s0064g00920	-2.38876	down	C3H		VIT_15s0046g00170	-1.66809	down	MYB
	VIT_13s0067g01070	-1.4609	down	C3H		VIT_01s0011g03730	4.20071	up	MYB
	VIT_14s0219g00170	-1.19139	down	C3H		VIT_02s0033g00380	5.50426	up	MYB
	VIT_16s0013g00870	-1.8561	down	C3H		VIT_02s0033g00410	4.35916	up	MYB
	VIT_18s0001g15570	-2.16956	down	C3H		VIT_02s0033g00450	4.33458	up	MYB
	VIT_19s0085g01180	-1.54789	down	C3H		VIT_05s0049g01020	1.20602	up	MYB
	VIT_01s0010g03850	-1.46626	down	CAMTA		VIT_07s0005g03340	2.4054	up	MYB
	VIT_05s0020g00630	-1.556	down	CAMTA		VIT_13s0019g04010	2.27124	up	MYB
	VIT_05s0077g01240	-1.71063	down	CAMTA		VIT_17s0000g06190	1.10344	up	MYB
	VIT_07s0141g00250	-2.013	down	CAMTA		VIT_03s0180g00210	-1.20661	down	MYB_related
	VIT_03s0038g00690	-1.35244	down	DBB		VIT_06s0004g06100	-1.03092	down	MYB_related
	VIT_05s0102g00750	-2.72887	down	DBB		VIT_10s0116g00500	-1.72355	down	MYB_related
	VIT_04s0023g03030	1.17452	up	DBB		VIT_10s0116g01760	-1.49419	down	MYB_related
	VIT_03s0063g01350	-3.97661	down	Dof		VIT_04s0079g00410	2.75506	up	MYB_related
	VIT_09s0002g02490	-2.78703	down	Dof		VIT_06s0004g04940	1.59225	up	MYB_related
	VIT_10s0003g00030	-2.89693	down	Dof		VIT_15s0046g01790	1.41453	up	MYB_related
	VIT_10s0003g00040	-2.21951	down	Dof		VIT_15s0048g02410	3.02962	up	MYB_related
	VIT_17s0000g04850	-1.4334	down	Dof		VIT_01s0011g02990	-1.11559	down	NAC
	VIT_17s0000g06310	-2.24912	down	Dof		VIT_03s0038g03410	-2.29655	down	NAC
	VIT_08s0007g00180	1.77434	up	Dof		VIT_18s0001g11980	-1.38401	down	NAC
	VIT_15s0046g00150	2.33304	up	Dof		VIT_02s0012g01040	1.77032	up	NAC
	VIT_17s0000g08290	3.17398	up	Dof		VIT_08s0007g07670	2.12605	up	NAC
	VIT_06s0004g01610	-2.81741	down	EIL		VIT_15s0048g02270	1.53344	up	NAC
	VIT_00s0184g00010	-1.49548	down	ERF		VIT_19s0014g03290	1.5259	up	NAC
	VIT_01s0011g03470	-1.7671	down	ERF		VIT_13s0067g00920	1.13662	up	NF-X1
	VIT_02s0025g01360	-2.5965	down	ERF		VIT_17s0000g01920	1.56943	up	NF-X1
	VIT_03s0063g00460	-1.44765	down	ERF		VIT_00s0956g00020	-6.48355	down	NF-YB
	VIT_04s0008g02230	-1.78134	down	ERF		VIT_06s0004g03490	-1.33962	down	NF-YB
	VIT_05s0077g01860	-1.33107	down	ERF		VIT_01s0010g03910	1.14317	up	SBP
	VIT_07s0005g03220	-3.84715	down	ERF		VIT_04s0210g00170	1.16853	up	SBP
	VIT_07s0005g03230	-6.18754	down	ERF		VIT_05s0020g00700	1.00628	up	SBP
	VIT_07s0031g01980	-1.7221	down	ERF		VIT_05s0020g02160	1.05552	up	SBP
	VIT_10s0003g00580	-1.91821	down	ERF		VIT_18s0122g00380	1.83325	up	SBP
	VIT_11s0016g00660	-1.90536	down	ERF		VIT_18s0001g13150	1.28831	up	TALE
	VIT_14s0081g00730	-5.75601	down	ERF		VIT_15s0048g01150	1.29093	up	TCP
	VIT_15s0021g02090	-1.00209	down	ERF		VIT_04s0008g02870	-1.22414	down	Trihelix
	VIT_16s0013g00900	-2.5366	down	ERF		VIT_02s0025g03220	2.42417	up	Trihelix
	VIT_16s0013g00950	-2.38663	down	ERF		VIT_08s0007g04160	1.66344	up	Trihelix
	VIT_16s0013g00970	-1.67496	down	ERF		VIT_18s0072g00670	1.5169	up	Trihelix
	VIT_16s0013g00980	-1.89059	down	ERF		VIT_18s0089g00900	-1.10678	down	Whirly
	VIT_16s0013g00990	-1.8036	down	ERF		VIT_18s0122g01140	-1.89516	down	WOX
	VIT_16s0013g01000	-1.3419	down	ERF		VIT_04s0008g01470	-1.72447	down	WRKY
	VIT_16s0013g01050	-1.61899	down	ERF		VIT_04s0069g00970	-1.25068	down	WRKY
	VIT_16s0013g01060	-1.51703	down	ERF		VIT_01s0010g03930	1.63878	up	WRKY
	VIT_16s0013g01070	-2.26064	down	ERF		VIT_06s0004g07500	1.27697	up	WRKY
	VIT_16s0013g01080	-2.28991	down	ERF		VIT_10s0116g01200	1.67426	up	WRKY
	VIT_16s0013g01120	-1.90234	down	ERF		VIT_14s0108g01280	1.0074	up	WRKY
	VIT_18s0001g05250	-1.81244	down	ERF		VIT_17s0000g01280	1.08527	up	WRKY
	VIT_18s0001g05850	-4.24026	down	ERF		VIT_19s0090g01720	1.42561	up	WRKY
	VIT_18s0072g00260	-4.46354	down	ERF		VIT_06s0009g00880	-1.3427	down	YABBY
	VIT_19s0014g02240	-3.27372	down	ERF		VIT_08s0032g01110	-1.69115	down	YABBY
	VIT_19s0138g00090	-1.76296	down	ERF
	VIT_04s0008g05440	1.23343	up	ERF
	VIT_04s0008g06000	4.50255	up	ERF
	VIT_07s0005g00820	1.3374	up	ERF
	VIT_07s0031g00190	2.57991	up	ERF
	VIT_13s0067g01960	1.12432	up	ERF
	VIT_16s0100g00400	1.72283	up	ERF
	VIT_18s0001g13320	1.24149	up	ERF
	VIT_05s0102g00470	-1.63413	down	FAR1
	VIT_00s0475g00040	-1.45595	down	G2-like
	VIT_04s0043g00340	-2.10507	down	G2-like
	VIT_07s0005g04120	-1.14258	down	G2-like
	VIT_16s0039g01900	-1.17355	down	G2-like
	VIT_19s0085g00890	-2.13577	down	G2-like
	VIT_06s0004g05120	2.03752	up	G2-like
	VIT_05s0077g01450	-1.75029	down	GATA
	VIT_08s0007g07550	-2.49461	down	GATA
	VIT_09s0054g00440	-1.16805	down	GATA
	VIT_14s0060g01520	-1.61387	down	GATA
	VIT_15s0021g02510	-1.58273	down	GATA
	VIT_18s0001g07720	-1.17225	down	GATA
	VIT_02s0154g00400	-2.60906	down	GRAS
	VIT_04s0023g01380	-1.01398	down	GRAS
	VIT_04s0044g00620	-6.62476	down	GRAS
	VIT_06s0004g04950	-2.67302	down	GRAS
	VIT_06s0004g04980	-1.67879	down	GRAS
	VIT_08s0007g00510	-2.28936	down	GRAS
	VIT_11s0016g04630	-1.36474	down	GRAS
	VIT_12s0057g00560	-1.90757	down	GRAS
	VIT_13s0019g01220	-2.52447	down	GRAS
	VIT_15s0048g00270	-1.49834	down	GRAS
	VIT_19s0014g04940	-1.83613	down	GRAS
	VIT_00s0494g00010	-4.31698	down	GRF
	VIT_02s0025g04910	-4.75601	down	GRF
	VIT_07s0104g01580	-2.46948	down	HB-other
	VIT_19s0014g01880	-1.10737	down	HB-other
	VIT_00s0299g00100	-1.3843	down	HD-ZIP
	VIT_00s0732g00010	-2.37975	down	HD-ZIP
	VIT_01s0026g01550	-2.54269	down	HD-ZIP
	VIT_01s0026g01950	-2.67422	down	HD-ZIP
	VIT_07s0191g00180	-1.14466	down	HD-ZIP
	VIT_08s0007g06670	-8.22113	down	HD-ZIP
	VIT_10s0003g04670	-3.78319	down	HD-ZIP
	VIT_10s0116g00680	-2.55952	down	HD-ZIP
	VIT_14s0066g01440	-1.59702	down	HD-ZIP
	VIT_15s0021g01880	-3.25052	down	HD-ZIP
	VIT_15s0048g02000	-1.92691	down	HD-ZIP
	VIT_16s0098g01170	-4.64748	down	HD-ZIP
	VIT_17s0000g05630	-1.50995	down	HD-ZIP
	VIT_13s0156g00260	1.82858	up	HD-ZIP
	VIT_15s0048g02870	1.30812	up	HD-ZIP
	VIT_01s0011g05970	-1.33075	down	HSF
	VIT_12s0028g01410	-1.01485	down	HSF
	VIT_01s0011g03540	-1.63489	down	LBD
	VIT_06s0004g03330	-1.38269	down	LBD
	VIT_07s0129g00330	-1.36702	down	LBD
	VIT_08s0056g01650	-5.94516	down	LBD
	VIT_15s0046g00230	-3.37929	down	LBD
	VIT_18s0001g09250	-1.794	down	LBD
	VIT_03s0091g00670	2.4696	up	LBD
	VIT_06s0004g07790	6.51798	up	LBD
	VIT_14s0006g02950	2.37924	up	LBD
	VIT_02s0012g00990	-1.63277	down	LSD
	VIT_01s0011g00110	-1.62101	down	MIKC
	VIT_10s0003g02070	-1.99498	down	MIKC
	VIT_14s0083g01030	-2.25234	down	MIKC
	VIT_15s0048g01270	-1.92276	down	MIKC
	VIT_18s0041g01880	-1.24508	down	MIKC
	VIT_13s0158g00100	1.12047	up	MIKC
	VIT_17s0000g01230	3.25064	up	MIKC
	VIT_00s0386g00010	-5.31991	down	M-type
	VIT_01s0026g02600	-1.97213	down	MYB
	VIT_05s0020g01100	-1.78386	down	MYB
	VIT_06s0061g00470	-2.66721	down	MYB
	VIT_06s0080g00790	-1.08203	down	MYB
	VIT_07s0005g02480	-2.97153	down	MYB
	VIT_07s0005g03340	-2.00035	down	MYB
	VIT_07s0130g00040	-2.86716	down	MYB
	VIT_08s0007g00360	-1.377	down	MYB
	VIT_08s0007g00410	-1.94772	down	MYB
	VIT_08s0007g01920	-2.52906	down	MYB
	VIT_08s0007g07230	-1.55337	down	MYB
	VIT_08s0056g01190	-3.66767	down	MYB
	VIT_09s0002g01410	-5.17104	down	MYB
	VIT_09s0002g01670	-9.65871	down	MYB
	VIT_11s0016g01300	-2.13291	down	MYB
	VIT_13s0019g04010	-2.5965	down	MYB
	VIT_14s0006g01620	-1.71657	down	MYB
	VIT_14s0036g00500	-6.75601	down	MYB
	VIT_14s0060g00240	-3.59	down	MYB
	VIT_14s0083g00120	-1.23855	down	MYB
	VIT_17s0000g04130	-2.73495	down	MYB
	VIT_18s0001g11160	-1.07375	down	MYB
	VIT_18s0117g00210	-1.80692	down	MYB
	VIT_02s0033g00410	4.92136	up	MYB
	VIT_02s0033g00450	2.96633	up	MYB
	VIT_05s0049g01020	1.44012	up	MYB
	VIT_07s0005g01950	1.67445	up	MYB
	VIT_14s0108g00830	2.61643	up	MYB
	VIT_18s0001g09850	1.26108	up	MYB
	VIT_01s0011g00790	-1.03719	down	MYB_related
	VIT_03s0063g02620	-7.77934	down	MYB_related
	VIT_04s0079g00410	-1.98609	down	MYB_related
	VIT_06s0004g08050	-1.35274	down	MYB_related
	VIT_08s0040g01640	-1.92264	down	MYB_related
	VIT_09s0002g03610	-1.18226	down	MYB_related
	VIT_10s0116g00500	-1.1294	down	MYB_related
	VIT_11s0016g02410	-4.85972	down	MYB_related
	VIT_13s0019g03370	-1.95247	down	MYB_related
	VIT_15s0046g01130	-1.51785	down	MYB_related
	VIT_15s0046g01790	-1.95873	down	MYB_related
	VIT_15s0048g02410	-3.43739	down	MYB_related
	VIT_16s0050g02530	-1.58239	down	MYB_related
	VIT_18s0001g12530	-5.51785	down	MYB_related
	VIT_10s0116g01760	2.31445	up	MYB_related
	VIT_03s0038g03410	-1.22422	down	NAC
	VIT_07s0031g02610	-2.02341	down	NAC
	VIT_10s0003g00350	-2.80533	down	NAC
	VIT_17s0000g00770	-1.28112	down	NAC
	VIT_08s0007g07640	1.57153	up	NAC
	VIT_08s0007g07670	1.526	up	NAC
	VIT_17s0000g06400	2.24646	up	NAC
	VIT_19s0014g03300	1.05947	up	NAC
	VIT_19s0027g00230	1.61903	up	NAC
	VIT_13s0067g00920	-1.49147	down	NF-X1
	VIT_17s0000g01920	-1.55848	down	NF-X1
	VIT_08s0032g01190	-3.10691	down	NF-YA
	VIT_09s0002g01590	-3.14439	down	NF-YA
	VIT_11s0016g01480	-3.08764	down	NF-YA
	VIT_00s0956g00020	-2.43882	down	NF-YB
	VIT_19s0015g00590	-2.2165	down	NF-YB
	VIT_05s0020g02790	-1.56635	down	NF-YC
	VIT_14s0006g02320	-4.88042	down	NF-YC
	VIT_19s0085g00520	-1.54351	down	NF-YC
	VIT_12s0028g00370	-1.01313	down	Nin-like
	VIT_01s0010g03710	-2.45484	down	SBP
	VIT_05s0020g02160	-1.77733	down	SBP
	VIT_07s0005g02260	-1.37555	down	SBP
	VIT_12s0028g03350	-2.72887	down	SBP
	VIT_15s0021g02300	-4.92783	down	SBP
	VIT_18s0122g00380	-1.49643	down	SBP
	VIT_02s0025g00190	-2.05842	down	TALE
	VIT_02s0025g04630	-1.8308	down	TALE
	VIT_03s0038g00050	-1.37579	down	TALE
	VIT_04s0008g06130	-1.70782	down	TALE
	VIT_06s0009g00410	-3.34137	down	TALE
	VIT_12s0059g01190	-4.74702	down	TALE
	VIT_01s0026g02200	-1.96941	down	TCP
	VIT_02s0025g04590	-1.6288	down	TCP
	VIT_10s0003g03910	-2.10871	down	TCP
	VIT_10s0042g00160	-3.23245	down	TCP
	VIT_12s0035g00690	-1.35936	down	TCP
	VIT_14s0068g00330	-3.37101	down	TCP
	VIT_19s0014g01680	-4.3114	down	TCP
	VIT_02s0025g03220	-1.16312	down	Trihelix
	VIT_04s0044g00510	-1.54696	down	Trihelix
	VIT_09s0002g04700	-2.05805	down	Trihelix
	VIT_18s0072g00690	-1.65241	down	Trihelix
	VIT_01s0026g01720	-1.54199	down	Whirly
	VIT_04s0044g00150	-1.9205	down	WOX
	VIT_04s0044g00160	-1.00273	down	WOX
	VIT_18s0001g10160	5.75564	up	WOX
	VIT_01s0010g03930	-1.56718	down	WRKY
	VIT_02s0025g01280	-2.62387	down	WRKY
	VIT_04s0069g00920	-2.04941	down	WRKY
	VIT_06s0004g07500	-1.21189	down	WRKY
	VIT_08s0040g03070	-2.04182	down	WRKY
	VIT_08s0058g00690	-3.45332	down	WRKY
	VIT_09s0018g00240	-2.75804	down	WRKY
	VIT_10s0003g02810	-2.5373	down	WRKY
	VIT_10s0116g01200	-1.8637	down	WRKY
	VIT_11s0052g00450	-2.13335	down	WRKY
	VIT_12s0057g00550	-1.22098	down	WRKY
	VIT_12s0059g00880	-1.19045	down	WRKY
	VIT_14s0081g00560	-4.31282	down	WRKY
	VIT_14s0108g01280	-2.06844	down	WRKY
	VIT_15s0046g01140	-1.52611	down	WRKY
	VIT_17s0000g01280	-1.67925	down	WRKY
	VIT_19s0090g01720	-1.47954	down	WRKY
	VIT_04s0069g00970	1.36929	up	WRKY
	VIT_05s0077g00730	1.63194	up	WRKY
	VIT_07s0005g01710	2.56165	up	WRKY
	VIT_07s0031g01710	4.77777	up	WRKY
	VIT_18s0001g10030	2.57697	up	WRKY
	VIT_02s0154g00070	-2.12969	down	YABBY
	VIT_08s0032g01110	-1.48987	down	YABBY
	VIT_15s0048g00550	-2.67168	down	YABBY
	VIT_00s0199g00250	-1.0413	down	ZF-HD
	VIT_14s0108g00750	-2.28444	down	ZF-HD
	VIT_14s0108g00800	5.15987	up	ZF-HD
