# Supplementary material for: RNA-Sequencing Reveals Biological Networks during Table Grapevine (‘Fujiminori’) Fruit Development
Source: PLoS One. 2017 Jan 24;12(1):e0170571. doi: 10.1371/journal.pone.0170571 (PMC5261597; doi:10.1371/journal.pone.0170571)
Supplement: S13 Table — c, complex repeat motif; p1, single nucleotide repeat motif; p2, di-nucleotide repeat motif; p3, tri nucleotide repeat motif; p4, hexa-nucleotide repeat motif; p5, tetra-nucleotide repeat motif; p6, penta-nucleotide repeat motif. (XLS) [file pone.0170571.s013.xls]

## Sheet: S13 Table
	Transcript ID	SSR type	SSR motif	Size	Start site	End site
	VIT_09s0002g00350	c	(T)18(G)14	32	48	79
	VIT_09s0002g00830	c	(CAG)8caa(CAG)7caa(CAG)9	78	3010	3087
	VIT_09s0002g01420	c	(ACA)7gcaacaacaa(CAG)10	61	1248	1308
	VIT_09s0002g01440	c	(A)10gg(A)10	22	676	697
	VIT_09s0002g01480	c	(A)10gg(A)14	26	2361	2386
	VIT_09s0002g01730	c	(T)11aatattttgctagggtttgaggccttctgcagtttttgttctcca(T)10	66	3766	3831
	VIT_09s0002g02170	c	(ATG)6tggaccacatccacacacac(TCA)8	62	7	68
	VIT_09s0002g02270	c	(CAG)5caa(CAG)5	33	184	216
	VIT_09s0002g02490	c	(GAA)9gagtagagagg(ATC)6	56	1161	1216
	VIT_09s0002g04630	c	(ATG)9ataccaagaagcg(AGA)10	70	296	365
	VIT_09s0002g04860	c	(A)18g(A)11	30	2463	2492
	VIT_09s0002g07850	c	(AT)11gagattttaaaaa(T)10	45	229	273
	VIT_09s0070g00240	c	(TAT)5catt(AG)6	31	1149	1179
	VIT_09s0018g00520	c	(T)11c(T)11	23	632	654
	VIT_09s0018g01370	c	(T)12ccctttttaaaacttgtagcacagtc(A)10	48	532	579
	VIT_09s0054g00380	c	(A)12ttcttggagagaa(T)10	35	96	130
	VIT_09s0054g00700	c	(AG)9cgaggagctgtcggaggccctaagtgaagaaaaagg(A)10	64	85	148
	VIT_09s0054g01080	c	(A)11tcaa(AT)7	29	1744	1772
	VIT_08s0056g00080	c	(T)15ggcccccttttctggttctccttttaattgatttggattttagac(T)12	72	2810	2881
	VIT_08s0056g01240	c	(T)12gttgggggaatggtgtaggttgatatatatgggattaagcttttctatgatta(AG)18	101	667	767
	VIT_08s0056g01300	c	(TC)14ttgtgggttttatgagttgaaaacctcagaatgttaaaaggaagaactc(T)20	97	1088	1184
	VIT_08s0056g01520	c	(C)11atttgaggcaacccttcccttttcctcatcatgaccatgaaaacactaatcataatagtgacactggcctccac(CCT)5	100	244	343
	VIT_08s0056g01600	c	(AGA)5aggagaagaagaagcacgagcatggccatgaacatgatggccat(AGC)5	74	63	136
	VIT_08s0217g00130	c	(A)31tctca(AAT)11	69	48	116
	VIT_08s0058g00880	c	(T)12ctctgaagacaaacaaactttctgttatctctgttcttgtttg(T)10cttttaatcttgtagtcgcagaaggggaaaggtagggtgagagatgtcgtctccgtt(TTC)9	149	182	330
	VIT_08s0058g00900	c	(TC)7(TA)6	26	785	810
	VIT_08s0058g01140	c	(TA)11tg(GATA)5	44	160	203
	VIT_08s0040g01140	c	(TC)12ttcctctatttatttttttcccttttatgaattacaacataaatgtcacttatttttaatcccgcatcttcacttcctcattctctcaccgca(CT)6	129	183	311
	VIT_08s0040g02380	c	(T)12cttcatttctttttctaaatacatcttttaattttttagtgtgttgtggagaagatttgattcctttgaaagatggtcggttagggcttc(T)12aaataattttttttaaattactcagcttcaagatcacgcctgtaaagtttctccccatttctg(T)13	190	171	360
	VIT_08s0040g03120	c	(T)10aatggccaagcagatcaatgtatctagaaaaaggtacaatttatgtatttcttttcaatgtgtct(A)10	85	856	940
	VIT_08s0040g03400	c	(TC)9(AC)7	32	16	47
	VIT_08s0007g01930	c	(CTTC)6ctccctccctccagaggaaag(AGAA)6	69	27	95
	VIT_08s0007g02570	c	(T)12cctctttcctctttctcttactttccagcgaaataatttttaaaaag(A)14	73	133	205
	VIT_08s0007g03770	c	(AG)8(A)13gaaagaaag(A)16	54	89	142
	VIT_08s0007g04530	c	(TA)23tttaaaaaaaagaaggatgttttgagagatggttaacaaataggggctcactataa(AT)12	126	2033	2158
	VIT_08s0007g04850	c	(A)10gaattgatgatggtagatgggacggagaatgctcctttcagtcctttgtccattttggtgctattgtgttaa(T)10	92	1880	1971
	VIT_08s0007g07040	c	(TC)9tgggatatcaaagcttaatattgttttacaggtg(AT)6	64	580	643
	VIT_08s0007g08780	c	(CTT)6cctcttattcttcttcatct(TCA)10	68	48	115
	VIT_07s0104g00090	c	(GAG)7gaa(GAG)5	39	753	791
	VIT_07s0104g00230	c	(T)14ggttggttgctgctcaattctctcccgaaataatgatactaaatatctcatatatg(A)13	83	1898	1980
	VIT_07s0104g01220	c	(T)12att(A)12	27	1	27
	VIT_07s0104g01620	c	(CAG)6caacagcctcaaaatcacctccatggctcaggcttggggcctaattcaagtactgtaactaacagcaatggctcaagctcatcc(CAG)6	120	66	185
	VIT_07s0005g04490	c	(GAT)5ggtagcgtgatgattgggccgccgcgtccgccgccaacggattcggattccgatgatgatttggcc(GAA)7	102	682	783
	VIT_07s0005g05450	c	(G)24tttttaattttttt(G)16aaaaaaaggggggttttaaaaaagggaagggggg(C)10	98	50	147
	VIT_07s0197g00070	c	(GAA)5gagcacaagtctaatgtaaaatcagaaggcagcaacggctctgattcaaaggatgaaaac(GAT)5	90	400	489
	VIT_07s0191g00090	c	(T)10ctctccttttttcc(T)11	35	813	847
	VIT_07s0205g00020	c	(T)12cc(T)18	32	27	58
	VIT_07s0129g00390	c	(T)17gttttttccc(T)24(C)22ac(T)14	89	39	127
	VIT_07s0129g00610	c	(TAT)5tg(T)10	27	183	209
	VIT_07s0129g01020	c	(T)12cttcctcttccttttttcttttctttttctttttcc(T)12	60	1205	1264
	VIT_07s0031g00020	c	(T)12c(A)10	23	1579	1601
	VIT_07s0031g00630	c	(T)15ctcttcctgaatttcaaagcctcgggtttgcttttccctcttttgggtataaacgaaaaaacaaaagaaaaagg(A)10	99	1217	1315
	VIT_07s0031g02380	c	(TC)12(AC)12	48	1215	1262
	VIT_07s0130g00300	c	(ATG)5(GTG)6	33	326	358
	VIT_07s0130g00350	c	(A)14gggaaaaaggaaagaaaaaaaatgtcttgaggaaattgatgatttatgtaacactttaagttgg(T)10	88	1866	1953
	VIT_06s0004g00200	c	(T)10cttttttcttttttc(T)10	35	2586	2620
	VIT_06s0004g00440	c	(T)10cctttttttgtgatgggagttagagcaataagaagatcaatgagaggattttcgtgggatttccatggatt(TGA)5	96	588	683
	VIT_06s0004g01010	c	(TG)8(T)11	27	643	669
	VIT_06s0004g02070	c	(AGA)6cgacgaagctgatgactctgatggtggcgttgata(ATG)10	83	240	322
	VIT_06s0004g02830	c	(A)10ttgacaaatagcaggcgaaaaattacgttagtgtccatcagaaaaaagagaggtttcttctccatagttttgcttctcctgacagggaa(T)15	114	593	706
	VIT_06s0004g04000	c	(T)11aattgttttcttaagattgatatatatttgcttgtctcatttg(A)15gaagcagtagcagcttctacttccccttttg(TA)6	112	1705	1816
	VIT_06s0004g06070	c	(T)12c(T)10	23	3	25
	VIT_06s0004g06120	c	(A)11g(A)13	25	2678	2702
	VIT_06s0004g06450	c	(A)13g(A)10	24	5	28
	VIT_06s0004g06840	c	(CTT)6(CTG)6	36	301	336
	VIT_06s0004g07130	c	(T)11(A)11	22	1102	1123
	VIT_06s0009g00880	c	(TC)8tgtgtgaaac(A)11	37	222	258
	VIT_06s0009g00970	c	(TC)8tgtgcaaaatggaaaattgttatttacagagaggagggctttagaaaattcatcttcctacgcgggtacgaggagcgagaatgatcacttcattcc(T)14	126	658	783
	VIT_06s0009g01190	c	(GAA)12(GAT)6	54	131	184
	VIT_06s0009g03400	c	(T)10aatcaaaattttaaataatttgtcatacaaaaaaagctatagaattatattttactaag(A)12	81	238	318
	VIT_06s0061g00040	c	(TCA)9tcgtcatcttctagtgttgttgatagtcaaaggttgccataaatatatatatc(TA)8	96	1646	1741
	VIT_06s0061g00170	c	(T)10cataaactgagaggagttagaagaaaatattaaatt(A)10	56	2703	2758
	VIT_06s0061g00490	c	(T)20aatgttattcgttgttgatttctttctgattctgttatgtttcgcgggttgattagagtcctaag(A)22	107	280	386
	VIT_06s0061g01300	c	(A)12cacacttctcctggtagagccagagattggtagagccagagatttgttatttgcataacccac(CCAT)5	95	1347	1441
	VIT_06s0080g00040	c	(A)10tttaatttatagatggaccacattttccaggatttattttcttaaaaaaaaattaagggatttttctttcc(T)14	95	210	304
	VIT_06s0080g00270	c	(TCT)5tcctcctcttcttt(TTC)5	44	257	300
	VIT_05s0077g00630	c	(GAC)9gatgag(GAT)5	48	290	337
	VIT_05s0077g01390	c	(TCA)5(TCT)8	39	91	129
	VIT_05s0077g01510	c	(CAG)5caacagcagcagcatcagcatcagcaa(CAG)6	60	103	162
	VIT_05s0077g01760	c	(TGC)5cgctg(TTC)5	35	71	105
	VIT_05s0020g01190	c	(T)11cttttac(T)10	28	1	28
	VIT_05s0020g02080	c	(T)17atgtatatttttagtggtctaagtgtcacacatgaacttaagaaaaacctaaatctgtgacaaatatgctatacttttg(T)10	106	1493	1598
	VIT_05s0020g02920	c	(GAA)5(GAG)5gtggt(GGA)6	53	961	1013
	VIT_05s0020g03670	c	(A)10caagatggtagtcgggcatccatccattgaatcggtttcagtgttctttttccctcattttcctctc(T)10	87	1700	1786
	VIT_05s0049g00290	c	(CT)7ccctctccttccccctcccccg(CT)7	50	26	75
	VIT_05s0049g00510	c	(TC)13(T)10	36	757	792
	VIT_05s0029g00050	c	(T)10c(T)13	24	1263	1286
	VIT_05s0029g00560	c	(AG)8atggagaggtgtagggagaagaagaag(A)10gaggaaatgaggattagccctgtgtgggtgtttagagtggagtgtgtgctgtgaaggatgaagaagatggagaaaaaaaaatagggaagg(A)11	154	426	579
	VIT_05s0029g00880	c	(A)11c(A)12	24	91	114
	VIT_05s0062g00760	c	(T)12ggtttcttctttttctttcttctggtggggggaatggatgcaaaagg(A)13	72	2747	2818
	VIT_05s0102g01050	c	(CAG)6cttataggacaaccacccaatgctacaaccatgcaatcaaatcagttgattggacaacaaaatagcttttctgactt(GCA)5	110	508	617
	VIT_05s0102g01180	c	(A)10t(A)11	22	1	22
	VIT_04s0008g01310	c	(A)10gggacagttgcagaattcatagttgcagaattgtttgttggaaaaaagaaacataa(AG)6	78	3002	3079
	VIT_04s0008g02500	c	(A)12g(A)10	23	57	79
	VIT_04s0008g02630	c	(T)10cccctctgactcttctcccacaaaaacacgtacttaatcattttctctttcctatttattttcgttgtc(T)13	92	44	135
	VIT_04s0008g02720	c	(T)11aagctcttaacctttttgtgaaaagag(A)14	52	1615	1666
	VIT_04s0008g02980	c	(T)10(A)11	21	567	587
	VIT_04s0008g03780	c	(T)11g(T)11	23	3022	3044
	VIT_04s0008g04490	c	(AG)14tgaggagtactacacaagttt(CA)6	61	11	71
	VIT_04s0008g04940	c	(GAA)5gatgatgatgatgtaaaaggagggggtggaggtggagatttg(A)14	71	1075	1145
	VIT_04s0008g05010	c	(AT)9aaatactaattaatgtaacaatatatagtatatggtagggtgtgattttattaagtggttgtgtacttttttagaaaaataaatgacaaaaaaggg(A)11	125	1349	1473
	VIT_04s0008g05840	c	(TTC)8tgctg(CTT)6	47	187	233
	VIT_04s0008g06810	c	(AG)7ggataggagaagacgggtgaaatgagcttgctggatggatcatggcatatgcatcaaagtaacatctactctcctcaatgaagaaat(G)10	111	2870	2980
	VIT_04s0079g00260	c	(T)10cttctgattttcaggttaattactacatatatgtgtgtgtaatcggcattttgtcatgctctttgggatgtttca(T)10	95	1346	1440
	VIT_04s0079g00420	c	(CT)8caaaccagacagcaaaaagaaaaataataaaagaaaaatgacagctgctatgatacgagctccaacat(TCC)6	102	88	189
	VIT_04s0043g00220	c	(AG)7aagagagaagagagaagagagaga(AG)11	60	44	103
	VIT_04s0023g00770	c	(GA)6t(AG)7	27	1	27
	VIT_04s0023g01030	c	(CTT)5(CAT)7	36	1418	1453
	VIT_04s0023g02400	c	(AGA)7aattggtattctattaaaagatccaaatatcattgctcagctagtttttgctcattggcatttgtacctagttgaagtcatctcattttca(T)11	123	1574	1696
	VIT_04s0023g03080	c	(T)11gaattcaaagaataaaaattattatttatgc(AT)28	98	7	104
	VIT_04s0044g00790	c	(TC)7(AC)8	30	321	350
	VIT_03s0038g00340	c	(T)13(A)13	26	1043	1068
	VIT_03s0038g01140	c	(ATA)7aaattatt(TTA)5	44	1806	1849
	VIT_03s0038g01940	c	(TCTG)5(TC)8	36	151	186
	VIT_03s0038g03830	c	(AG)7gagagagaagagaagagaggagagagaaggaggcggaaatgggtaaggtagtggagg(AGA)6	89	300	388
	VIT_03s0038g04130	c	(CT)6a(TC)6	25	66	90
	VIT_03s0038g04130	c	(GA)7aagagaaagagagaagagagatagggagagggaagat(AG)6	63	759	821
	VIT_03s0038g04450	c	(AG)6atat(A)10gg(A)12	40	1047	1086
	VIT_03s0038g04490	c	(ATG)6at(AG)13	46	1650	1695
	VIT_03s0063g00010	c	(CCT)6cca(CCT)5	36	376	411
	VIT_03s0063g00480	c	(T)10ctttttttc(T)11	30	2049	2078
	VIT_03s0063g00910	c	(GAA)7gaggaagaggaa(GAG)7gaagatgaggaagaagaagaggaagatgaagaagat(GAG)9	117	412	528
	VIT_03s0063g02590	c	(CT)6ccctca(CT)6	30	1801	1830
	VIT_03s0088g00140	c	(TTC)6tttttatc(A)16	42	1025	1066
	VIT_03s0097g00280	c	(TC)14(TA)12catgcatggtaccaccctttactatgtatg(TA)6	94	279	372
	VIT_03s0097g00560	c	(AG)17gttctcaagtgtcgtgttggatttatggcggttgcaatttgggggc(A)10	90	127	216
	VIT_03s0167g00060	c	(TA)9tt(TTA)6	38	1134	1171
	VIT_03s0017g00680	c	(T)11ctc(T)12	26	1366	1391
	VIT_03s0017g01690	c	(T)10(G)16	26	3733	3758
	VIT_02s0025g00140	c	(TTTCT)5cagagaaa(T)12cgatgttgattgtatatatacc(A)10	77	623	699
	VIT_02s0025g00520	c	(T)15cattttttcttc(T)12	39	163	201
	VIT_02s0025g00650	c	(AT)8g(TA)7	31	2775	2805
	VIT_02s0025g00830	c	(CT)6gaaacttcctccccctctctctctaaaggttc(CT)6	56	15	70
	VIT_02s0025g02250	c	(T)10ctttgggttttctgatttctcatggtgggtggtgactttgtttggatttcttcagaactaacagatag(GAT)5	93	1050	1142
	VIT_02s0025g03220	c	(ACA)6ccaa(CAT)6	40	1410	1449
	VIT_02s0025g04310	c	(T)12(AT)10	32	949	980
	VIT_02s0025g04630	c	(CT)6ccctttctttcttcctccctcccttcatgtctctctccctctatttatatttgaaaattgtgctttctctt(TC)17	117	100	216
	VIT_02s0025g04710	c	(CT)6ccctccaaacaacccaaaaatatcacaatgcaattcatttccctcacctcactctcacctgaaaccaccacttt(CCA)5	101	12	112
	VIT_02s0025g05130	c	(T)10ggaaaaaagaaaaaaaaatcagagtgtttccagaaaataatttcaacgccatcaaagctctgtttctgctcaactttgctctctatagtaga(T)13cg(A)11	128	100	227
	VIT_02s0154g00190	c	(A)14gcccgataaagatgaatctggatatcgtcttggttgattcattcattgttcttctcttgagacttgaggtatattaattgaataatcagccatagcgtag(AT)8	130	1404	1533
	VIT_02s0012g01190	c	(GAA)5a(AAG)6	34	840	873
	VIT_02s0012g01550	c	(GTG)12gta(GTG)14	81	692	772
	VIT_02s0012g01940	c	(GA)7gga(AG)8	33	1644	1676
	VIT_02s0012g02000	c	(CA)6(TA)6	24	906	929
	VIT_02s0012g02220	c	(T)13g(A)10taatgggtcagcttccagtaatacgcaatttctctc(TCT)5	75	57	131
	VIT_02s0033g00030	c	(TC)9cctatata(TATG)5	46	2048	2093
	VIT_02s0033g01330	c	(GCT)6tgaggccttcaaacgcctggtttttcctggttcccttgtgcttgtttggcttgtgggaaaaaaccatgtagtagcgataataa(TC)6	113	308	420
	VIT_02s0087g00140	c	(TA)7acatctatacaagaagcagtcgtatacttgattgtacgaacagataagacagtgaatgcgcatacccaaaaaagg(A)10	99	1053	1151
	VIT_02s0087g00690	c	(TC)8c(CT)16	49	3485	3533
	VIT_19s0014g00870	c	(TC)8ttaaaaagagagtccatatttatgatgttccagaaaagagtaacagaggggattcaaggtgagttcgggagttgttctcccttcc(T)11	112	4246	4357
	VIT_19s0014g02250	c	(TC)6cataccgtctccatcttccatcatctgaacaggggaactgtgcagttgaagggttgagcctttttttt(G)17	97	111	207
	VIT_19s0014g02490	c	(CT)7t(TC)19	53	98	150
	VIT_19s0014g03090	c	(GCA)5ccacgactgccac(CCT)5	43	8	50
	VIT_19s0014g03170	c	(A)12c(A)10	23	3042	3064
	VIT_19s0090g00530	c	(T)14cctttttttcc(T)19	44	901	944
	VIT_19s0090g00540	c	(T)16ggttttttt(TG)12(T)15	64	95	158
	VIT_19s0090g01060	c	(A)10g(A)13	24	48	71
	VIT_19s0090g01460	c	(AG)6cgagtggc(AG)11	42	6	47
	VIT_19s0015g00340	c	(T)12(CT)8	28	502	529
	VIT_19s0015g00450	c	(GGT)5ggaggtggtggtgga(GGT)9	57	805	861
	VIT_19s0015g00760	c	(TC)7tagctttttctcattactaaattctcccatttcaagcacaggttcacaaactcaaatcccctcccccctcacaccacc(A)12g(A)13gagaaaatttttgtttttgttttg(T)17	159	140	298
	VIT_19s0015g00770	c	(T)14g(T)10	25	1958	1982
	VIT_19s0015g02000	c	(T)11cacttcacaggttagttttcaatatagcatttttatttagcctagtttttttt(A)13	77	693	769
	VIT_19s0093g00550	c	(CT)21(CA)11	64	36	99
	VIT_19s0085g00040	c	(T)12aatgttacattccctcatggaggttcatccg(TA)9	61	658	718
	VIT_19s0085g00600	c	(TTTC)6ttggcctttacttcaatccaagagaccagaggagaagaggaagagttccattcggttttgtaatggcgctctattctctcttcagatccgcgcctt(CCG)7	141	78	218
	VIT_19s0085g00680	c	(TCT)7tccactagtactactcttaccaatcttcaatcctcaacactccaggatgcgcaggttaacctccaaaccgcaggtgcgcatgataaccagcagcagaac(CAG)5	135	225	359
	VIT_19s0085g00900	c	(T)17cc(T)10	29	1271	1299
	VIT_18s0001g03010	c	(CAGCAA)6(CAG)6	54	694	747
	VIT_18s0122g00680	c	(TAT)5tttttctcccctttcccctttttcatcacttctctctcatgccctttaatttttttatttttcag(A)11	91	20	110
	VIT_18s0122g01330	c	(T)13aaaggaaggttatatttacaatttg(T)11ctctttcaattggttatcccttgtttcaattatttatatgtaggttttaaaatgaaatg(T)10	118	782	899
	VIT_18s0122g01330	c	(AT)15aattttattaattttcattttatttttatatcattaatctccaggtatttattt(A)11	95	1923	2017
	VIT_18s0122g01330	c	(A)11catagttaatgggcccacaagtgaatcttgttgtggccaacgttgttttgtggcccagcccaatcttg(TC)6	91	2265	2355
	VIT_18s0001g00660	c	(CT)6ttatatatatagtttttgatgttttacagaggcattgtactttcaaggtctcattttgttaatgagtttttaattgaattgatacattctattg(C)11	117	1447	1563
	VIT_18s0001g01980	c	(CA)9tggaaattcaatcagacgttgcttggatgggtattgg(TATT)6	79	1987	2065
	VIT_18s0001g03240	c	(GCC)5(ACC)6	33	463	495
	VIT_18s0001g04380	c	(A)14g(A)16	31	1480	1510
	VIT_18s0001g05590	c	(CT)14gtgaactgaatcattaatctacattttgaactctacaattcaccaattactagttgatctgg(TC)8	106	2206	2311
	VIT_18s0001g05840	c	(TC)6ctacccccacaaccctttttccccctcctttcaattaaacaacaacctcctccatttcaaactgcccatcaaat(AAC)11	119	30	148
	VIT_18s0001g07380	c	(TC)7gtcttatacataaaactgataaacaaatccaactctcttctactgctgcatctgcgcgctctctt(TC)6	91	1	91
	VIT_18s0001g10550	c	(T)12(A)10	22	906	927
	VIT_18s0001g11060	c	(T)10ctagaagcgatgg(A)10	33	3525	3557
	VIT_18s0001g11970	c	(CT)7c(CT)6	27	1	27
	VIT_18s0001g13040	c	(AT)6gtggtatggattgaagggctgctgatgtattttgtttctctatttatatgataag(AT)6	79	739	817
	VIT_18s0001g13540	c	(GGT)7(GGA)8(GGT)7	66	208	273
	VIT_18s0001g14480	c	(TTC)5tccc(T)13caatattttttttctttc(T)11	61	69	129
	VIT_18s0001g14640	c	(T)11g(T)16	28	88	115
	VIT_18s0166g00250	c	(CCA)5tataagtacaagtctccaccaccacctcctccggtctacaagtacaagtccccaccaccaccacccaagaagccatacatgtaccactct(CCA)5	120	674	793
	VIT_18s0164g00070	c	(A)10gaaaaag(A)10	27	2051	2077
	VIT_18s0072g00560	c	(A)10c(A)10	21	469	489
	VIT_18s0075g00300	c	(T)16cctttcc(T)17aaaattttaaccctttttttttgttttggaaaaa(T)10ggg(T)12(A)14caaaaaaaatttttttgaaagggggaggggaaggg(T)13gggacccctttttt(A)12tttgggtttttttttgtgaaag(T)10	219	14	232
	VIT_18s0075g00300	c	(G)18(AGG)5	33	377	409
	VIT_18s0075g00300	c	(AT)6tgctatttttttcgttgag(T)11	42	587	628
	VIT_18s0117g00060	c	(A)10cttctatgtgacattactggattgtcctatggaggcctgaatgttgatgaaggaataagataaag(A)10	85	835	919
	VIT_17s0000g00240	c	(A)11gctaacaaaaggaaaatat(TC)7	44	177	220
	VIT_17s0000g02670	c	(T)10c(T)18	29	2368	2396
	VIT_17s0000g03970	c	(T)12ggaaattcttttatgttaatcaactaatatgaactccaaagac(A)13	68	2191	2258
	VIT_17s0000g04340	c	(T)17c(T)10	28	1027	1054
	VIT_17s0000g05000	c	(AG)16acatagcccagaaaa(AG)7	61	1	61
	VIT_17s0000g05090	c	(TCA)8(TCT)9	51	64	114
	VIT_17s0000g05980	c	(TTCT)5ttcc(T)10	34	9	42
	VIT_17s0000g06990	c	(A)14cataggagtaattaactgtgacatgttcact(A)10	55	548	602
	VIT_17s0000g07260	c	(CT)7t(TC)16	47	1006	1052
	VIT_17s0000g07470	c	(A)10gagttaaccgccgccatgttgcaatggtgggacctgtatagagaaaacgtttttttttg(T)12	81	2483	2563
	VIT_17s0000g07710	c	(CCT)5tgctcctccatctgactctccaccaccgccatcattactccctcacaatccacaacctccactaccaccaccatcatcatcatctctacat(AGA)5	121	68	188
	VIT_17s0000g09010	c	(A)10ccc(A)10	23	268	290
	VIT_17s0000g09740	c	(AG)7cagacaactctgatttcaagagagagaaggtagaggaagagagggagagagggggagagg(GA)6	86	37	122
	VIT_17s0000g09990	c	(T)15cgtttttgtttttttctcctcttgtaaactt(A)11	57	1589	1645
	VIT_17s0119g00210	c	(A)14ggaagagattttgaccaaaatagtgagagc(T)20	64	305	368
	VIT_16s0039g00450	c	(ATA)7(ATT)8	45	1211	1255
	VIT_16s0039g01020	c	(CCTAAC)5cctatccccaatgtgcaaaaccctggccccgcaaatcc(GCA)5	83	363	445
	VIT_16s0039g01110	c	(T)13aatac(A)10	28	2212	2239
	VIT_16s0039g01530	c	(T)10atttttttattctcaaataactttttaaaatctcctaaaattccaaaattccaagtttatttatctactcatttatctattcttttttt(A)16	115	306	420
	VIT_16s0013g00320	c	(TGG)7atacggtaatagtaatggaaa(TGG)5atatggtaatgatgatgatggtggaggtggatacgatggatac(GGT)7	121	356	476
	VIT_16s0013g01990	c	(TGC)7tactcccttgccacaaaagcaaactgtggactgttaatatagcttaacttcttcacata(T)11	91	3060	3150
	VIT_16s0022g00660	c	(CT)7t(TC)14(TA)10	63	1364	1426
	VIT_16s0022g01430	c	(TTC)5(T)12	27	1065	1091
	VIT_16s0100g00400	c	(TC)13tttctccccctctctctatctgaattgcaa(T)16	72	5	76
	VIT_16s0050g00720	c	(TC)7taaaattttctctctccataagctccttca(TC)6	56	1	56
	VIT_16s0050g00950	c	(CT)7caaattatcattattattaatattatcaatattaattgttatatttttaacgttttctcgag(A)10	86	1947	2032
	VIT_16s0050g02480	c	(A)11taaagg(A)11	28	4672	4699
	VIT_16s0098g01420	c	(A)15gcaatt(AAG)5	36	920	955
	VIT_16s0098g01570	c	(T)10ctttaatccctagggttttcttacgctctctacggg(T)13	59	95	153
	VIT_15s0024g00620	c	(GGA)7agaagaagaagtggaggagggggagggggagggggag(GGGGAA)5	88	156	243
	VIT_15s0045g01600	c	(A)10tcaaaaattagtttacaattccattgggttctttaaaattatgattc(T)10	67	283	349
	VIT_15s0021g00870	c	(TAA)18tgggaaactgatgagatggacaggaggtcgtcgaccggcggcggctggtcggtgccccggcagcggtgagagttgagtttttgaa(AAT)7	160	1042	1201
	VIT_15s0021g00870	c	(TAA)18tgggaaactgatgagatggacaggaggtcgccgaccggcggcggctggtcggtgccccggcagcggtgagggttgagtttttgaaaataatg(ATA)5	161	1352	1512
	VIT_15s0021g01040	c	(AG)14g(GA)11g(GAA)10	82	7	88
	VIT_15s0021g01220	c	(GGT)5gcgcagctttaacgcccacagcgcacgttagcacgcattatgtcacctaaccccacctccacctcctcctcctccc(CCT)6	109	11	119
	VIT_15s0021g01630	c	(A)12ttgaca(T)17	35	707	741
	VIT_15s0021g01690	c	(TC)9tg(TC)7	34	189	222
	VIT_15s0021g02210	c	(CAC)5ctccaacaatcttcccaccctcc(CAT)5	53	242	294
	VIT_15s0021g02650	c	(TC)8(AC)7c(T)10	41	1880	1920
	VIT_15s0048g00490	c	(T)10ctgttctggttgacattggaaggaagagaatccattcatgaactatactgtcagtaacagattataaactattgtgcggggacttccatgcc(T)10	112	1467	1578
	VIT_15s0048g00740	c	(CAG)7aaggaagcatagttagttaaaggagggggactagcttttaatatttgtttgtattttctagccagttgttctttctaataag(T)13	116	638	753
	VIT_15s0048g00830	c	(TA)8tga(AG)13	45	7	51
	VIT_15s0048g02210	c	(AGC)6tcggcaacgacgatgactcggactctcccgatcccgccgctcctccttctaaaaatctcttccatatcctca(ACG)6	108	146	253
	VIT_15s0048g02610	c	(TGG)5tgctgtggctgttgctgcccctacttc(TGG)5	57	251	307
	VIT_15s0048g02630	c	(GA)11gggagagagagagtcaaggggtatcatcccagaaccccacaaaggccattaacagatcatggaacagta(AG)10	111	250	360
	VIT_15s0048g02810	c	(GGA)7t(GAG)7	43	1380	1422
	VIT_15s0046g00150	c	(GAG)8gatcatggtagagaattaaggaagaagaagaacaacaatggagatcatcttcaagaagttaatttcttttccactttttcatctttttttttc(T)10	127	1129	1255
	VIT_15s0046g03320	c	(AT)6ttgaagtcttttaaaagtttttcagtaga(T)10	51	38	88
	VIT_14s0060g00430	c	(CGT)5cttcggcgttaa(CGT)5	42	283	324
	VIT_14s0060g01560	c	(GAG)5(GAA)5	30	306	335
	VIT_14s0060g01730	c	(TG)6tagtgtttgcttgtgggttgtgcatgtggctaagctagccctgtaaatatggggatctc(TGCA)5tggatcctagtagtctgttttgtaatcagtagactctgtagtttgtaatgtagaagtctgctatctgtatccataggaggag(GAGGA)8	213	127	339
	VIT_14s0128g00190	c	(CT)7ccctctctctcaaaacttaaaagcttctagctactctccattccaagctcagaggctcagcctcatttc(CT)9	101	165	265
	VIT_14s0030g00140	c	(GAT)5gtggtcaatgac(GAT)5	42	2203	2244
	VIT_14s0030g00310	c	(TA)9tgtctattattttgttggcaataatggagtattattgagaataaagtttatgttt(A)10	83	9	91
	VIT_14s0081g00560	c	(CAT)6(CAG)6	36	475	510
	VIT_14s0081g00690	c	(T)11gg(A)11	24	55	78
	VIT_14s0036g00510	c	(AT)7ttatggattatatagcaggtctaagaaacttgaaaaacaaaaaac(A)17	76	3197	3272
	VIT_14s0036g01170	c	(T)13c(T)11	25	1028	1052
	VIT_14s0006g00240	c	(A)10gaaagaaaacaagctgctcgggagagccagagaaagcagctggg(AGA)5	69	68	136
	VIT_14s0006g01020	c	(TC)7cccatcaa(CT)7	36	162	197
	VIT_14s0006g01360	c	(AT)18(GT)22	80	113	192
	VIT_14s0006g01380	c	(A)12gggagaattaatctcaaaaaacaaaattctaaatttacaataaaatcccaaacttcaacacccacac(A)23	102	220	321
	VIT_14s0006g01650	c	(A)10tag(A)10	23	121	143
	VIT_14s0006g02500	c	(ATA)10acaatag(TAA)5	52	194	245
	VIT_14s0083g00400	c	(TTC)5ctcctcttccc(CTT)5	41	304	344
	VIT_14s0068g01650	c	(T)11c(T)10	22	1222	1243
	VIT_14s0068g01700	c	(AT)15ttctggtcctagggttttcacgcttg(A)10	66	1	66
	VIT_14s0171g00280	c	(GAG)5gtggaaggagaaggtgaggat(AAG)8	60	3450	3509
	VIT_14s0066g01850	c	(T)17gcattacaaactcccaccgtagtgatgatcaatcaaggtgaattgatggtgagggggtggtttcatttgaattc(T)11	102	1096	1197
	VIT_14s0066g02080	c	(ATT)6taaaaatcaaacatattaaaaaatatatatttttaaaattatgtatgtaaaaaataactaaaaatatgtcaaa(T)11	102	320	421
	VIT_14s0108g00530	c	(CTT)10cta(CTT)11	66	398	463
	VIT_14s0108g01010	c	(A)11g(A)10	22	1510	1531
	VIT_14s0108g01070	c	(AAG)9cagaagaagcagaacagcatggtctatagaattatagaagcc(A)10	79	1293	1371
	VIT_13s0067g03430	c	(GGA)14(AGA)5ggaagaagaagaagaggaagaagaagaagag(GAA)14	130	475	604
	VIT_13s0019g00220	c	(GCA)5gat(GCA)5gatgcatcagcaacagcagatgcatcagcagcaacagcagatacaccagcaacagcagat(GCA)5	108	117	224
	VIT_13s0067g01180	c	(T)12ccatttttctaattaatttctgtaatttttttttcttaatgtggggaccatggggttgaaccgatttaa(T)12	93	1553	1645
	VIT_13s0067g01650	c	(CCCACC)5cctctcttctataaaatccgatactcagcgactatctctctttgtctccg(TC)6	92	253	344
	VIT_13s0019g00070	c	(CAT)5cag(CAT)8	42	1571	1612
	VIT_13s0019g00430	c	(GAA)5caaa(AAG)8	43	460	502
	VIT_13s0019g03780	c	(CTC)6atcatcatca(TCT)5	43	60	102
	VIT_13s0019g03980	c	(A)13gaaaggaaaatacattaaatttatgtggcctcttttctctaatttgcagttcgggga(T)10	80	930	1009
	VIT_13s0019g04810	c	(CT)7acctacttcaaattttaaaatttttttcaagtaatttttaaggacataaggtaagtttatactttttatataa(T)11	98	218	315
	VIT_13s0019g04920	c	(A)10gccctttttttttaac(T)13	39	1656	1694
	VIT_13s0019g05170	c	(CAA)5(CAG)7	36	997	1032
	VIT_13s0106g00050	c	(TA)10(GA)14	48	1148	1195
	VIT_13s0047g01240	c	(CAG)5cttataggacaaccacccaatgctacaaccatgcaatcaaatcagttgattggacaacaaaacagcttttctgactt(GCA)6	110	465	574
	VIT_13s0047g01240	c	(GCA)8acagcagcagcaacagcaacaacagcagcaacagcaacaacagcagcaacaacaa(CAG)14caacagcagcagcagcaacaacaa(CAG)6	163	1973	2135
	VIT_13s0158g00370	c	(A)11ggttaaaagaaagcaaaaaaaaagagtttttttttccttttc(T)10	63	3098	3160
	VIT_13s0064g00910	c	(T)14ggaagtgagtcttgtagttttgtaatttaaatgtaaata(T)12	65	793	857
	VIT_13s0064g00920	c	(A)11gagtacata(T)10	30	2621	2650
	VIT_13s0064g01080	c	(CCT)7ccaccaccaccacaaaaccatcaaaagcaccaccacccaaacccctattgactctcaa(ACC)5	94	56	149
	VIT_12s0142g00720	c	(T)11ctgtcatgacattttttagaaatacattttttacc(A)23	69	839	907
	VIT_12s0028g00720	c	(CA)11(TA)15	52	535	586
	VIT_12s0028g01200	c	(CAC)7cagtg(GCA)5(ACA)6	59	1588	1646
	VIT_12s0028g02990	c	(ACC)9actaccaccactaccaccatggcttccaca(TC)6	69	1	69
	VIT_12s0028g03190	c	(AGC)5cacaactcacaatggttgtg(GGA)11	68	1298	1365
	VIT_12s0059g01800	c	(CT)9t(TC)11ggcttttcctctgttctttgggcttcctctgttttcgaggttgggagagagacccaagaaaaccc(CT)7	120	441	560
	VIT_12s0059g01840	c	(A)17tctcaatttt(A)13tg(A)14	56	13	68
	VIT_12s0059g01970	c	(GAT)5cccgc(GGA)5	35	595	629
	VIT_12s0059g01970	c	(GAT)5(GAG)8	39	754	792
	VIT_12s0057g00230	c	(T)11c(T)15	27	3039	3065
	VIT_12s0057g01210	c	(CT)9cccttgtatagcctacgcacacaggagaaaggaatcaaaacacagacgaccgccacatca(CT)6a(TC)10	111	24	134
	VIT_12s0121g00270	c	(T)16atgtatttcgttttttagtttctgaagaaggagtgggacaaaaaaggtggatgccgaaaaggtggc(A)10	92	4	95
	VIT_12s0055g01110	c	(T)13cagtttgaaggtgaatgtaatgtaagtaattaaatttagagaccagagaaaggaaacccaccaacctaaatctatcttttccagctaaaattcaa(T)10	118	872	989
	VIT_12s0034g00140	c	(T)10(A)11	21	1445	1465
	VIT_12s0034g00850	c	(GGA)5cgaggaggac(GAG)6	43	1749	1791
	VIT_12s0034g01420	c	(AG)6(TG)7	26	28	53
	VIT_12s0035g00310	c	(TG)8(T)10	26	215	240
	VIT_12s0035g00690	c	(TGAAT)7ttactagtgcttgaaacatgttagagaaga(AGG)5gttttgctacttctgatcatttgattttgtttgtca(T)13	129	1468	1596
	VIT_12s0035g01740	c	(C)14ttgtgtttacaaactgttgaatctttaaggtgtacttgggatctgttcattaaaattttctcttctttgtggttttgccatcattttttaa(T)10	115	2950	3064
	VIT_11s0016g00090	c	(TC)11(AC)10	42	540	581
	VIT_11s0016g00640	c	(CAG)10ctacagcaactgttgcagactcctattaatccacaacaacacccccagcagcatcagcgccagcagcaacagcagccccagcagcagcatcagcagcag(CAA)5catcaacaacatcca(CAG)5	174	1822	1995
	VIT_11s0016g01280	c	(A)10tggg(T)10	24	1164	1187
	VIT_11s0016g03350	c	(CAT)10cttcatcatcatt(ACCATC)6t(TCA)5	95	642	736
	VIT_11s0016g04480	c	(T)17gggatttatatatatg(T)10ctt(TA)6	58	1704	1761
	VIT_11s0016g04550	c	(GCA)7(ACA)5(GCA)5tcagaaacctcagcaa(CAG)8	91	336	426
	VIT_11s0016g04650	c	(A)13caaaacag(A)12	33	415	447
	VIT_11s0016g05470	c	(T)17cttttttccttgttcctttttatcttttttaatatacctcttatgggaataagtcgattctttttttttgcttt(TG)6	103	2307	2409
	VIT_11s0016g05570	c	(A)10ggggcagaaaatggcaacaacctttctgtccactgcaaataccttcctcccttcttcttcgtcttcttcttcatcatcatca(TCT)5	107	15	121
	VIT_11s0037g00040	c	(TCT)5tcctcctcctcttcttcttctccttcttccttttcttcttcctcccactttcccttcaactaaacctcaaaccccccaaactccacatcctcgccaattc(CT)6ccggaatctctccaatcctcg(T)11ctttctaaagatactatgcagccttgtagtagagaaatgcaagccatcaactctctcctaaacccgtctcaaatctctcttcaagacctccaaaatgg(TCA)8acat(CAG)5	300	40	339
	VIT_11s0037g00150	c	(A)13g(A)10	24	1666	1689
	VIT_11s0065g00430	c	(C)15atctccgaccatatcttccatgtctctatttctca(CT)13	76	224	299
	VIT_11s0103g00570	c	(CT)13cc(CT)8	44	52	95
	VIT_11s0103g00580	c	(GA)6gggagt(GAA)6	36	8	43
	VIT_11s0103g00760	c	(T)15ctatttctctattgggttg(TC)6	46	1468	1513
	VIT_11s0052g00700	c	(A)11gg(A)12	25	272	296
	VIT_11s0052g01650	c	(AT)13ggggaaaacgtatatatacagtaaaggtttggagtagaaaacttc(TA)10	91	647	737
	VIT_10s0523g00020	c	(T)30aagatt(A)15	51	775	825
	VIT_10s0003g00220	c	(AGC)5(AAC)11	48	479	526
	VIT_10s0003g00450	c	(A)13g(A)11	25	222	246
	VIT_10s0003g00800	c	(GAT)6gaacaggatgtggttgatgtgaagatgatcagattg(GAT)5	69	820	888
	VIT_10s0003g01050	c	(TCG)5tcaacgtcatcaacatcatcatccaccacaacaccagaaaacagagctacaccagaagctcctactccaccg(CCA)5	102	869	970
	VIT_10s0003g01420	c	(GA)6agggtatgctttttcctctctttttttctttgctaaggcttatgtatgataatgtgtcttccttttcc(T)10	90	1500	1589
	VIT_10s0003g02810	c	(CT)6caataaaacaaaaagagcctaaccatagcactttgtcaaagctttctgttctctttcttcttctacttcta(CTT)5	98	1	98
	VIT_10s0003g03340	c	(A)16gcagatct(GA)9	42	902	943
	VIT_10s0003g05410	c	(TG)8(AG)15	46	888	933
	VIT_10s0042g00060	c	(A)10tggggaacataagagcacgtactagagagtgtggcagtcgacgaaaggttagagcatctcatcg(TGC)7	95	229	323
	VIT_10s0071g01160	c	(TCA)6(TCT)5	33	104	136
	VIT_01s0011g01670	c	(A)13ttttgaaatcca(T)12	37	1142	1178
	VIT_01s0011g03050	c	(T)11(A)11	22	1278	1299
	VIT_01s0011g03070	c	(GGT)6cagtggtggtgtagttgcaacttgcaaaaggtgatttgtatattataagacaaaaagctgaagaaagcttttt(TTTC)6tcttccttttttttcccctaaaaaaattagaatg(A)12	161	1257	1417
	VIT_01s0011g03160	c	(ATGG)6atgaatga(ATGG)5	52	1	52
	VIT_01s0011g03600	c	(AGG)8(TGG)7	45	894	938
	VIT_01s0011g04390	c	(TA)7(GA)8	30	2496	2525
	VIT_01s0011g04860	c	(A)11tacaaagaaaggaagtggccaatgatttcagtttctcttcattctggttttgtttgtgaaatctgatattttg(A)10	94	2279	2372
	VIT_01s0011g05340	c	(T)10ctttctttcttcattttttaa(T)11	42	3570	3611
	VIT_01s0011g05440	c	(T)15caacctgaccagaaatcgggtggaatggttcagctcctacagccatgtgtcttgacgagaataa(AT)11	101	162	262
	VIT_01s0026g01040	c	(GT)6atgtatgtgtataggcagtgcaagacagtttgaaatttatcaaactgtgagttcatgttttcatgcatgcataacctccttggtggccttaatcaaggc(TA)6agagaa(AG)12	153	1076	1228
	VIT_01s0113g00300	c	(CAC)6catctgggccatctggacctactatacagcaggactacatagtt(CCA)6	80	478	557
	VIT_01s0146g00190	c	(T)13gttctcttattctttttaccttattattattttttgacgtgctttttcac(A)15	78	448	525
	VIT_01s0146g00340	c	(T)10gtcattcggtgtaaa(AT)9	43	878	920
	VIT_01s0146g00470	c	(T)10gttttttgtcgaaagtaagtgctcatattcctc(T)10c(T)11gtttttgtttttg(T)15	93	49	141
	VIT_00s0179g00360	c	(T)10aa(T)20actttttctggttccgagaatcagatatcgtatatggtatataacctttgaatccccttctcctttttgtttgtaagggtctgatctactaatatg(AAT)5agaaaaaactaaaatagcgc(A)19	182	1371	1552
	VIT_00s0184g00160	c	(T)18gggtttttttttc(T)10ctttcctttctttagttttttatttttcg(T)13	83	97	179
	VIT_00s0187g00320	c	(A)10c(A)15	26	1371	1396
	VIT_00s0199g00150	c	(T)10aaacttc(A)16	33	933	965
	VIT_00s0226g00100	c	(TC)35tt(TC)9	90	297	386
	VIT_00s0246g00170	c	(TA)6aacttcatgtaagccagggaaaaccagaaccatttgaatcactgcactacttgatgaaaatggttctcacaaacgccaaacgtattcaattca(T)11acttaactcaagaggag(A)10	143	985	1127
	VIT_00s0246g00190	c	(T)10accgacaaaaacccattctcgaaaata(AT)6	49	36	84
	VIT_00s0271g00090	c	(T)13ggaaaagaaaaagttggattaaggttcttagatgctattagacctgt(A)15	75	699	773
	VIT_00s0274g00050	c	(T)13ggaaaagaaaaagttggattaaggttcttagatgctattagacctgt(A)24	84	699	782
	VIT_00s0304g00030	c	(CCA)5cct(CAC)7	39	540	578
	VIT_00s0313g00050	c	(CT)6t(TC)6	25	66	90
	VIT_00s0332g00060	c	(TTA)5tgagaataaatcctactacttctggtcctagggtttccacgcttg(A)10	70	167	236
	VIT_00s0333g00040	c	(T)10gtctctgcagcttgttctt(TC)6	41	21	61
	VIT_00s0341g00070	c	(ACC)13(TCC)6	57	37	93
	VIT_00s0477g00040	c	(A)11g(A)10	22	1263	1284
	VIT_00s0494g00010	c	(CT)10cagtta(CT)6	38	194	231
	VIT_00s0557g00020	c	(A)15catgcaccaaccaaacgcccctcacaaatatataaaaataagt(A)16catgcatgtggaaacaaaatttttctaaaaaactaatttttttcattatatatttatttttatactattttttcttattaattatttatcata(TAT)13	206	45	250
	VIT_00s0557g00020	c	(A)10ttaatgtggcatgttgattcaccaaatttcaagcttaaaaacattgataagcatgatagaaagaaaaaag(A)10taaaataaaaaataaaaaaattgaaacaagtagtaaaataagatta(AAT)6	154	394	547
	VIT_00s0632g00010	c	(ACC)6(TCC)5	33	37	69
	VIT_00s0699g00010	c	(T)10gctacaaaaactgttttttaaaaactattttcgaaaatagttaccaaataggccttga(T)11	79	1046	1124
	VIT_00s1022g00010	c	(CA)7cttggcttttcttttccttttcttttttcctcctctgatctcactattcacgtggtttgcaatcggggacctccctttt(CA)8cttggcttttcttttccttttcttttttcctcctctgatctcactatccacgtggtttgctatcggggac(CA)11	201	1458	1658
	VIT_00s1927g00020	c	(A)16ggagaagaagttaagacttgatagcactatggtgctgtaactgtattgtatgatgggtttgtgaactcgtg(A)18	105	846	950
	VIT_06s0004g07090	c*	(AT)12aaaatagacaatcctggaaag(AAAGA)5(A)16*	85	88	172
	VIT_06s0004g07530	c*	(CT)8(CTCG)5*	34	22	55
	VIT_03s0038g00470	c*	(C)11(CT)6*	22	86	107
	VIT_03s0091g00710	c*	(CT)8(CTCC)5*	34	21	54
	VIT_02s0012g00030	c*	(GAG)9(GAGGAA)6*	60	625	684
	VIT_19s0014g03720	c*	(T)10(TC)7*	23	79	101
	VIT_19s0014g05430	c*	(GTT)5(T)19*	32	809	840
	VIT_18s0001g02760	c*	(TCC)6(CT)12*t(TC)7	56	507	562
	VIT_14s0060g01180	c*	(ATCT)7(TC)6*	37	41	77
	VIT_14s0128g00520	c*	(TCC)8(CT)17*	57	1	57
	VIT_14s0006g02230	c*	(GAA)5(A)10*	23	75	97
	VIT_13s0067g00490	c*	(GAA)6(AG)7*	31	3283	3313
	VIT_13s0064g00740	c*	(GA)31(GAGG)6*	84	2	85
	VIT_12s0034g01080	c*	(CTT)9(TC)7*	40	1614	1653
	VIT_01s0026g00950	c*	(CCCCCA)5(CCA)8*cctatattggcaattccacggcagccaaggcctccaccacctcccccaccaccaatcccagctaagataaatccca(CAC)7	148	772	919
	VIT_00s0214g00090	c*	(TTTA)5(TTA)9*ttcatttataatctactcatatttgatagggcaagtcatgcaactatacatcacagg(A)16	117	1045	1161
	VIT_00s0218g00030	c*	(TCTT)7(T)14*	40	1556	1595
	VIT_00s0332g00040	c*	(A)10(AC)6*	21	256	276
	VIT_09s0002g00190	p1	(T)11	11	1182	1192
	VIT_09s0002g00170	p1	(T)10	10	1447	1456
	VIT_09s0002g00730	p1	(A)12	12	1	12
	VIT_09s0002g01000	p1	(T)10	10	152	161
	VIT_09s0002g01000	p1	(A)10	10	866	875
	VIT_09s0002g01060	p1	(A)14	14	416	429
	VIT_09s0002g01470	p1	(A)14	14	1257	1270
	VIT_09s0002g01520	p1	(A)12	12	1268	1279
	VIT_09s0002g01530	p1	(T)18	18	2511	2528
	VIT_09s0002g01560	p1	(C)15	15	2644	2658
	VIT_09s0002g01660	p1	(T)11	11	777	787
	VIT_09s0002g01750	p1	(T)15	15	436	450
	VIT_09s0002g01760	p1	(T)14	14	1388	1401
	VIT_09s0002g01950	p1	(T)11	11	256	266
	VIT_09s0002g02130	p1	(A)12	12	1227	1238
	VIT_09s0002g02230	p1	(T)10	10	912	921
	VIT_09s0002g02390	p1	(A)11	11	57	67
	VIT_09s0002g02400	p1	(T)10	10	825	834
	VIT_09s0002g02450	p1	(T)11	11	920	930
	VIT_09s0002g02470	p1	(A)13	13	2060	2072
	VIT_09s0002g02700	p1	(A)14	14	2287	2300
	VIT_09s0002g02700	p1	(A)10	10	2431	2440
	VIT_09s0002g02980	p1	(T)10	10	2947	2956
	VIT_09s0002g03200	p1	(T)11	11	1771	1781
	VIT_09s0002g03370	p1	(A)11	11	101	111
	VIT_09s0002g03440	p1	(A)10	10	2363	2372
	VIT_09s0002g03450	p1	(T)18	18	1120	1137
	VIT_09s0002g03630	p1	(A)16	16	182	197
	VIT_09s0002g03660	p1	(T)10	10	876	885
	VIT_09s0002g03680	p1	(T)12	12	2613	2624
	VIT_09s0002g03720	p1	(T)10	10	1062	1071
	VIT_09s0002g03750	p1	(A)17	17	1172	1188
	VIT_09s0002g03940	p1	(T)12	12	771	782
	VIT_09s0002g04010	p1	(T)12	12	675	686
	VIT_09s0002g04210	p1	(A)11	11	2302	2312
	VIT_09s0002g04280	p1	(A)10	10	549	558
	VIT_09s0002g04280	p1	(A)15	15	697	711
	VIT_09s0002g04870	p1	(A)10	10	2260	2269
	VIT_09s0002g05420	p1	(T)10	10	737	746
	VIT_09s0002g05740	p1	(T)10	10	2384	2393
	VIT_09s0002g05790	p1	(A)18	18	128	145
	VIT_09s0002g06080	p1	(T)12	12	526	537
	VIT_09s0002g06260	p1	(T)12	12	2940	2951
	VIT_09s0002g06700	p1	(A)16	16	21	36
	VIT_09s0002g06810	p1	(A)10	10	21	30
	VIT_09s0002g06810	p1	(A)11	11	1046	1056
	VIT_09s0002g06910	p1	(A)11	11	143	153
	VIT_09s0002g06990	p1	(A)12	12	911	922
	VIT_09s0002g07010	p1	(T)12	12	1123	1134
	VIT_09s0002g07300	p1	(T)12	12	2318	2329
	VIT_09s0002g07420	p1	(T)12	12	951	962
	VIT_09s0002g07420	p1	(T)10	10	1144	1153
	VIT_09s0002g07500	p1	(T)10	10	1385	1394
	VIT_09s0002g07520	p1	(A)11	11	43	53
	VIT_09s0002g07680	p1	(A)12	12	7	18
	VIT_09s0002g07820	p1	(A)12	12	7	18
	VIT_09s0002g07850	p1	(A)10	10	760	769
	VIT_09s0002g08070	p1	(T)12	12	1390	1401
	VIT_09s0002g08350	p1	(T)10	10	236	245
	VIT_09s0002g08540	p1	(T)16	16	726	741
	VIT_09s0002g08690	p1	(A)10	10	115	124
	VIT_09s0002g08950	p1	(A)11	11	728	738
	VIT_09s0002g08960	p1	(T)13	13	767	779
	VIT_09s0002g09180	p1	(C)10	10	541	550
	VIT_09s0002g09180	p1	(C)18	18	1375	1392
	VIT_09s0096g00020	p1	(A)10	10	160	169
	VIT_09s0096g00060	p1	(A)11	11	258	268
	VIT_09s0096g00200	p1	(T)13	13	2332	2344
	VIT_09s0096g00610	p1	(A)16	16	260	275
	VIT_09s0070g00060	p1	(A)12	12	833	844
	VIT_09s0070g00470	p1	(T)16	16	1800	1815
	VIT_09s0070g00570	p1	(A)10	10	96	105
	VIT_09s0070g00610	p1	(T)12	12	1085	1096
	VIT_09s0070g00780	p1	(A)11	11	894	904
	VIT_09s0018g00040	p1	(A)12	12	727	738
	VIT_09s0018g00200	p1	(A)10	10	234	243
	VIT_09s0018g00870	p1	(T)12	12	26	37
	VIT_09s0018g00900	p1	(A)10	10	451	460
	VIT_09s0018g01290	p1	(A)13	13	683	695
	VIT_09s0018g01350	p1	(T)24	24	42	65
	VIT_09s0018g01430	p1	(T)10	10	61	70
	VIT_09s0018g01840	p1	(T)16	16	1723	1738
	VIT_09s0018g01860	p1	(A)11	11	76	86
	VIT_09s0018g02090	p1	(T)11	11	2499	2509
	VIT_09s0018g02100	p1	(T)10	10	598	607
	VIT_09s0054g00130	p1	(T)11	11	20	30
	VIT_09s0054g00340	p1	(T)14	14	708	721
	VIT_09s0054g00350	p1	(T)11	11	330	340
	VIT_09s0054g00440	p1	(T)14	14	560	573
	VIT_09s0054g00530	p1	(T)12	12	1302	1313
	VIT_09s0054g00600	p1	(T)28	28	1655	1682
	VIT_09s0054g00610	p1	(A)15	15	2074	2088
	VIT_09s0054g00620	p1	(A)18	18	1506	1523
	VIT_09s0054g00710	p1	(A)11	11	744	754
	VIT_09s0054g00800	p1	(T)11	11	683	693
	VIT_09s0054g00830	p1	(A)11	11	871	881
	VIT_09s0054g01600	p1	(T)10	10	2283	2292
	VIT_09s0054g01760	p1	(T)10	10	599	608
	VIT_08s0056g00080	p1	(A)10	10	397	406
	VIT_08s0056g00260	p1	(T)10	10	783	792
	VIT_08s0056g00510	p1	(T)11	11	28	38
	VIT_08s0056g00510	p1	(A)17	17	1132	1148
	VIT_08s0056g00560	p1	(T)21	21	1354	1374
	VIT_08s0056g00590	p1	(A)10	10	333	342
	VIT_08s0056g00770	p1	(A)11	11	2207	2217
	VIT_08s0056g00800	p1	(A)12	12	1142	1153
	VIT_08s0056g00890	p1	(A)11	11	1487	1497
	VIT_08s0056g01190	p1	(T)10	10	8	17
	VIT_08s0056g01270	p1	(T)10	10	77	86
	VIT_08s0056g01290	p1	(T)16	16	2707	2722
	VIT_08s0056g01310	p1	(T)15	15	826	840
	VIT_08s0056g01490	p1	(T)13	13	788	800
	VIT_08s0056g01600	p1	(A)11	11	257	267
	VIT_08s0056g01700	p1	(A)10	10	58	67
	VIT_08s0032g00600	p1	(T)10	10	3594	3603
	VIT_08s0032g00910	p1	(T)11	11	1801	1811
	VIT_08s0032g00950	p1	(A)13	13	192	204
	VIT_08s0032g01020	p1	(T)12	12	591	602
	VIT_08s0105g00200	p1	(A)10	10	1375	1384
	VIT_08s0105g00610	p1	(A)13	13	106	118
	VIT_08s0217g00020	p1	(T)17	17	1238	1254
	VIT_08s0217g00120	p1	(A)10	10	329	338
	VIT_08s0058g00500	p1	(A)11	11	212	222
	VIT_08s0058g00530	p1	(T)12	12	1057	1068
	VIT_08s0058g00720	p1	(T)10	10	22	31
	VIT_08s0058g00800	p1	(A)16	16	43	58
	VIT_08s0058g00820	p1	(A)17	17	1028	1044
	VIT_08s0058g00940	p1	(T)10	10	1876	1885
	VIT_08s0058g01010	p1	(A)20	20	892	911
	VIT_08s0058g01050	p1	(A)10	10	2746	2755
	VIT_08s0058g01090	p1	(T)12	12	1528	1539
	VIT_08s0058g01290	p1	(T)11	11	1832	1842
	VIT_08s0058g01290	p1	(A)10	10	1988	1997
	VIT_08s0058g01340	p1	(A)10	10	2831	2840
	VIT_08s0058g01390	p1	(T)19	19	1077	1095
	VIT_08s0058g01450	p1	(A)12	12	1663	1674
	VIT_08s0040g00020	p1	(A)14	14	876	889
	VIT_08s0040g00230	p1	(A)10	10	3165	3174
	VIT_08s0040g00310	p1	(A)10	10	1398	1407
	VIT_08s0040g00380	p1	(C)16	16	1847	1862
	VIT_08s0040g00420	p1	(T)13	13	2717	2729
	VIT_08s0040g00470	p1	(A)10	10	540	549
	VIT_08s0040g00590	p1	(T)10	10	1049	1058
	VIT_08s0040g00620	p1	(A)10	10	40	49
	VIT_08s0040g00620	p1	(T)10	10	1690	1699
	VIT_08s0040g00630	p1	(A)11	11	1784	1794
	VIT_08s0040g00690	p1	(A)10	10	495	504
	VIT_08s0040g00720	p1	(T)10	10	227	236
	VIT_08s0040g00800	p1	(T)19	19	1334	1352
	VIT_08s0040g00900	p1	(A)11	11	1131	1141
	VIT_08s0040g01160	p1	(A)13	13	133	145
	VIT_08s0040g01370	p1	(T)14	14	1167	1180
	VIT_08s0040g01460	p1	(A)15	15	2601	2615
	VIT_08s0040g01470	p1	(A)10	10	1481	1490
	VIT_08s0040g01820	p1	(T)13	13	316	328
	VIT_08s0040g01830	p1	(A)10	10	674	683
	VIT_08s0040g01840	p1	(T)10	10	69	78
	VIT_08s0040g01950	p1	(T)10	10	1667	1676
	VIT_08s0040g02130	p1	(T)12	12	917	928
	VIT_08s0040g02180	p1	(T)16	16	1871	1886
	VIT_08s0040g02460	p1	(T)10	10	627	636
	VIT_08s0040g02730	p1	(T)10	10	2000	2009
	VIT_08s0040g02750	p1	(A)15	15	2235	2249
	VIT_08s0040g02760	p1	(T)12	12	2	13
	VIT_08s0040g02910	p1	(T)15	15	898	912
	VIT_08s0040g02970	p1	(A)12	12	1358	1369
	VIT_08s0040g02980	p1	(T)16	16	1867	1882
	VIT_08s0040g03390	p1	(A)10	10	555	564
	VIT_08s0007g00080	p1	(A)15	15	1233	1247
	VIT_08s0007g00140	p1	(T)15	15	2272	2286
	VIT_08s0007g00330	p1	(A)14	14	520	533
	VIT_08s0007g00440	p1	(A)12	12	1113	1124
	VIT_08s0007g00680	p1	(A)13	13	516	528
	VIT_08s0007g00800	p1	(A)11	11	1242	1252
	VIT_08s0007g00890	p1	(T)12	12	794	805
	VIT_08s0007g01040	p1	(T)10	10	64	73
	VIT_08s0007g01670	p1	(T)13	13	555	567
	VIT_08s0007g01690	p1	(A)12	12	242	253
	VIT_08s0007g01750	p1	(T)12	12	2775	2786
	VIT_08s0007g01790	p1	(A)12	12	2829	2840
	VIT_08s0007g01800	p1	(T)11	11	625	635
	VIT_08s0007g01850	p1	(A)10	10	2414	2423
	VIT_08s0007g02460	p1	(A)12	12	226	237
	VIT_08s0007g02530	p1	(T)10	10	1098	1107
	VIT_08s0007g02600	p1	(T)12	12	762	773
	VIT_08s0007g02890	p1	(T)11	11	1312	1322
	VIT_08s0007g03140	p1	(A)10	10	2	11
	VIT_08s0007g03340	p1	(T)10	10	1041	1050
	VIT_08s0007g03370	p1	(T)11	11	654	664
	VIT_08s0007g03570	p1	(A)14	14	1118	1131
	VIT_08s0007g03610	p1	(T)15	15	1402	1416
	VIT_08s0007g03860	p1	(A)10	10	2126	2135
	VIT_08s0007g03880	p1	(A)11	11	3754	3764
	VIT_08s0007g04000	p1	(T)23	23	556	578
	VIT_08s0007g04100	p1	(A)10	10	757	766
	VIT_08s0007g04190	p1	(T)11	11	1259	1269
	VIT_08s0007g04400	p1	(T)14	14	231	244
	VIT_08s0007g04670	p1	(A)10	10	38	47
	VIT_08s0007g04700	p1	(T)17	17	2829	2845
	VIT_08s0007g04970	p1	(A)14	14	1747	1760
	VIT_08s0007g04980	p1	(A)12	12	1823	1834
	VIT_08s0007g05260	p1	(A)19	19	5239	5257
	VIT_08s0007g05390	p1	(T)11	11	1064	1074
	VIT_08s0007g05630	p1	(T)10	10	1121	1130
	VIT_08s0007g05630	p1	(T)14	14	1262	1275
	VIT_08s0007g06060	p1	(T)12	12	1112	1123
	VIT_08s0007g06190	p1	(A)17	17	1995	2011
	VIT_08s0007g06260	p1	(A)10	10	1006	1015
	VIT_08s0007g06670	p1	(A)15	15	1021	1035
	VIT_08s0007g06680	p1	(A)13	13	2278	2290
	VIT_08s0007g06710	p1	(T)10	10	1057	1066
	VIT_08s0007g06820	p1	(A)11	11	3070	3080
	VIT_08s0007g07020	p1	(T)12	12	2160	2171
	VIT_08s0007g07250	p1	(A)15	15	34	48
	VIT_08s0007g07360	p1	(A)12	12	631	642
	VIT_08s0007g07360	p1	(A)11	11	749	759
	VIT_08s0007g07460	p1	(T)11	11	1771	1781
	VIT_08s0007g07640	p1	(T)11	11	121	131
	VIT_08s0007g07670	p1	(A)17	17	1101	1117
	VIT_08s0007g07680	p1	(T)13	13	1115	1127
	VIT_08s0007g07810	p1	(T)11	11	1624	1634
	VIT_08s0007g07890	p1	(T)11	11	2123	2133
	VIT_08s0007g07910	p1	(A)10	10	27	36
	VIT_08s0007g08030	p1	(A)20	20	132	151
	VIT_08s0007g08050	p1	(A)17	17	1671	1687
	VIT_08s0007g08080	p1	(A)10	10	1310	1319
	VIT_08s0007g08140	p1	(T)10	10	1995	2004
	VIT_08s0007g08170	p1	(T)10	10	317	326
	VIT_08s0007g08300	p1	(T)16	16	1	16
	VIT_08s0007g08310	p1	(A)10	10	2420	2429
	VIT_08s0007g08580	p1	(T)10	10	1572	1581
	VIT_08s0007g08600	p1	(T)10	10	2243	2252
	VIT_08s0007g08680	p1	(T)15	15	1617	1631
	VIT_08s0007g08690	p1	(A)12	12	2961	2972
	VIT_08s0007g08850	p1	(T)10	10	231	240
	VIT_08s0007g08850	p1	(T)10	10	406	415
	VIT_08s0007g09020	p1	(T)10	10	5242	5251
	VIT_07s0141g00970	p1	(A)11	11	595	605
	VIT_07s0151g00450	p1	(A)10	10	1340	1349
	VIT_07s0151g00650	p1	(A)10	10	1836	1845
	VIT_07s0141g00220	p1	(A)15	15	996	1010
	VIT_07s0141g00260	p1	(T)11	11	1013	1023
	VIT_07s0141g00290	p1	(A)14	14	1025	1038
	VIT_07s0151g00210	p1	(T)10	10	1004	1013
	VIT_07s0151g00570	p1	(A)16	16	774	789
	VIT_07s0151g00740	p1	(A)16	16	181	196
	VIT_07s0151g00770	p1	(A)15	15	1510	1524
	VIT_07s0151g00800	p1	(T)13	13	252	264
	VIT_07s0151g01110	p1	(T)20	20	1026	1045
	VIT_07s0151g01130	p1	(A)12	12	1614	1625
	VIT_07s0104g00340	p1	(T)16	16	4896	4911
	VIT_07s0104g00440	p1	(T)12	12	978	989
	VIT_07s0104g00980	p1	(T)10	10	337	346
	VIT_07s0104g01110	p1	(A)10	10	344	353
	VIT_07s0104g01550	p1	(T)11	11	1734	1744
	VIT_07s0104g01770	p1	(A)10	10	18	27
	VIT_07s0005g00070	p1	(A)14	14	1247	1260
	VIT_07s0005g00140	p1	(T)10	10	628	637
	VIT_07s0005g00400	p1	(T)10	10	315	324
	VIT_07s0005g00460	p1	(T)18	18	492	509
	VIT_07s0005g00620	p1	(T)12	12	2977	2988
	VIT_07s0005g00700	p1	(A)10	10	1270	1279
	VIT_07s0005g00710	p1	(T)11	11	963	973
	VIT_07s0005g00820	p1	(T)11	11	44	54
	VIT_07s0005g01050	p1	(T)12	12	577	588
	VIT_07s0005g01080	p1	(T)13	13	757	769
	VIT_07s0005g01100	p1	(T)10	10	2105	2114
	VIT_07s0005g01330	p1	(T)12	12	1076	1087
	VIT_07s0005g01390	p1	(T)12	12	1420	1431
	VIT_07s0005g01400	p1	(T)10	10	375	384
	VIT_07s0005g01610	p1	(T)11	11	819	829
	VIT_07s0005g01640	p1	(T)10	10	2886	2895
	VIT_07s0005g01670	p1	(A)20	20	890	909
	VIT_07s0005g01700	p1	(T)16	16	403	418
	VIT_07s0005g01710	p1	(T)10	10	1311	1320
	VIT_07s0005g01720	p1	(T)12	12	332	343
	VIT_07s0005g02230	p1	(T)11	11	1402	1412
	VIT_07s0005g02300	p1	(A)18	18	3598	3615
	VIT_07s0005g02480	p1	(T)10	10	1740	1749
	VIT_07s0005g02480	p1	(A)14	14	1867	1880
	VIT_07s0005g02750	p1	(A)13	13	3104	3116
	VIT_07s0005g03250	p1	(T)11	11	206	216
	VIT_07s0005g03260	p1	(T)15	15	941	955
	VIT_07s0005g03500	p1	(T)11	11	772	782
	VIT_07s0005g03690	p1	(A)10	10	2065	2074
	VIT_07s0005g03710	p1	(A)10	10	1496	1505
	VIT_07s0005g04620	p1	(T)15	15	396	410
	VIT_07s0005g04800	p1	(A)11	11	1373	1383
	VIT_07s0005g04880	p1	(T)11	11	774	784
	VIT_07s0005g05070	p1	(A)12	12	178	189
	VIT_07s0005g05090	p1	(A)13	13	171	183
	VIT_07s0005g05160	p1	(T)16	16	1415	1430
	VIT_07s0005g05450	p1	(A)11	11	272	282
	VIT_07s0005g05500	p1	(A)10	10	87	96
	VIT_07s0005g05510	p1	(A)14	14	2119	2132
	VIT_07s0005g05510	p1	(A)15	15	2376	2390
	VIT_07s0005g05660	p1	(T)11	11	1489	1499
	VIT_07s0005g06040	p1	(A)10	10	134	143
	VIT_07s0005g06340	p1	(A)13	13	974	986
	VIT_07s0005g06380	p1	(T)12	12	2509	2520
	VIT_07s0005g06420	p1	(T)11	11	989	999
	VIT_07s0005g06640	p1	(T)20	20	1863	1882
	VIT_07s0005g06680	p1	(T)12	12	6302	6313
	VIT_07s0005g06680	p1	(A)16	16	6636	6651
	VIT_07s0095g00640	p1	(T)15	15	2543	2557
	VIT_07s0289g00050	p1	(A)14	14	334	347
	VIT_07s0185g00140	p1	(T)15	15	788	802
	VIT_07s0197g00090	p1	(T)17	17	2292	2308
	VIT_07s0197g00150	p1	(T)11	11	1080	1090
	VIT_07s0191g00110	p1	(T)22	22	2076	2097
	VIT_07s0191g00130	p1	(T)10	10	669	678
	VIT_07s0191g00180	p1	(A)10	10	439	448
	VIT_07s0205g00030	p1	(A)13	13	2087	2099
	VIT_07s0205g00110	p1	(T)10	10	1672	1681
	VIT_07s0205g00120	p1	(A)21	21	1740	1760
	VIT_07s0129g00370	p1	(T)11	11	138	148
	VIT_07s0129g00510	p1	(T)14	14	1216	1229
	VIT_07s0129g00580	p1	(A)11	11	526	536
	VIT_07s0129g00660	p1	(A)12	12	1838	1849
	VIT_07s0031g00080	p1	(A)13	13	1203	1215
	VIT_07s0031g00160	p1	(T)11	11	724	734
	VIT_07s0031g00190	p1	(T)13	13	737	749
	VIT_07s0031g00220	p1	(T)12	12	1851	1862
	VIT_07s0031g00620	p1	(A)10	10	2161	2170
	VIT_07s0031g00670	p1	(T)16	16	327	342
	VIT_07s0031g00880	p1	(T)18	18	1374	1391
	VIT_07s0031g00920	p1	(T)10	10	1784	1793
	VIT_07s0031g01180	p1	(T)13	13	6953	6965
	VIT_07s0031g01200	p1	(A)10	10	967	976
	VIT_07s0031g01260	p1	(A)10	10	514	523
	VIT_07s0031g01490	p1	(A)10	10	4	13
	VIT_07s0031g01490	p1	(A)12	12	4272	4283
	VIT_07s0031g01850	p1	(A)13	13	3754	3766
	VIT_07s0031g01860	p1	(T)12	12	18	29
	VIT_07s0031g01860	p1	(T)10	10	171	180
	VIT_07s0031g01940	p1	(A)10	10	766	775
	VIT_07s0031g02020	p1	(T)10	10	1986	1995
	VIT_07s0031g02040	p1	(T)10	10	1096	1105
	VIT_07s0031g02220	p1	(A)16	16	23	38
	VIT_07s0031g02390	p1	(A)10	10	1834	1843
	VIT_07s0031g02450	p1	(T)10	10	990	999
	VIT_07s0031g02610	p1	(T)10	10	1384	1393
	VIT_07s0031g02760	p1	(T)10	10	302	311
	VIT_07s0031g02960	p1	(A)10	10	90	99
	VIT_07s0031g03080	p1	(T)14	14	1775	1788
	VIT_07s0031g03130	p1	(T)10	10	3134	3143
	VIT_07s0130g00070	p1	(T)11	11	3760	3770
	VIT_07s0130g00190	p1	(T)12	12	2607	2618
	VIT_07s0130g00410	p1	(T)11	11	1878	1888
	VIT_07s0130g00470	p1	(T)16	16	1359	1374
	VIT_06s0004g00020	p1	(T)12	12	957	968
	VIT_06s0004g00120	p1	(T)16	16	1274	1289
	VIT_06s0004g00420	p1	(A)14	14	6955	6968
	VIT_06s0004g00500	p1	(T)10	10	3866	3875
	VIT_06s0004g00570	p1	(A)11	11	13	23
	VIT_06s0004g00720	p1	(T)10	10	1971	1980
	VIT_06s0004g00830	p1	(T)16	16	1366	1381
	VIT_06s0004g00870	p1	(T)22	22	1176	1197
	VIT_06s0004g00870	p1	(T)12	12	1754	1765
	VIT_06s0004g00970	p1	(T)10	10	540	549
	VIT_06s0004g01070	p1	(T)10	10	148	157
	VIT_06s0004g01070	p1	(T)17	17	486	502
	VIT_06s0004g01290	p1	(T)10	10	81	90
	VIT_06s0004g01360	p1	(A)10	10	2018	2027
	VIT_06s0004g01720	p1	(A)16	16	108	123
	VIT_06s0004g02040	p1	(T)15	15	1587	1601
	VIT_06s0004g02210	p1	(A)10	10	15	24
	VIT_06s0004g02280	p1	(T)11	11	1235	1245
	VIT_06s0004g02310	p1	(A)10	10	113	122
	VIT_06s0004g02990	p1	(T)11	11	241	251
	VIT_06s0004g03540	p1	(A)10	10	1304	1313
	VIT_06s0004g03640	p1	(T)10	10	1192	1201
	VIT_06s0004g03640	p1	(T)11	11	1614	1624
	VIT_06s0004g03720	p1	(T)13	13	245	257
	VIT_06s0004g03810	p1	(G)18	18	3371	3388
	VIT_06s0004g03950	p1	(T)11	11	173	183
	VIT_06s0004g04030	p1	(T)11	11	1027	1037
	VIT_06s0004g04190	p1	(T)10	10	1431	1440
	VIT_06s0004g04630	p1	(T)14	14	103	116
	VIT_06s0004g04670	p1	(A)11	11	89	99
	VIT_06s0004g04690	p1	(T)10	10	237	246
	VIT_06s0004g04910	p1	(A)10	10	1302	1311
	VIT_06s0004g04940	p1	(T)10	10	2783	2792
	VIT_06s0004g05090	p1	(T)10	10	1407	1416
	VIT_06s0004g05390	p1	(T)10	10	31	40
	VIT_06s0004g05430	p1	(T)11	11	1057	1067
	VIT_06s0004g05460	p1	(T)10	10	1415	1424
	VIT_06s0004g05540	p1	(T)11	11	191	201
	VIT_06s0004g05580	p1	(A)10	10	306	315
	VIT_06s0004g05580	p1	(T)10	10	485	494
	VIT_06s0004g05810	p1	(T)20	20	1788	1807
	VIT_06s0004g06130	p1	(T)10	10	62	71
	VIT_06s0004g06140	p1	(T)16	16	1110	1125
	VIT_06s0004g06200	p1	(T)11	11	149	159
	VIT_06s0004g06250	p1	(T)10	10	114	123
	VIT_06s0004g06250	p1	(T)18	18	297	314
	VIT_06s0004g06570	p1	(A)10	10	1597	1606
	VIT_06s0004g06690	p1	(A)10	10	269	278
	VIT_06s0004g06760	p1	(T)15	15	1684	1698
	VIT_06s0004g06840	p1	(A)10	10	43	52
	VIT_06s0004g07080	p1	(A)10	10	220	229
	VIT_06s0004g07100	p1	(A)12	12	1047	1058
	VIT_06s0004g07220	p1	(A)12	12	101	112
	VIT_06s0004g07510	p1	(A)19	19	376	394
	VIT_06s0004g07660	p1	(A)12	12	1521	1532
	VIT_06s0004g07700	p1	(T)12	12	539	550
	VIT_06s0004g07870	p1	(A)15	15	1461	1475
	VIT_06s0004g07960	p1	(T)11	11	1586	1596
	VIT_06s0004g08040	p1	(A)16	16	363	378
	VIT_06s0004g08040	p1	(T)12	12	548	559
	VIT_06s0004g08040	p1	(A)11	11	923	933
	VIT_06s0004g08040	p1	(T)15	15	1515	1529
	VIT_06s0004g08150	p1	(T)16	16	1579	1594
	VIT_06s0004g08170	p1	(T)14	14	91	104
	VIT_06s0004g08300	p1	(T)12	12	464	475
	VIT_06s0004g08380	p1	(A)11	11	791	801
	VIT_06s0009g00240	p1	(T)10	10	1451	1460
	VIT_06s0009g00260	p1	(A)10	10	3795	3804
	VIT_06s0009g00700	p1	(T)10	10	19	28
	VIT_06s0009g01030	p1	(A)10	10	1568	1577
	VIT_06s0009g01050	p1	(T)14	14	2049	2062
	VIT_06s0009g01060	p1	(T)12	12	236	247
	VIT_06s0009g01060	p1	(A)25	25	2629	2653
	VIT_06s0009g01150	p1	(T)15	15	3159	3173
	VIT_06s0009g01150	p1	(T)10	10	3360	3369
	VIT_06s0009g01550	p1	(A)10	10	1236	1245
	VIT_06s0009g01570	p1	(T)10	10	2533	2542
	VIT_06s0009g01620	p1	(T)17	17	879	895
	VIT_06s0009g01800	p1	(T)12	12	1737	1748
	VIT_06s0009g01880	p1	(T)13	13	1286	1298
	VIT_06s0009g01930	p1	(T)10	10	62	71
	VIT_06s0009g01940	p1	(A)10	10	1053	1062
	VIT_06s0009g02080	p1	(T)20	20	423	442
	VIT_06s0009g02080	p1	(A)11	11	964	974
	VIT_06s0009g02430	p1	(A)11	11	78	88
	VIT_06s0009g02500	p1	(T)10	10	770	779
	VIT_06s0009g02670	p1	(T)17	17	483	499
	VIT_06s0009g03400	p1	(A)11	11	555	565
	VIT_06s0009g03420	p1	(A)12	12	1644	1655
	VIT_06s0009g03550	p1	(A)14	14	4073	4086
	VIT_06s0009g03730	p1	(T)10	10	51	60
	VIT_06s0061g00070	p1	(T)10	10	793	802
	VIT_06s0061g00160	p1	(T)20	20	526	545
	VIT_06s0061g00170	p1	(T)16	16	3520	3535
	VIT_06s0061g00280	p1	(T)11	11	2493	2503
	VIT_06s0061g00480	p1	(T)11	11	38	48
	VIT_06s0061g00680	p1	(T)10	10	1076	1085
	VIT_06s0061g00810	p1	(A)16	16	404	419
	VIT_06s0061g00840	p1	(T)10	10	2560	2569
	VIT_06s0061g01050	p1	(T)10	10	2014	2023
	VIT_06s0061g01190	p1	(T)14	14	3693	3706
	VIT_06s0061g01220	p1	(T)17	17	578	594
	VIT_06s0061g01230	p1	(A)11	11	2261	2271
	VIT_06s0061g01340	p1	(A)12	12	1	12
	VIT_06s0061g01510	p1	(T)18	18	1403	1420
	VIT_06s0080g00350	p1	(T)15	15	91	105
	VIT_06s0080g00400	p1	(T)10	10	1386	1395
	VIT_06s0080g00420	p1	(A)10	10	1415	1424
	VIT_06s0080g00780	p1	(T)11	11	964	974
	VIT_06s0080g00790	p1	(A)16	16	725	740
	VIT_06s0080g00850	p1	(T)14	14	146	159
	VIT_06s0080g00870	p1	(T)10	10	549	558
	VIT_06s0080g00920	p1	(T)10	10	508	517
	VIT_06s0080g01240	p1	(G)13	13	78	90
	VIT_06s0080g01240	p1	(A)11	11	655	665
	VIT_05s0077g00120	p1	(T)14	14	760	773
	VIT_05s0077g00150	p1	(A)10	10	32	41
	VIT_05s0077g00250	p1	(A)16	16	188	203
	VIT_05s0077g00290	p1	(T)16	16	526	541
	VIT_05s0077g00540	p1	(T)11	11	432	442
	VIT_05s0077g00650	p1	(T)10	10	2012	2021
	VIT_05s0077g00700	p1	(T)10	10	1366	1375
	VIT_05s0077g00750	p1	(T)10	10	981	990
	VIT_05s0077g00800	p1	(T)19	19	799	817
	VIT_05s0077g00910	p1	(T)23	23	377	399
	VIT_05s0077g01280	p1	(A)10	10	2351	2360
	VIT_05s0077g01290	p1	(C)11	11	35	45
	VIT_05s0077g01310	p1	(A)13	13	1155	1167
	VIT_05s0077g01330	p1	(T)10	10	364	373
	VIT_05s0077g01980	p1	(A)14	14	901	914
	VIT_05s0077g02320	p1	(T)17	17	367	383
	VIT_05s0020g00100	p1	(A)11	11	46	56
	VIT_05s0020g00200	p1	(T)20	20	973	992
	VIT_05s0020g00230	p1	(A)11	11	589	599
	VIT_05s0020g00360	p1	(T)11	11	926	936
	VIT_05s0020g00460	p1	(T)11	11	2506	2516
	VIT_05s0020g00470	p1	(T)18	18	3705	3722
	VIT_05s0020g00570	p1	(A)12	12	129	140
	VIT_05s0020g00700	p1	(T)15	15	3653	3667
	VIT_05s0020g00710	p1	(A)23	23	147	169
	VIT_05s0020g00880	p1	(A)11	11	2006	2016
	VIT_05s0020g01250	p1	(T)14	14	2630	2643
	VIT_05s0020g01360	p1	(A)18	18	3119	3136
	VIT_05s0020g01400	p1	(A)16	16	1075	1090
	VIT_05s0020g01420	p1	(T)14	14	376	389
	VIT_05s0020g01490	p1	(A)11	11	711	721
	VIT_05s0020g02130	p1	(T)14	14	32	45
	VIT_05s0020g02400	p1	(T)14	14	176	189
	VIT_05s0020g02590	p1	(T)16	16	986	1001
	VIT_05s0020g02670	p1	(T)17	17	680	696
	VIT_05s0020g02690	p1	(T)11	11	2096	2106
	VIT_05s0020g02720	p1	(T)13	13	1056	1068
	VIT_05s0020g02890	p1	(T)10	10	765	774
	VIT_05s0020g03000	p1	(A)10	10	249	258
	VIT_05s0020g03160	p1	(G)11	11	1553	1563
	VIT_05s0020g03330	p1	(A)10	10	1980	1989
	VIT_05s0020g03460	p1	(T)16	16	1892	1907
	VIT_05s0020g03770	p1	(A)15	15	2465	2479
	VIT_05s0020g03870	p1	(T)12	12	28	39
	VIT_05s0020g03910	p1	(T)11	11	1230	1240
	VIT_05s0020g03930	p1	(T)16	16	2096	2111
	VIT_05s0020g03930	p1	(T)11	11	2433	2443
	VIT_05s0020g04120	p1	(T)12	12	211	222
	VIT_05s0020g04320	p1	(A)10	10	1536	1545
	VIT_05s0020g04450	p1	(A)18	18	922	939
	VIT_05s0020g04530	p1	(A)10	10	438	447
	VIT_05s0020g04570	p1	(A)14	14	1667	1680
	VIT_05s0020g04870	p1	(T)12	12	1578	1589
	VIT_05s0049g00290	p1	(T)13	13	196	208
	VIT_05s0049g00950	p1	(T)17	17	1125	1141
	VIT_05s0049g01050	p1	(T)10	10	674	683
	VIT_05s0049g01820	p1	(T)10	10	176	185
	VIT_05s0049g01840	p1	(T)12	12	1950	1961
	VIT_05s0049g01970	p1	(T)10	10	1404	1413
	VIT_05s0049g02240	p1	(T)15	15	694	708
	VIT_05s0051g00050	p1	(T)14	14	4702	4715
	VIT_05s0051g00450	p1	(T)19	19	987	1005
	VIT_05s0051g00610	p1	(A)12	12	321	332
	VIT_05s0136g00240	p1	(A)18	18	2380	2397
	VIT_05s0136g00370	p1	(T)10	10	206	215
	VIT_05s0029g00090	p1	(T)11	11	616	626
	VIT_05s0029g00180	p1	(A)10	10	65	74
	VIT_05s0029g00230	p1	(T)15	15	20	34
	VIT_05s0029g00230	p1	(T)16	16	607	622
	VIT_05s0029g00330	p1	(T)10	10	1552	1561
	VIT_05s0029g00420	p1	(A)15	15	1651	1665
	VIT_05s0029g00480	p1	(A)10	10	1723	1732
	VIT_05s0029g00560	p1	(A)10	10	18	27
	VIT_05s0029g00560	p1	(A)10	10	305	314
	VIT_05s0029g00560	p1	(A)10	10	893	902
	VIT_05s0029g00750	p1	(A)15	15	325	339
	VIT_05s0029g00880	p1	(T)10	10	294	303
	VIT_05s0029g01350	p1	(T)13	13	1517	1529
	VIT_05s0029g01360	p1	(A)11	11	14	24
	VIT_05s0062g00060	p1	(A)10	10	466	475
	VIT_05s0062g00680	p1	(A)10	10	1705	1714
	VIT_05s0062g00700	p1	(A)20	20	1477	1496
	VIT_05s0062g00800	p1	(A)11	11	287	297
	VIT_05s0062g00800	p1	(A)10	10	511	520
	VIT_05s0062g00820	p1	(A)10	10	4	13
	VIT_05s0062g00850	p1	(T)10	10	1548	1557
	VIT_05s0062g00940	p1	(T)16	16	160	175
	VIT_05s0062g01180	p1	(T)10	10	3691	3700
	VIT_05s0124g00100	p1	(A)11	11	879	889
	VIT_05s0124g00510	p1	(A)14	14	559	572
	VIT_05s0165g00100	p1	(T)10	10	1392	1401
	VIT_05s0165g00100	p1	(T)12	12	1656	1667
	VIT_05s0165g00240	p1	(T)10	10	20	29
	VIT_05s0102g00100	p1	(T)10	10	3578	3587
	VIT_05s0102g00250	p1	(T)16	16	123	138
	VIT_05s0102g00440	p1	(T)17	17	1450	1466
	VIT_05s0102g00540	p1	(T)11	11	1221	1231
	VIT_05s0102g01150	p1	(T)11	11	1620	1630
	VIT_05s0102g01160	p1	(T)11	11	3814	3824
	VIT_05s0094g00060	p1	(A)10	10	173	182
	VIT_05s0094g00440	p1	(A)11	11	2087	2097
	VIT_05s0094g00780	p1	(T)10	10	1252	1261
	VIT_05s0094g00840	p1	(A)12	12	1328	1339
	VIT_05s0094g00850	p1	(T)16	16	5082	5097
	VIT_05s0094g00980	p1	(T)12	12	666	677
	VIT_05s0094g01400	p1	(A)12	12	1775	1786
	VIT_04s0008g00080	p1	(T)15	15	44	58
	VIT_04s0008g00450	p1	(A)12	12	1932	1943
	VIT_04s0008g00490	p1	(T)11	11	745	755
	VIT_04s0008g00610	p1	(T)10	10	1342	1351
	VIT_04s0008g00640	p1	(T)10	10	1835	1844
	VIT_04s0008g00790	p1	(A)14	14	526	539
	VIT_04s0008g00800	p1	(T)10	10	1658	1667
	VIT_04s0008g01070	p1	(T)14	14	1905	1918
	VIT_04s0008g01120	p1	(A)19	19	561	579
	VIT_04s0008g01160	p1	(T)10	10	190	199
	VIT_04s0008g01210	p1	(T)10	10	1745	1754
	VIT_04s0008g01230	p1	(A)18	18	1094	1111
	VIT_04s0008g01310	p1	(A)15	15	3402	3416
	VIT_04s0008g01660	p1	(A)10	10	639	648
	VIT_04s0008g01700	p1	(A)19	19	1342	1360
	VIT_04s0008g01970	p1	(A)10	10	3108	3117
	VIT_04s0008g02000	p1	(T)10	10	185	194
	VIT_04s0008g02080	p1	(T)10	10	1368	1377
	VIT_04s0008g02100	p1	(T)11	11	390	400
	VIT_04s0008g02220	p1	(T)18	18	2293	2310
	VIT_04s0008g02270	p1	(T)18	18	2595	2612
	VIT_04s0008g02560	p1	(A)11	11	2278	2288
	VIT_04s0008g02630	p1	(T)10	10	1854	1863
	VIT_04s0008g02800	p1	(A)17	17	155	171
	VIT_04s0008g03020	p1	(A)10	10	1450	1459
	VIT_04s0008g03170	p1	(A)12	12	283	294
	VIT_04s0008g03400	p1	(A)20	20	969	988
	VIT_04s0008g03550	p1	(T)21	21	1058	1078
	VIT_04s0008g03610	p1	(T)10	10	471	480
	VIT_04s0008g03740	p1	(A)17	17	19	35
	VIT_04s0008g03740	p1	(T)10	10	1006	1015
	VIT_04s0008g03880	p1	(A)15	15	2736	2750
	VIT_04s0008g04000	p1	(A)10	10	466	475
	VIT_04s0008g04200	p1	(T)10	10	2241	2250
	VIT_04s0008g04280	p1	(T)11	11	1811	1821
	VIT_04s0008g04370	p1	(A)12	12	5551	5562
	VIT_04s0008g04780	p1	(T)10	10	1325	1334
	VIT_04s0008g05120	p1	(T)14	14	1060	1073
	VIT_04s0008g05420	p1	(T)11	11	982	992
	VIT_04s0008g05570	p1	(A)11	11	1400	1410
	VIT_04s0008g05590	p1	(T)16	16	673	688
	VIT_04s0008g05690	p1	(T)11	11	5288	5298
	VIT_04s0008g05760	p1	(A)10	10	1029	1038
	VIT_04s0008g05880	p1	(A)16	16	4431	4446
	VIT_04s0008g05930	p1	(T)10	10	1032	1041
	VIT_04s0008g06320	p1	(T)12	12	130	141
	VIT_04s0008g06350	p1	(T)10	10	42	51
	VIT_04s0008g06430	p1	(T)15	15	435	449
	VIT_04s0008g06500	p1	(T)16	16	1755	1770
	VIT_04s0008g06720	p1	(A)13	13	1329	1341
	VIT_04s0008g06770	p1	(A)12	12	6	17
	VIT_04s0008g06770	p1	(T)10	10	2830	2839
	VIT_04s0008g06820	p1	(T)16	16	55	70
	VIT_04s0069g00500	p1	(A)13	13	237	249
	VIT_04s0069g00760	p1	(T)10	10	3320	3329
	VIT_04s0069g00810	p1	(T)12	12	461	472
	VIT_04s0069g01140	p1	(T)11	11	364	374
	VIT_04s0079g00410	p1	(A)11	11	623	633
	VIT_04s0079g00670	p1	(A)11	11	580	590
	VIT_04s0159g00030	p1	(A)14	14	666	679
	VIT_04s0043g00660	p1	(A)17	17	92	108
	VIT_04s0043g01030	p1	(T)11	11	1766	1776
	VIT_04s0023g00070	p1	(A)19	19	238	256
	VIT_04s0023g00290	p1	(T)10	10	128	137
	VIT_04s0023g00310	p1	(T)10	10	1673	1682
	VIT_04s0023g00430	p1	(T)10	10	836	845
	VIT_04s0023g00620	p1	(T)11	11	288	298
	VIT_04s0023g00690	p1	(T)10	10	148	157
	VIT_04s0023g00690	p1	(T)18	18	2764	2781
	VIT_04s0023g00700	p1	(A)12	12	93	104
	VIT_04s0023g00760	p1	(T)14	14	1190	1203
	VIT_04s0023g01320	p1	(T)10	10	1156	1165
	VIT_04s0023g01390	p1	(A)10	10	33	42
	VIT_04s0023g01670	p1	(A)11	11	427	437
	VIT_04s0023g01710	p1	(T)10	10	2210	2219
	VIT_04s0023g01910	p1	(T)12	12	165	176
	VIT_04s0023g02250	p1	(T)12	12	9	20
	VIT_04s0023g02330	p1	(T)11	11	676	686
	VIT_04s0023g02430	p1	(A)10	10	1023	1032
	VIT_04s0023g02580	p1	(A)10	10	186	195
	VIT_04s0023g02620	p1	(A)10	10	641	650
	VIT_04s0023g02930	p1	(T)11	11	1003	1013
	VIT_04s0023g02990	p1	(T)10	10	1777	1786
	VIT_04s0023g03760	p1	(A)13	13	2429	2441
	VIT_04s0044g00040	p1	(T)18	18	759	776
	VIT_04s0044g00110	p1	(T)11	11	585	595
	VIT_04s0044g00230	p1	(T)18	18	1216	1233
	VIT_04s0044g00270	p1	(T)10	10	1284	1293
	VIT_04s0044g00280	p1	(A)12	12	15	26
	VIT_04s0044g00470	p1	(A)12	12	58	69
	VIT_04s0044g00950	p1	(A)10	10	56	65
	VIT_04s0044g01230	p1	(A)16	16	379	394
	VIT_04s0044g01320	p1	(A)10	10	960	969
	VIT_04s0044g01330	p1	(T)15	15	1347	1361
	VIT_04s0044g01880	p1	(G)15	15	315	329
	VIT_04s0044g02040	p1	(T)12	12	1282	1293
	VIT_04s0044g02050	p1	(T)12	12	21	32
	VIT_03s0038g00120	p1	(A)10	10	238	247
	VIT_03s0038g01730	p1	(T)11	11	247	257
	VIT_03s0038g00170	p1	(T)12	12	1927	1938
	VIT_03s0038g00350	p1	(T)13	13	123	135
	VIT_03s0038g00710	p1	(T)10	10	405	414
	VIT_03s0038g00730	p1	(T)13	13	291	303
	VIT_03s0038g00760	p1	(T)18	18	2762	2779
	VIT_03s0038g00820	p1	(T)14	14	1261	1274
	VIT_03s0038g00920	p1	(T)13	13	1411	1423
	VIT_03s0038g01010	p1	(T)10	10	63	72
	VIT_03s0038g01470	p1	(T)10	10	53	62
	VIT_03s0038g01590	p1	(T)11	11	957	967
	VIT_03s0038g01950	p1	(A)14	14	1457	1470
	VIT_03s0038g02100	p1	(T)10	10	2174	2183
	VIT_03s0038g02130	p1	(T)13	13	48	60
	VIT_03s0038g02160	p1	(A)13	13	1	13
	VIT_03s0038g02230	p1	(T)10	10	2455	2464
	VIT_03s0038g02360	p1	(T)11	11	2628	2638
	VIT_03s0038g02390	p1	(T)10	10	812	821
	VIT_03s0038g02450	p1	(A)10	10	666	675
	VIT_03s0038g02460	p1	(A)11	11	952	962
	VIT_03s0038g02520	p1	(T)10	10	1066	1075
	VIT_03s0038g02570	p1	(T)10	10	6	15
	VIT_03s0038g02630	p1	(T)12	12	313	324
	VIT_03s0038g02650	p1	(A)18	18	1708	1725
	VIT_03s0038g02830	p1	(T)11	11	2992	3002
	VIT_03s0038g02980	p1	(T)10	10	2858	2867
	VIT_03s0038g03100	p1	(A)11	11	4871	4881
	VIT_03s0038g03240	p1	(A)11	11	2179	2189
	VIT_03s0038g03650	p1	(T)10	10	513	522
	VIT_03s0038g03660	p1	(A)15	15	1	15
	VIT_03s0038g03670	p1	(A)14	14	1838	1851
	VIT_03s0038g03870	p1	(T)18	18	2908	2925
	VIT_03s0038g03960	p1	(T)11	11	1	11
	VIT_03s0038g03980	p1	(T)10	10	1185	1194
	VIT_03s0038g04410	p1	(T)10	10	639	648
	VIT_03s0038g04550	p1	(T)10	10	1006	1015
	VIT_03s0038g04590	p1	(T)13	13	681	693
	VIT_03s0063g00110	p1	(T)16	16	1165	1180
	VIT_03s0063g00180	p1	(A)10	10	1376	1385
	VIT_03s0063g00200	p1	(A)18	18	1240	1257
	VIT_03s0063g00270	p1	(T)11	11	1695	1705
	VIT_03s0063g00350	p1	(T)12	12	1066	1077
	VIT_03s0063g00370	p1	(A)10	10	1937	1946
	VIT_03s0063g00550	p1	(T)10	10	990	999
	VIT_03s0063g01560	p1	(A)11	11	1801	1811
	VIT_03s0063g01810	p1	(C)15	15	401	415
	VIT_03s0063g01830	p1	(T)10	10	78	87
	VIT_03s0063g02060	p1	(T)10	10	2658	2667
	VIT_03s0063g02110	p1	(T)10	10	895	904
	VIT_03s0063g02190	p1	(T)11	11	817	827
	VIT_03s0063g02440	p1	(T)15	15	1381	1395
	VIT_03s0063g02570	p1	(A)10	10	53	62
	VIT_03s0063g02600	p1	(T)10	10	2710	2719
	VIT_03s0063g02640	p1	(T)12	12	1775	1786
	VIT_03s0063g02670	p1	(T)11	11	112	122
	VIT_03s0063g02680	p1	(A)16	16	516	531
	VIT_03s0180g00120	p1	(A)10	10	2001	2010
	VIT_03s0180g00230	p1	(A)17	17	920	936
	VIT_03s0180g00290	p1	(A)10	10	396	405
	VIT_03s0091g00070	p1	(A)19	19	1013	1031
	VIT_03s0091g00310	p1	(C)10	10	38	47
	VIT_03s0091g00310	p1	(T)10	10	1993	2002
	VIT_03s0091g00470	p1	(T)11	11	1415	1425
	VIT_03s0091g00690	p1	(T)12	12	825	836
	VIT_03s0091g00740	p1	(T)12	12	158	169
	VIT_03s0091g00820	p1	(T)19	19	54	72
	VIT_03s0091g00870	p1	(T)11	11	1254	1264
	VIT_03s0091g01040	p1	(T)11	11	489	499
	VIT_03s0088g00170	p1	(T)12	12	646	657
	VIT_03s0088g00310	p1	(T)16	16	672	687
	VIT_03s0088g00650	p1	(T)17	17	960	976
	VIT_03s0088g01240	p1	(T)12	12	1223	1234
	VIT_03s0088g01240	p1	(T)11	11	1444	1454
	VIT_03s0097g00140	p1	(T)15	15	410	424
	VIT_03s0132g00040	p1	(T)11	11	19	29
	VIT_03s0132g00040	p1	(T)12	12	1822	1833
	VIT_03s0132g00080	p1	(T)11	11	19	29
	VIT_03s0132g00400	p1	(A)22	22	190	211
	VIT_03s0110g00360	p1	(T)11	11	642	652
	VIT_03s0017g00680	p1	(T)10	10	1634	1643
	VIT_03s0017g01080	p1	(T)12	12	108	119
	VIT_03s0017g01200	p1	(T)12	12	198	209
	VIT_03s0017g01690	p1	(A)10	10	39	48
	VIT_03s0017g02040	p1	(T)11	11	466	476
	VIT_03s0017g02040	p1	(T)14	14	1566	1579
	VIT_03s0017g02040	p1	(A)28	28	1857	1884
	VIT_03s0017g02130	p1	(T)10	10	215	224
	VIT_03s0017g02210	p1	(A)10	10	686	695
	VIT_03s0017g02350	p1	(T)12	12	1448	1459
	VIT_02s0025g00010	p1	(T)10	10	265	274
	VIT_02s0025g00220	p1	(A)10	10	2245	2254
	VIT_02s0025g00480	p1	(T)18	18	1492	1509
	VIT_02s0025g00510	p1	(A)10	10	3066	3075
	VIT_02s0025g00550	p1	(A)10	10	1447	1456
	VIT_02s0025g00650	p1	(A)23	23	2650	2672
	VIT_02s0025g00980	p1	(A)11	11	4642	4652
	VIT_02s0025g01340	p1	(A)13	13	1041	1053
	VIT_02s0025g01380	p1	(T)10	10	2132	2141
	VIT_02s0025g01380	p1	(T)11	11	2440	2450
	VIT_02s0025g01590	p1	(T)24	24	1173	1196
	VIT_02s0025g01600	p1	(T)20	20	592	611
	VIT_02s0025g02080	p1	(T)10	10	1063	1072
	VIT_02s0025g02190	p1	(A)13	13	1189	1201
	VIT_02s0025g02250	p1	(T)10	10	1459	1468
	VIT_02s0025g02420	p1	(T)11	11	1791	1801
	VIT_02s0025g02620	p1	(T)13	13	1998	2010
	VIT_02s0025g02750	p1	(A)12	12	4004	4015
	VIT_02s0025g02820	p1	(T)14	14	193	206
	VIT_02s0025g02830	p1	(T)11	11	1457	1467
	VIT_02s0025g03220	p1	(T)10	10	2573	2582
	VIT_02s0025g03260	p1	(A)20	20	105	124
	VIT_02s0025g03260	p1	(A)12	12	317	328
	VIT_02s0025g03380	p1	(A)11	11	38	48
	VIT_02s0025g03400	p1	(T)11	11	38	48
	VIT_02s0025g03520	p1	(A)12	12	1750	1761
	VIT_02s0025g03690	p1	(T)13	13	2305	2317
	VIT_02s0025g03830	p1	(T)11	11	879	889
	VIT_02s0025g04040	p1	(A)11	11	184	194
	VIT_02s0025g04100	p1	(T)14	14	1863	1876
	VIT_02s0025g04220	p1	(A)11	11	1806	1816
	VIT_02s0025g04440	p1	(A)10	10	161	170
	VIT_02s0025g04830	p1	(A)10	10	23	32
	VIT_02s0025g05140	p1	(T)11	11	1074	1084
	VIT_02s0025g05170	p1	(A)20	20	791	810
	VIT_02s0241g00050	p1	(T)10	10	75	84
	VIT_02s0241g00140	p1	(T)10	10	693	702
	VIT_02s0154g00220	p1	(A)19	19	927	945
	VIT_02s0154g00260	p1	(T)10	10	2097	2106
	VIT_02s0012g00090	p1	(A)11	11	69	79
	VIT_02s0012g00280	p1	(T)10	10	606	615
	VIT_02s0012g00290	p1	(A)10	10	1580	1589
	VIT_02s0012g00300	p1	(T)10	10	1368	1377
	VIT_02s0012g00390	p1	(A)16	16	28	43
	VIT_02s0012g00400	p1	(A)14	14	35	48
	VIT_02s0012g00510	p1	(A)17	17	749	765
	VIT_02s0012g00530	p1	(A)11	11	1497	1507
	VIT_02s0012g00540	p1	(A)10	10	1089	1098
	VIT_02s0012g00570	p1	(T)12	12	2042	2053
	VIT_02s0012g00830	p1	(T)17	17	915	931
	VIT_02s0012g00880	p1	(T)10	10	136	145
	VIT_02s0012g00900	p1	(T)13	13	1382	1394
	VIT_02s0012g00980	p1	(T)13	13	854	866
	VIT_02s0012g01740	p1	(A)12	12	37	48
	VIT_02s0012g01790	p1	(T)11	11	4838	4848
	VIT_02s0012g01870	p1	(T)10	10	501	510
	VIT_02s0012g01960	p1	(T)12	12	2973	2984
	VIT_02s0012g01960	p1	(T)21	21	3097	3117
	VIT_02s0012g01970	p1	(T)10	10	242	251
	VIT_02s0012g02090	p1	(T)11	11	662	672
	VIT_02s0012g02120	p1	(T)12	12	517	528
	VIT_02s0012g02160	p1	(T)10	10	1876	1885
	VIT_02s0012g02190	p1	(T)10	10	247	256
	VIT_02s0012g02560	p1	(A)10	10	219	228
	VIT_02s0012g02780	p1	(A)13	13	931	943
	VIT_02s0012g02920	p1	(T)12	12	36	47
	VIT_02s0012g03110	p1	(T)11	11	44	54
	VIT_02s0012g03190	p1	(T)12	12	44	55
	VIT_02s0109g00410	p1	(T)15	15	303	317
	VIT_02s0033g00070	p1	(A)12	12	107	118
	VIT_02s0033g00070	p1	(A)10	10	269	278
	VIT_02s0033g00130	p1	(T)19	19	1581	1599
	VIT_02s0033g00180	p1	(T)16	16	1780	1795
	VIT_02s0033g00620	p1	(A)10	10	315	324
	VIT_02s0033g00620	p1	(A)10	10	1170	1179
	VIT_02s0033g00930	p1	(T)10	10	791	800
	VIT_02s0033g00980	p1	(A)10	10	975	984
	VIT_02s0087g00090	p1	(T)10	10	608	617
	VIT_02s0087g00240	p1	(T)11	11	965	975
	VIT_02s0087g00330	p1	(T)10	10	1526	1535
	VIT_02s0087g00860	p1	(A)13	13	70	82
	VIT_01s0011g00020	p1	(T)15	15	130	144
	VIT_01s0011g00560	p1	(T)10	10	738	747
	VIT_19s0014g00050	p1	(G)14	14	308	321
	VIT_19s0014g00070	p1	(A)13	13	1654	1666
	VIT_19s0014g00090	p1	(T)16	16	440	455
	VIT_19s0014g00320	p1	(T)19	19	146	164
	VIT_19s0014g00420	p1	(A)12	12	424	435
	VIT_19s0014g00860	p1	(A)16	16	1868	1883
	VIT_19s0014g00880	p1	(T)10	10	144	153
	VIT_19s0014g01000	p1	(T)10	10	673	682
	VIT_19s0014g01210	p1	(A)10	10	7	16
	VIT_19s0014g01210	p1	(T)10	10	757	766
	VIT_19s0014g01470	p1	(A)15	15	2642	2656
	VIT_19s0014g01950	p1	(A)10	10	235	244
	VIT_19s0014g01990	p1	(A)10	10	100	109
	VIT_19s0014g02350	p1	(A)11	11	615	625
	VIT_19s0014g02530	p1	(A)10	10	268	277
	VIT_19s0014g02530	p1	(A)11	11	1683	1693
	VIT_19s0014g02660	p1	(A)13	13	3059	3071
	VIT_19s0014g03040	p1	(T)13	13	18	30
	VIT_19s0014g03070	p1	(C)19	19	303	321
	VIT_19s0014g03250	p1	(A)20	20	30	49
	VIT_19s0014g03790	p1	(A)15	15	1820	1834
	VIT_19s0014g04400	p1	(G)17	17	2631	2647
	VIT_19s0014g04660	p1	(A)12	12	755	766
	VIT_19s0014g04670	p1	(T)10	10	2116	2125
	VIT_19s0014g04720	p1	(A)14	14	531	544
	VIT_19s0014g04830	p1	(T)10	10	1145	1154
	VIT_19s0014g04990	p1	(A)11	11	658	668
	VIT_19s0014g05210	p1	(T)10	10	1288	1297
	VIT_19s0177g00200	p1	(T)22	22	714	735
	VIT_19s0090g00350	p1	(A)10	10	60	69
	VIT_19s0090g00350	p1	(A)13	13	1743	1755
	VIT_19s0090g00410	p1	(T)10	10	408	417
	VIT_19s0090g00810	p1	(A)21	21	1591	1611
	VIT_19s0090g00820	p1	(T)10	10	1264	1273
	VIT_19s0090g00840	p1	(T)10	10	1761	1770
	VIT_19s0090g00960	p1	(T)16	16	822	837
	VIT_19s0090g01250	p1	(A)25	25	1179	1203
	VIT_19s0090g01440	p1	(T)16	16	2643	2658
	VIT_19s0015g00010	p1	(A)10	10	9	18
	VIT_19s0015g00450	p1	(A)12	12	2170	2181
	VIT_19s0015g00450	p1	(T)17	17	2662	2678
	VIT_19s0015g00510	p1	(A)12	12	1287	1298
	VIT_19s0015g00590	p1	(T)11	11	756	766
	VIT_19s0015g00610	p1	(T)10	10	5334	5343
	VIT_19s0015g00760	p1	(A)10	10	23	32
	VIT_19s0015g00840	p1	(T)10	10	1227	1236
	VIT_19s0015g00930	p1	(T)12	12	2561	2572
	VIT_19s0015g01110	p1	(T)10	10	952	961
	VIT_19s0015g01220	p1	(T)11	11	1225	1235
	VIT_19s0015g01260	p1	(T)10	10	998	1007
	VIT_19s0015g01680	p1	(T)15	15	692	706
	VIT_19s0015g01730	p1	(T)10	10	1596	1605
	VIT_19s0015g01770	p1	(T)14	14	181	194
	VIT_19s0015g01770	p1	(T)11	11	1536	1546
	VIT_19s0015g01940	p1	(T)17	17	2522	2538
	VIT_19s0015g01950	p1	(A)13	13	1190	1202
	VIT_19s0015g02720	p1	(T)10	10	68	77
	VIT_19s0176g00030	p1	(A)12	12	52	63
	VIT_19s0176g00040	p1	(A)10	10	383	392
	VIT_19s0093g00360	p1	(A)11	11	507	517
	VIT_19s0093g00460	p1	(A)17	17	57	73
	VIT_19s0027g00340	p1	(T)13	13	1514	1526
	VIT_19s0027g00450	p1	(T)10	10	2174	2183
	VIT_19s0027g00460	p1	(T)16	16	746	761
	VIT_19s0027g00490	p1	(T)10	10	2585	2594
	VIT_19s0027g00610	p1	(A)10	10	242	251
	VIT_19s0027g00740	p1	(A)16	16	1099	1114
	VIT_19s0027g00820	p1	(T)10	10	18	27
	VIT_19s0027g00880	p1	(T)15	15	607	621
	VIT_19s0027g01050	p1	(A)10	10	159	168
	VIT_19s0027g01360	p1	(T)10	10	117	126
	VIT_19s0027g01640	p1	(T)11	11	1	11
	VIT_19s0027g01790	p1	(T)12	12	1734	1745
	VIT_19s0085g00030	p1	(A)17	17	1067	1083
	VIT_19s0085g00190	p1	(A)10	10	450	459
	VIT_19s0085g00510	p1	(A)12	12	130	141
	VIT_19s0085g00720	p1	(T)12	12	84	95
	VIT_19s0085g01030	p1	(T)11	11	1346	1356
	VIT_19s0085g01100	p1	(A)15	15	2052	2066
	VIT_19s0085g01100	p1	(A)22	22	2191	2212
	VIT_19s0085g01240	p1	(T)14	14	91	104
	VIT_18s0001g00880	p1	(T)17	17	1355	1371
	VIT_18s0001g00970	p1	(T)14	14	565	578
	VIT_18s0001g00970	p1	(T)10	10	855	864
	VIT_18s0001g01610	p1	(A)16	16	1	16
	VIT_18s0001g02040	p1	(T)12	12	2245	2256
	VIT_18s0001g02150	p1	(A)10	10	1459	1468
	VIT_18s0001g02250	p1	(T)15	15	701	715
	VIT_18s0001g02490	p1	(A)13	13	34	46
	VIT_18s0001g03120	p1	(T)17	17	65	81
	VIT_18s0001g03120	p1	(A)10	10	480	489
	VIT_18s0001g03260	p1	(A)10	10	751	760
	VIT_18s0001g03530	p1	(A)14	14	587	600
	VIT_18s0001g03810	p1	(A)14	14	1036	1049
	VIT_18s0001g06510	p1	(A)12	12	258	269
	VIT_18s0122g00050	p1	(T)10	10	1130	1139
	VIT_18s0122g00330	p1	(A)14	14	2044	2057
	VIT_18s0122g00380	p1	(T)11	11	3731	3741
	VIT_18s0122g00530	p1	(T)18	18	2442	2459
	VIT_18s0122g00660	p1	(A)11	11	1636	1646
	VIT_18s0122g00660	p1	(T)17	17	1915	1931
	VIT_18s0122g00720	p1	(T)10	10	309	318
	VIT_18s0122g01010	p1	(A)11	11	1642	1652
	VIT_18s0122g01060	p1	(A)10	10	995	1004
	VIT_18s0122g01080	p1	(A)19	19	3407	3425
	VIT_18s0122g01110	p1	(T)11	11	794	804
	VIT_18s0122g01110	p1	(A)15	15	975	989
	VIT_18s0122g01240	p1	(T)12	12	251	262
	VIT_18s0122g01370	p1	(A)11	11	2726	2736
	VIT_18s0122g01410	p1	(A)18	18	1601	1618
	VIT_18s0001g00180	p1	(A)13	13	1650	1662
	VIT_18s0001g00210	p1	(T)10	10	906	915
	VIT_18s0001g00460	p1	(T)10	10	454	463
	VIT_18s0001g00810	p1	(T)12	12	1254	1265
	VIT_18s0001g01090	p1	(T)17	17	23	39
	VIT_18s0001g01600	p1	(T)11	11	199	209
	VIT_18s0001g02020	p1	(T)12	12	2284	2295
	VIT_18s0001g02380	p1	(A)13	13	3694	3706
	VIT_18s0001g02730	p1	(A)12	12	2248	2259
	VIT_18s0001g02790	p1	(A)16	16	855	870
	VIT_18s0001g02970	p1	(A)10	10	1447	1456
	VIT_18s0001g03000	p1	(A)11	11	744	754
	VIT_18s0001g03020	p1	(A)12	12	2619	2630
	VIT_18s0001g03520	p1	(A)10	10	87	96
	VIT_18s0001g03540	p1	(T)17	17	1673	1689
	VIT_18s0001g03720	p1	(T)10	10	68	77
	VIT_18s0001g03760	p1	(T)13	13	1322	1334
	VIT_18s0001g03820	p1	(A)15	15	2958	2972
	VIT_18s0001g03950	p1	(A)18	18	2139	2156
	VIT_18s0001g04150	p1	(T)18	18	1541	1558
	VIT_18s0001g04290	p1	(T)18	18	624	641
	VIT_18s0001g04380	p1	(T)19	19	439	457
	VIT_18s0001g04440	p1	(A)16	16	29	44
	VIT_18s0001g04700	p1	(A)12	12	1214	1225
	VIT_18s0001g04850	p1	(T)11	11	21	31
	VIT_18s0001g05250	p1	(A)15	15	11	25
	VIT_18s0001g05250	p1	(T)18	18	301	318
	VIT_18s0001g05300	p1	(T)18	18	1490	1507
	VIT_18s0001g05500	p1	(T)10	10	1651	1660
	VIT_18s0001g05730	p1	(T)15	15	358	372
	VIT_18s0001g05780	p1	(T)11	11	108	118
	VIT_18s0001g05780	p1	(T)15	15	2874	2888
	VIT_18s0001g05800	p1	(T)17	17	2607	2623
	VIT_18s0001g06000	p1	(G)10	10	243	252
	VIT_18s0001g06350	p1	(A)12	12	1174	1185
	VIT_18s0001g06400	p1	(A)12	12	760	771
	VIT_18s0001g06430	p1	(T)12	12	195	206
	VIT_18s0001g06610	p1	(T)17	17	926	942
	VIT_18s0001g06760	p1	(T)11	11	1296	1306
	VIT_18s0001g07140	p1	(T)17	17	1086	1102
	VIT_18s0001g07220	p1	(A)18	18	1494	1511
	VIT_18s0001g07310	p1	(A)11	11	2854	2864
	VIT_18s0001g07350	p1	(A)13	13	639	651
	VIT_18s0001g07430	p1	(T)10	10	1	10
	VIT_18s0001g07450	p1	(T)10	10	1053	1062
	VIT_18s0001g07630	p1	(T)12	12	2316	2327
	VIT_18s0001g07740	p1	(T)10	10	8616	8625
	VIT_18s0001g07780	p1	(T)10	10	1649	1658
	VIT_18s0001g07970	p1	(T)12	12	2292	2303
	VIT_18s0001g08140	p1	(T)18	18	3809	3826
	VIT_18s0001g08160	p1	(T)17	17	365	381
	VIT_18s0001g08290	p1	(T)13	13	1561	1573
	VIT_18s0001g08320	p1	(T)10	10	1746	1755
	VIT_18s0001g08580	p1	(T)11	11	2736	2746
	VIT_18s0001g08590	p1	(T)10	10	551	560
	VIT_18s0001g08880	p1	(T)11	11	410	420
	VIT_18s0001g08900	p1	(A)12	12	565	576
	VIT_18s0001g09130	p1	(A)11	11	1214	1224
	VIT_18s0001g09230	p1	(T)13	13	849	861
	VIT_18s0001g09250	p1	(T)12	12	742	753
	VIT_18s0001g09700	p1	(T)10	10	768	777
	VIT_18s0001g09850	p1	(T)16	16	1176	1191
	VIT_18s0001g10030	p1	(T)16	16	1215	1230
	VIT_18s0001g10040	p1	(T)10	10	1470	1479
	VIT_18s0001g10170	p1	(A)11	11	410	420
	VIT_18s0001g10240	p1	(C)19	19	921	939
	VIT_18s0001g10260	p1	(T)18	18	240	257
	VIT_18s0001g10360	p1	(T)10	10	1251	1260
	VIT_18s0001g10560	p1	(C)11	11	2951	2961
	VIT_18s0001g10570	p1	(T)10	10	186	195
	VIT_18s0001g10680	p1	(A)10	10	1785	1794
	VIT_18s0001g10730	p1	(T)10	10	175	184
	VIT_18s0001g10920	p1	(A)12	12	128	139
	VIT_18s0001g11130	p1	(T)12	12	1216	1227
	VIT_18s0001g11290	p1	(A)10	10	1695	1704
	VIT_18s0001g11350	p1	(T)12	12	3368	3379
	VIT_18s0001g11430	p1	(A)11	11	3	13
	VIT_18s0001g11460	p1	(T)12	12	790	801
	VIT_18s0001g11470	p1	(A)12	12	20	31
	VIT_18s0001g11510	p1	(A)10	10	36	45
	VIT_18s0001g11550	p1	(A)10	10	840	849
	VIT_18s0001g11550	p1	(A)13	13	1433	1445
	VIT_18s0001g11550	p1	(G)10	10	3681	3690
	VIT_18s0001g11590	p1	(A)10	10	2377	2386
	VIT_18s0001g11600	p1	(A)20	20	2040	2059
	VIT_18s0001g11720	p1	(T)10	10	3	12
	VIT_18s0001g11930	p1	(T)11	11	906	916
	VIT_18s0001g11940	p1	(A)13	13	3279	3291
	VIT_18s0001g11980	p1	(A)17	17	1382	1398
	VIT_18s0001g12070	p1	(A)10	10	448	457
	VIT_18s0001g12140	p1	(T)10	10	116	125
	VIT_18s0001g12290	p1	(T)10	10	707	716
	VIT_18s0001g12330	p1	(T)16	16	76	91
	VIT_18s0001g12460	p1	(A)10	10	2193	2202
	VIT_18s0001g13220	p1	(A)10	10	2677	2686
	VIT_18s0001g13270	p1	(T)16	16	1463	1478
	VIT_18s0001g13520	p1	(T)10	10	940	949
	VIT_18s0001g13600	p1	(T)14	14	160	173
	VIT_18s0001g13880	p1	(A)10	10	235	244
	VIT_18s0001g14370	p1	(T)18	18	73	90
	VIT_18s0001g14380	p1	(T)19	19	1313	1331
	VIT_18s0001g14390	p1	(A)15	15	4894	4908
	VIT_18s0001g14400	p1	(T)11	11	620	630
	VIT_18s0001g14510	p1	(T)12	12	925	936
	VIT_18s0001g14550	p1	(A)10	10	23	32
	VIT_18s0001g14900	p1	(T)17	17	162	178
	VIT_18s0001g14900	p1	(A)17	17	2061	2077
	VIT_18s0001g14950	p1	(A)12	12	106	117
	VIT_18s0001g15010	p1	(A)14	14	1349	1362
	VIT_18s0001g15320	p1	(T)11	11	484	494
	VIT_18s0001g15570	p1	(A)12	12	570	581
	VIT_18s0001g15580	p1	(T)12	12	1986	1997
	VIT_18s0001g15750	p1	(T)10	10	504	513
	VIT_18s0166g00210	p1	(T)11	11	3688	3698
	VIT_18s0166g00300	p1	(T)10	10	456	465
	VIT_18s0076g00230	p1	(T)13	13	301	313
	VIT_18s0076g00250	p1	(T)18	18	1763	1780
	VIT_18s0086g00430	p1	(T)10	10	484	493
	VIT_18s0164g00010	p1	(T)10	10	481	490
	VIT_18s0164g00040	p1	(T)12	12	1941	1952
	VIT_18s0072g00110	p1	(T)15	15	1141	1155
	VIT_18s0072g00120	p1	(A)10	10	153	162
	VIT_18s0072g00240	p1	(T)10	10	1451	1460
	VIT_18s0072g00370	p1	(A)11	11	1	11
	VIT_18s0072g00630	p1	(A)15	15	1296	1310
	VIT_18s0072g00670	p1	(A)11	11	1822	1832
	VIT_18s0072g00740	p1	(A)12	12	33	44
	VIT_18s0072g01050	p1	(T)12	12	1197	1208
	VIT_18s0072g01090	p1	(T)10	10	1539	1548
	VIT_18s0117g00270	p1	(A)11	11	1018	1028
	VIT_18s0117g00620	p1	(T)11	11	529	539
	VIT_18s0041g00070	p1	(A)10	10	800	809
	VIT_18s0041g00150	p1	(A)16	16	251	266
	VIT_18s0041g00360	p1	(A)11	11	553	563
	VIT_18s0041g00860	p1	(T)14	14	289	302
	VIT_18s0041g01130	p1	(T)10	10	162	171
	VIT_18s0041g01550	p1	(A)10	10	660	669
	VIT_18s0041g01570	p1	(T)10	10	509	518
	VIT_18s0041g01680	p1	(T)16	16	1172	1187
	VIT_18s0041g01730	p1	(A)10	10	265	274
	VIT_18s0041g01750	p1	(A)10	10	824	833
	VIT_18s0041g01820	p1	(A)10	10	35	44
	VIT_18s0041g02290	p1	(A)10	10	1410	1419
	VIT_18s0041g02440	p1	(A)10	10	2031	2040
	VIT_18s0089g00340	p1	(T)10	10	140	149
	VIT_18s0089g00350	p1	(T)10	10	130	139
	VIT_18s0089g00920	p1	(T)11	11	1551	1561
	VIT_17s0000g00600	p1	(A)10	10	309	318
	VIT_17s0000g01010	p1	(A)17	17	1378	1394
	VIT_17s0000g00240	p1	(T)10	10	530	539
	VIT_17s0000g00240	p1	(T)13	13	3917	3929
	VIT_17s0000g00390	p1	(A)14	14	1757	1770
	VIT_17s0000g00650	p1	(T)21	21	407	427
	VIT_17s0000g00720	p1	(A)10	10	1411	1420
	VIT_17s0000g01130	p1	(A)10	10	9	18
	VIT_17s0000g01470	p1	(T)11	11	903	913
	VIT_17s0000g01550	p1	(T)10	10	4187	4196
	VIT_17s0000g01570	p1	(A)19	19	91	109
	VIT_17s0000g01640	p1	(T)14	14	2396	2409
	VIT_17s0000g01830	p1	(A)15	15	3834	3848
	VIT_17s0000g01910	p1	(T)10	10	51	60
	VIT_17s0000g01950	p1	(T)13	13	67	79
	VIT_17s0000g02010	p1	(T)15	15	2228	2242
	VIT_17s0000g02130	p1	(T)10	10	1311	1320
	VIT_17s0000g02210	p1	(A)19	19	1236	1254
	VIT_17s0000g02300	p1	(A)13	13	1558	1570
	VIT_17s0000g02330	p1	(A)11	11	412	422
	VIT_17s0000g02420	p1	(A)15	15	2283	2297
	VIT_17s0000g02690	p1	(A)17	17	1	17
	VIT_17s0000g03110	p1	(T)13	13	1462	1474
	VIT_17s0000g03240	p1	(G)12	12	47	58
	VIT_17s0000g03240	p1	(T)11	11	976	986
	VIT_17s0000g03720	p1	(T)16	16	947	962
	VIT_17s0000g03850	p1	(T)15	15	2435	2449
	VIT_17s0000g04110	p1	(T)10	10	428	437
	VIT_17s0000g04470	p1	(T)10	10	444	453
	VIT_17s0000g04490	p1	(T)12	12	1394	1405
	VIT_17s0000g04670	p1	(T)11	11	1327	1337
	VIT_17s0000g04810	p1	(T)13	13	1914	1926
	VIT_17s0000g04830	p1	(T)16	16	1802	1817
	VIT_17s0000g04970	p1	(A)15	15	1051	1065
	VIT_17s0000g05170	p1	(A)10	10	34	43
	VIT_17s0000g05250	p1	(A)10	10	142	151
	VIT_17s0000g05360	p1	(A)12	12	32	43
	VIT_17s0000g05540	p1	(A)15	15	3104	3118
	VIT_17s0000g05680	p1	(T)15	15	76	90
	VIT_17s0000g06220	p1	(T)11	11	515	525
	VIT_17s0000g06230	p1	(T)14	14	1177	1190
	VIT_17s0000g06280	p1	(T)19	19	1456	1474
	VIT_17s0000g06310	p1	(T)13	13	38	50
	VIT_17s0000g06370	p1	(T)10	10	252	261
	VIT_17s0000g06620	p1	(T)14	14	1793	1806
	VIT_17s0000g06650	p1	(T)11	11	2351	2361
	VIT_17s0000g06950	p1	(T)20	20	3477	3496
	VIT_17s0000g06970	p1	(A)10	10	3289	3298
	VIT_17s0000g07270	p1	(T)11	11	516	526
	VIT_17s0000g07300	p1	(T)11	11	1156	1166
	VIT_17s0000g07510	p1	(T)11	11	1089	1099
	VIT_17s0000g07700	p1	(T)11	11	1015	1025
	VIT_17s0000g07750	p1	(T)10	10	1048	1057
	VIT_17s0000g07810	p1	(A)11	11	486	496
	VIT_17s0000g07880	p1	(T)10	10	5611	5620
	VIT_17s0000g07890	p1	(T)18	18	931	948
	VIT_17s0000g07910	p1	(T)10	10	407	416
	VIT_17s0000g07990	p1	(T)11	11	765	775
	VIT_17s0000g08110	p1	(A)10	10	984	993
	VIT_17s0000g08240	p1	(T)10	10	1825	1834
	VIT_17s0000g08370	p1	(T)13	13	1894	1906
	VIT_17s0000g08470	p1	(T)17	17	4	20
	VIT_17s0000g08600	p1	(T)15	15	370	384
	VIT_17s0000g08600	p1	(A)11	11	508	518
	VIT_17s0000g08750	p1	(T)11	11	2183	2193
	VIT_17s0000g08770	p1	(T)17	17	2440	2456
	VIT_17s0000g08850	p1	(T)11	11	1	11
	VIT_17s0000g08870	p1	(T)13	13	1575	1587
	VIT_17s0000g08990	p1	(A)18	18	1822	1839
	VIT_17s0000g09060	p1	(T)11	11	1034	1044
	VIT_17s0000g09070	p1	(A)10	10	1653	1662
	VIT_17s0000g09180	p1	(A)10	10	17	26
	VIT_17s0000g09220	p1	(T)12	12	270	281
	VIT_17s0000g09230	p1	(T)10	10	1882	1891
	VIT_17s0000g09740	p1	(T)12	12	1363	1374
	VIT_17s0000g09850	p1	(T)18	18	2220	2237
	VIT_17s0000g09870	p1	(T)15	15	2529	2543
	VIT_17s0000g09980	p1	(A)20	20	2	21
	VIT_17s0000g10000	p1	(T)10	10	548	557
	VIT_17s0000g10050	p1	(A)12	12	77	88
	VIT_17s0000g10210	p1	(A)10	10	1900	1909
	VIT_17s0000g10260	p1	(A)17	17	1764	1780
	VIT_17s0119g00110	p1	(T)14	14	788	801
	VIT_17s0119g00350	p1	(A)11	11	2260	2270
	VIT_17s0053g00210	p1	(T)11	11	1026	1036
	VIT_17s0053g00240	p1	(T)16	16	21	36
	VIT_17s0053g00410	p1	(A)10	10	373	382
	VIT_17s0053g00640	p1	(A)10	10	116	125
	VIT_16s0039g00440	p1	(A)10	10	602	611
	VIT_16s0039g00620	p1	(A)11	11	591	601
	VIT_16s0039g01080	p1	(T)11	11	173	183
	VIT_16s0039g01390	p1	(T)12	12	3061	3072
	VIT_16s0039g01400	p1	(T)10	10	1612	1621
	VIT_16s0039g01440	p1	(A)11	11	1692	1702
	VIT_16s0039g01660	p1	(T)10	10	34	43
	VIT_16s0039g01670	p1	(T)19	19	77	95
	VIT_16s0039g02020	p1	(T)10	10	3475	3484
	VIT_16s0039g02030	p1	(T)27	27	5	31
	VIT_16s0039g02110	p1	(T)11	11	2047	2057
	VIT_16s0039g02220	p1	(T)10	10	28	37
	VIT_16s0039g02410	p1	(T)10	10	3591	3600
	VIT_16s0039g02670	p1	(T)10	10	1200	1209
	VIT_16s0013g00110	p1	(T)11	11	470	480
	VIT_16s0013g00170	p1	(T)10	10	437	446
	VIT_16s0013g00260	p1	(A)17	17	38	54
	VIT_16s0013g00910	p1	(T)12	12	889	900
	VIT_16s0013g01480	p1	(T)12	12	33	44
	VIT_16s0013g01540	p1	(T)13	13	1097	1109
	VIT_16s0013g01640	p1	(T)11	11	431	441
	VIT_16s0013g01740	p1	(A)10	10	1102	1111
	VIT_16s0013g02120	p1	(T)14	14	2843	2856
	VIT_16s0013g02150	p1	(A)10	10	272	281
	VIT_16s0022g00160	p1	(C)11	11	1026	1036
	VIT_16s0022g00400	p1	(A)10	10	139	148
	VIT_16s0022g00600	p1	(T)10	10	2189	2198
	VIT_16s0022g00670	p1	(A)10	10	169	178
	VIT_16s0022g00770	p1	(T)18	18	57	74
	VIT_16s0022g00940	p1	(T)18	18	1090	1107
	VIT_16s0022g01820	p1	(A)23	23	2500	2522
	VIT_16s0022g01840	p1	(A)10	10	831	840
	VIT_16s0022g02120	p1	(A)13	13	1764	1776
	VIT_16s0022g02380	p1	(A)10	10	859	868
	VIT_16s0100g00240	p1	(T)11	11	582	592
	VIT_16s0100g00320	p1	(A)10	10	1688	1697
	VIT_16s0100g00460	p1	(T)10	10	1616	1625
	VIT_16s0100g00470	p1	(A)10	10	71	80
	VIT_16s0100g00720	p1	(A)13	13	69	81
	VIT_16s0100g00720	p1	(T)18	18	1448	1465
	VIT_16s0100g01290	p1	(T)11	11	521	531
	VIT_16s0050g00020	p1	(T)12	12	2381	2392
	VIT_16s0050g00150	p1	(T)11	11	581	591
	VIT_16s0050g00340	p1	(T)10	10	311	320
	VIT_16s0050g00610	p1	(T)10	10	433	442
	VIT_16s0050g00680	p1	(T)10	10	1712	1721
	VIT_16s0050g00720	p1	(A)11	11	995	1005
	VIT_16s0050g00720	p1	(A)11	11	1620	1630
	VIT_16s0050g00760	p1	(T)14	14	1327	1340
	VIT_16s0050g00790	p1	(T)22	22	1724	1745
	VIT_16s0050g00810	p1	(T)11	11	46	56
	VIT_16s0050g01010	p1	(A)10	10	1106	1115
	VIT_16s0050g01070	p1	(T)14	14	1207	1220
	VIT_16s0050g01780	p1	(T)15	15	1240	1254
	VIT_16s0050g01890	p1	(A)11	11	625	635
	VIT_16s0050g01910	p1	(A)12	12	687	698
	VIT_16s0050g02050	p1	(T)15	15	435	449
	VIT_16s0050g02180	p1	(T)11	11	206	216
	VIT_16s0050g02190	p1	(T)12	12	2399	2410
	VIT_16s0050g02300	p1	(A)10	10	296	305
	VIT_16s0050g02340	p1	(T)12	12	3480	3491
	VIT_16s0050g02560	p1	(T)10	10	2492	2501
	VIT_16s0050g02780	p1	(T)10	10	414	423
	VIT_16s0148g00350	p1	(A)10	10	255	264
	VIT_16s0148g00370	p1	(A)10	10	1810	1819
	VIT_16s0148g00390	p1	(T)10	10	413	422
	VIT_16s0098g00170	p1	(T)15	15	2	16
	VIT_16s0098g00270	p1	(A)17	17	476	492
	VIT_16s0098g00360	p1	(A)10	10	1015	1024
	VIT_16s0098g00710	p1	(T)15	15	608	622
	VIT_16s0098g00740	p1	(T)14	14	456	469
	VIT_16s0098g00820	p1	(A)11	11	2261	2271
	VIT_16s0098g01120	p1	(A)13	13	346	358
	VIT_16s0098g01210	p1	(A)11	11	364	374
	VIT_16s0098g01250	p1	(T)20	20	449	468
	VIT_16s0098g01310	p1	(T)15	15	7727	7741
	VIT_16s0098g01460	p1	(A)17	17	298	314
	VIT_16s0098g01510	p1	(A)10	10	30	39
	VIT_16s0098g01570	p1	(T)10	10	1276	1285
	VIT_16s0098g01650	p1	(A)12	12	44	55
	VIT_15s0024g00760	p1	(T)10	10	342	351
	VIT_15s0024g00820	p1	(T)14	14	433	446
	VIT_15s0024g00990	p1	(A)11	11	474	484
	VIT_15s0024g01170	p1	(T)10	10	979	988
	VIT_15s0024g01230	p1	(A)15	15	271	285
	VIT_15s0024g01270	p1	(T)12	12	51	62
	VIT_15s0024g01590	p1	(T)10	10	43	52
	VIT_15s0045g00150	p1	(G)15	15	63	77
	VIT_15s0045g00710	p1	(T)11	11	5236	5246
	VIT_15s0045g01210	p1	(A)10	10	81	90
	VIT_15s0107g00370	p1	(A)10	10	281	290
	VIT_15s0021g00530	p1	(T)10	10	1495	1504
	VIT_15s0021g00720	p1	(A)12	12	187	198
	VIT_15s0021g00840	p1	(A)11	11	635	645
	VIT_15s0021g01130	p1	(A)16	16	916	931
	VIT_15s0021g01350	p1	(T)16	16	154	169
	VIT_15s0021g01350	p1	(T)13	13	275	287
	VIT_15s0021g01640	p1	(T)12	12	15	26
	VIT_15s0021g01810	p1	(T)10	10	3259	3268
	VIT_15s0021g01950	p1	(T)10	10	138	147
	VIT_15s0021g02210	p1	(A)10	10	73	82
	VIT_15s0021g02220	p1	(T)11	11	11	21
	VIT_15s0021g02250	p1	(T)10	10	11	20
	VIT_15s0021g02300	p1	(A)19	19	1354	1372
	VIT_15s0021g02370	p1	(T)11	11	184	194
	VIT_15s0021g02460	p1	(T)10	10	882	891
	VIT_15s0021g02470	p1	(T)10	10	1043	1052
	VIT_15s0021g02710	p1	(T)10	10	1499	1508
	VIT_15s0048g00090	p1	(A)21	21	714	734
	VIT_15s0048g00280	p1	(T)15	15	1222	1236
	VIT_15s0048g00300	p1	(T)10	10	1340	1349
	VIT_15s0048g00600	p1	(T)11	11	935	945
	VIT_15s0048g00870	p1	(T)16	16	1324	1339
	VIT_15s0048g00910	p1	(T)10	10	10	19
	VIT_15s0048g00970	p1	(T)11	11	1999	2009
	VIT_15s0048g01050	p1	(T)16	16	329	344
	VIT_15s0048g01150	p1	(T)14	14	141	154
	VIT_15s0048g01400	p1	(A)10	10	2059	2068
	VIT_15s0048g01720	p1	(A)12	12	1583	1594
	VIT_15s0048g01740	p1	(T)15	15	143	157
	VIT_15s0048g01840	p1	(T)12	12	102	113
	VIT_15s0048g01940	p1	(T)10	10	1916	1925
	VIT_15s0048g02040	p1	(A)15	15	30	44
	VIT_15s0048g02040	p1	(A)10	10	284	293
	VIT_15s0048g02080	p1	(A)14	14	1229	1242
	VIT_15s0048g02190	p1	(A)10	10	439	448
	VIT_15s0048g02380	p1	(T)10	10	5932	5941
	VIT_15s0048g02390	p1	(T)10	10	2887	2896
	VIT_15s0048g02400	p1	(T)16	16	2375	2390
	VIT_15s0048g02530	p1	(T)10	10	740	749
	VIT_15s0048g02670	p1	(T)10	10	80	89
	VIT_15s0048g02720	p1	(T)21	21	1656	1676
	VIT_15s0046g00020	p1	(A)11	11	222	232
	VIT_15s0046g00230	p1	(A)12	12	693	704
	VIT_15s0046g00250	p1	(A)10	10	6422	6431
	VIT_15s0046g00280	p1	(A)10	10	1057	1066
	VIT_15s0046g00290	p1	(T)14	14	2185	2198
	VIT_15s0046g00360	p1	(T)15	15	1553	1567
	VIT_15s0046g01130	p1	(T)23	23	463	485
	VIT_15s0046g01210	p1	(T)12	12	1465	1476
	VIT_15s0046g01270	p1	(T)14	14	2541	2554
	VIT_15s0046g01540	p1	(T)13	13	1279	1291
	VIT_15s0046g01550	p1	(T)17	17	1019	1035
	VIT_15s0046g01830	p1	(A)12	12	3827	3838
	VIT_15s0046g01890	p1	(T)13	13	3883	3895
	VIT_15s0046g02070	p1	(A)12	12	716	727
	VIT_15s0046g02280	p1	(T)13	13	74	86
	VIT_15s0046g02510	p1	(T)12	12	7102	7113
	VIT_15s0046g02620	p1	(A)12	12	1664	1675
	VIT_15s0046g02700	p1	(T)12	12	1432	1443
	VIT_15s0046g02720	p1	(A)10	10	104	113
	VIT_15s0046g03100	p1	(A)10	10	24	33
	VIT_15s0046g03390	p1	(A)16	16	1886	1901
	VIT_14s0060g00210	p1	(T)10	10	79	88
	VIT_14s0060g00290	p1	(T)10	10	6	15
	VIT_14s0060g00830	p1	(T)12	12	753	764
	VIT_14s0060g00840	p1	(T)14	14	1379	1392
	VIT_14s0060g00940	p1	(T)11	11	5	15
	VIT_14s0060g00940	p1	(A)12	12	206	217
	VIT_14s0060g01230	p1	(T)16	16	3437	3452
	VIT_14s0060g01490	p1	(T)16	16	673	688
	VIT_14s0060g01760	p1	(A)10	10	698	707
	VIT_14s0060g01860	p1	(A)10	10	110	119
	VIT_14s0060g02180	p1	(T)11	11	107	117
	VIT_14s0060g02240	p1	(T)11	11	4	14
	VIT_14s0060g02280	p1	(A)12	12	1513	1524
	VIT_14s0060g02440	p1	(A)10	10	227	236
	VIT_14s0128g00210	p1	(A)13	13	1357	1369
	VIT_14s0128g00250	p1	(T)10	10	1068	1077
	VIT_14s0128g00480	p1	(A)20	20	1002	1021
	VIT_14s0128g00890	p1	(T)15	15	347	361
	VIT_14s0030g00480	p1	(T)11	11	1247	1257
	VIT_14s0030g00680	p1	(T)15	15	523	537
	VIT_14s0030g00680	p1	(T)10	10	1052	1061
	VIT_14s0030g00750	p1	(T)11	11	141	151
	VIT_14s0030g00780	p1	(T)14	14	378	391
	VIT_14s0030g00820	p1	(A)10	10	59	68
	VIT_14s0030g00850	p1	(A)12	12	931	942
	VIT_14s0030g00870	p1	(A)12	12	3043	3054
	VIT_14s0030g00880	p1	(A)11	11	125	135
	VIT_14s0030g01000	p1	(T)23	23	357	379
	VIT_14s0030g01100	p1	(T)10	10	515	524
	VIT_14s0030g01200	p1	(A)11	11	83	93
	VIT_14s0030g01260	p1	(A)12	12	2168	2179
	VIT_14s0030g01360	p1	(T)11	11	2060	2070
	VIT_14s0030g01660	p1	(A)11	11	2423	2433
	VIT_14s0030g01760	p1	(T)11	11	1322	1332
	VIT_14s0030g01900	p1	(T)13	13	940	952
	VIT_14s0030g02190	p1	(T)15	15	4003	4017
	VIT_14s0030g02230	p1	(T)18	18	1449	1466
	VIT_14s0030g02310	p1	(A)14	14	965	978
	VIT_14s0081g00010	p1	(T)10	10	1221	1230
	VIT_14s0081g00090	p1	(T)10	10	889	898
	VIT_14s0081g00150	p1	(T)16	16	65	80
	VIT_14s0081g00180	p1	(T)15	15	114	128
	VIT_14s0081g00320	p1	(T)10	10	2717	2726
	VIT_14s0081g00390	p1	(A)10	10	1501	1510
	VIT_14s0081g00400	p1	(A)16	16	2053	2068
	VIT_14s0081g00470	p1	(T)12	12	113	124
	VIT_14s0081g00600	p1	(T)24	24	530	553
	VIT_14s0081g00620	p1	(A)16	16	2	17
	VIT_14s0036g00230	p1	(T)10	10	570	579
	VIT_14s0036g00320	p1	(A)10	10	151	160
	VIT_14s0036g00430	p1	(T)10	10	197	206
	VIT_14s0036g00480	p1	(T)11	11	1888	1898
	VIT_14s0036g00700	p1	(T)11	11	1506	1516
	VIT_14s0036g00750	p1	(A)10	10	1400	1409
	VIT_14s0036g01010	p1	(A)11	11	258	268
	VIT_14s0036g01030	p1	(A)11	11	502	512
	VIT_14s0036g01170	p1	(T)18	18	676	693
	VIT_14s0036g01200	p1	(A)10	10	653	662
	VIT_14s0036g01380	p1	(A)23	23	1467	1489
	VIT_14s0006g00010	p1	(A)10	10	635	644
	VIT_14s0006g00120	p1	(A)23	23	298	320
	VIT_14s0006g00330	p1	(A)10	10	22	31
	VIT_14s0006g00330	p1	(A)10	10	865	874
	VIT_14s0006g00500	p1	(T)10	10	1943	1952
	VIT_14s0006g00660	p1	(A)13	13	365	377
	VIT_14s0006g00780	p1	(T)10	10	1003	1012
	VIT_14s0006g00960	p1	(T)10	10	1363	1372
	VIT_14s0006g01730	p1	(T)12	12	899	910
	VIT_14s0006g01730	p1	(T)10	10	1764	1773
	VIT_14s0006g01930	p1	(T)10	10	709	718
	VIT_14s0006g01940	p1	(A)11	11	103	113
	VIT_14s0006g01980	p1	(T)16	16	341	356
	VIT_14s0006g02030	p1	(T)11	11	1270	1280
	VIT_14s0006g02180	p1	(A)14	14	82	95
	VIT_14s0006g02220	p1	(A)11	11	700	710
	VIT_14s0006g02320	p1	(T)18	18	471	488
	VIT_14s0006g02340	p1	(A)23	23	464	486
	VIT_14s0006g02630	p1	(A)16	16	1866	1881
	VIT_14s0006g02850	p1	(T)17	17	1041	1057
	VIT_14s0006g03040	p1	(T)14	14	1448	1461
	VIT_14s0083g00280	p1	(G)10	10	228	237
	VIT_14s0083g00280	p1	(T)10	10	961	970
	VIT_14s0083g00320	p1	(A)10	10	1122	1131
	VIT_14s0083g00430	p1	(T)12	12	308	319
	VIT_14s0083g00620	p1	(T)11	11	2075	2085
	VIT_14s0083g00940	p1	(T)12	12	1657	1668
	VIT_14s0068g00200	p1	(T)11	11	472	482
	VIT_14s0068g00260	p1	(A)15	15	1595	1609
	VIT_14s0068g00270	p1	(T)10	10	46	55
	VIT_14s0068g00290	p1	(T)10	10	3577	3586
	VIT_14s0068g00510	p1	(A)16	16	412	427
	VIT_14s0068g00690	p1	(A)13	13	34	46
	VIT_14s0068g00790	p1	(T)11	11	1077	1087
	VIT_14s0068g00890	p1	(T)10	10	119	128
	VIT_14s0068g00940	p1	(A)12	12	1707	1718
	VIT_14s0068g00990	p1	(A)13	13	532	544
	VIT_14s0068g01030	p1	(A)11	11	954	964
	VIT_14s0068g01090	p1	(T)11	11	1663	1673
	VIT_14s0068g01090	p1	(T)13	13	1851	1863
	VIT_14s0068g01270	p1	(T)11	11	251	261
	VIT_14s0068g01330	p1	(T)12	12	58	69
	VIT_14s0068g01360	p1	(T)13	13	1217	1229
	VIT_14s0068g01570	p1	(A)16	16	526	541
	VIT_14s0068g01570	p1	(A)10	10	751	760
	VIT_14s0068g01650	p1	(T)10	10	5111	5120
	VIT_14s0068g01690	p1	(A)10	10	1188	1197
	VIT_14s0068g01970	p1	(T)16	16	992	1007
	VIT_14s0171g00180	p1	(A)13	13	755	767
	VIT_14s0171g00280	p1	(T)10	10	3802	3811
	VIT_14s0219g00040	p1	(T)10	10	2071	2080
	VIT_14s0219g00180	p1	(T)15	15	639	653
	VIT_14s0066g00310	p1	(T)15	15	1307	1321
	VIT_14s0066g00320	p1	(T)13	13	1739	1751
	VIT_14s0066g01100	p1	(A)12	12	48	59
	VIT_14s0066g01110	p1	(T)10	10	647	656
	VIT_14s0066g01240	p1	(T)11	11	2197	2207
	VIT_14s0066g01350	p1	(A)16	16	184	199
	VIT_14s0066g01440	p1	(A)12	12	1366	1377
	VIT_14s0066g01580	p1	(T)12	12	139	150
	VIT_14s0066g01590	p1	(T)13	13	1598	1610
	VIT_14s0066g01850	p1	(T)10	10	54	63
	VIT_14s0066g02040	p1	(A)12	12	1878	1889
	VIT_14s0066g02120	p1	(A)12	12	1073	1084
	VIT_14s0066g02250	p1	(T)14	14	31	44
	VIT_14s0066g02310	p1	(A)10	10	170	179
	VIT_14s0066g02320	p1	(A)10	10	1879	1888
	VIT_14s0066g02350	p1	(T)10	10	1164	1173
	VIT_14s0066g02470	p1	(T)13	13	1718	1730
	VIT_14s0066g02560	p1	(T)10	10	446	455
	VIT_14s0066g02590	p1	(T)10	10	1912	1921
	VIT_14s0066g02610	p1	(A)10	10	511	520
	VIT_14s0108g00900	p1	(T)10	10	566	575
	VIT_14s0108g01170	p1	(A)10	10	1098	1107
	VIT_14s0108g01310	p1	(T)11	11	615	625
	VIT_14s0108g01510	p1	(A)21	21	311	331
	VIT_14s0108g01660	p1	(T)11	11	1221	1231
	VIT_13s0067g00050	p1	(T)15	15	17	31
	VIT_13s0067g00050	p1	(T)10	10	145	154
	VIT_13s0067g00820	p1	(A)12	12	137	148
	VIT_13s0067g00950	p1	(T)10	10	554	563
	VIT_13s0067g01140	p1	(T)12	12	497	508
	VIT_13s0067g01300	p1	(A)12	12	1749	1760
	VIT_13s0067g01490	p1	(A)10	10	3172	3181
	VIT_13s0067g02610	p1	(T)10	10	975	984
	VIT_13s0067g02770	p1	(T)12	12	738	749
	VIT_13s0067g02820	p1	(A)10	10	262	271
	VIT_13s0067g03430	p1	(T)10	10	751	760
	VIT_13s0067g03490	p1	(A)11	11	946	956
	VIT_13s0019g00380	p1	(A)10	10	3207	3216
	VIT_13s0067g00080	p1	(T)11	11	94	104
	VIT_13s0067g00260	p1	(G)12	12	1497	1508
	VIT_13s0067g00330	p1	(T)16	16	1541	1556
	VIT_13s0067g00360	p1	(T)10	10	967	976
	VIT_13s0067g00630	p1	(T)11	11	767	777
	VIT_13s0067g00640	p1	(T)11	11	35	45
	VIT_13s0067g00720	p1	(A)10	10	1791	1800
	VIT_13s0067g00730	p1	(A)11	11	1093	1103
	VIT_13s0067g00920	p1	(A)11	11	2841	2851
	VIT_13s0067g01290	p1	(T)10	10	5587	5596
	VIT_13s0067g01340	p1	(T)13	13	851	863
	VIT_13s0067g01660	p1	(T)12	12	2035	2046
	VIT_13s0067g01680	p1	(T)12	12	78	89
	VIT_13s0067g01690	p1	(A)12	12	2011	2022
	VIT_13s0067g01910	p1	(T)12	12	1036	1047
	VIT_13s0067g01930	p1	(A)17	17	1422	1438
	VIT_13s0067g02170	p1	(T)12	12	687	698
	VIT_13s0067g02280	p1	(T)19	19	720	738
	VIT_13s0067g02590	p1	(T)16	16	252	267
	VIT_13s0067g03670	p1	(T)12	12	317	328
	VIT_13s0067g03670	p1	(T)10	10	551	560
	VIT_13s0067g03670	p1	(A)17	17	1644	1660
	VIT_13s0019g00690	p1	(A)22	22	919	940
	VIT_13s0019g01040	p1	(T)11	11	1046	1056
	VIT_13s0019g01130	p1	(T)11	11	30	40
	VIT_13s0019g01130	p1	(A)13	13	1488	1500
	VIT_13s0019g01670	p1	(T)13	13	50	62
	VIT_13s0019g02040	p1	(T)17	17	2237	2253
	VIT_13s0019g02390	p1	(T)13	13	45	57
	VIT_13s0019g02460	p1	(T)10	10	1806	1815
	VIT_13s0019g02520	p1	(A)11	11	115	125
	VIT_13s0019g02550	p1	(A)10	10	2460	2469
	VIT_13s0019g02730	p1	(T)12	12	1631	1642
	VIT_13s0019g03270	p1	(T)10	10	1527	1536
	VIT_13s0019g03610	p1	(A)10	10	1087	1096
	VIT_13s0019g03660	p1	(T)10	10	860	869
	VIT_13s0019g03910	p1	(T)12	12	44	55
	VIT_13s0019g04010	p1	(T)10	10	6211	6220
	VIT_13s0019g04010	p1	(A)10	10	6370	6379
	VIT_13s0019g04110	p1	(A)18	18	2020	2037
	VIT_13s0019g04200	p1	(A)22	22	1773	1794
	VIT_13s0019g04270	p1	(T)17	17	132	148
	VIT_13s0019g04330	p1	(T)10	10	174	183
	VIT_13s0019g04630	p1	(T)11	11	1382	1392
	VIT_13s0019g04670	p1	(T)16	16	1209	1224
	VIT_13s0019g04770	p1	(T)11	11	3358	3368
	VIT_13s0019g04880	p1	(T)16	16	30	45
	VIT_13s0019g04910	p1	(T)10	10	77	86
	VIT_13s0019g04910	p1	(A)15	15	1813	1827
	VIT_13s0019g05170	p1	(A)11	11	1256	1266
	VIT_13s0019g05170	p1	(T)17	17	1384	1400
	VIT_13s0019g05390	p1	(A)15	15	2648	2662
	VIT_13s0074g00100	p1	(T)10	10	94	103
	VIT_13s0074g00140	p1	(T)10	10	599	608
	VIT_13s0074g00160	p1	(T)12	12	971	982
	VIT_13s0074g00170	p1	(T)13	13	52	64
	VIT_13s0074g00380	p1	(A)10	10	66	75
	VIT_13s0074g00710	p1	(A)10	10	2581	2590
	VIT_13s0106g00020	p1	(T)11	11	38	48
	VIT_13s0106g00360	p1	(T)11	11	41	51
	VIT_13s0101g00210	p1	(T)11	11	396	406
	VIT_13s0101g00510	p1	(T)10	10	467	476
	VIT_13s0073g00050	p1	(A)17	17	1773	1789
	VIT_13s0073g00150	p1	(T)13	13	2663	2675
	VIT_13s0073g00440	p1	(T)17	17	60	76
	VIT_13s0073g00700	p1	(T)10	10	701	710
	VIT_13s0175g00120	p1	(A)16	16	1198	1213
	VIT_13s0047g00110	p1	(A)11	11	1000	1010
	VIT_13s0047g00140	p1	(T)10	10	792	801
	VIT_13s0047g00310	p1	(T)10	10	1834	1843
	VIT_13s0047g00320	p1	(T)10	10	1307	1316
	VIT_13s0047g00490	p1	(T)10	10	552	561
	VIT_13s0047g00560	p1	(A)13	13	88	100
	VIT_13s0047g00890	p1	(A)12	12	67	78
	VIT_13s0047g01180	p1	(T)12	12	3254	3265
	VIT_13s0084g00310	p1	(T)10	10	1644	1653
	VIT_13s0084g00640	p1	(A)13	13	157	169
	VIT_13s0084g00810	p1	(A)11	11	935	945
	VIT_13s0139g00110	p1	(T)12	12	334	345
	VIT_13s0139g00180	p1	(A)10	10	406	415
	VIT_13s0139g00210	p1	(A)10	10	2242	2251
	VIT_13s0139g00220	p1	(A)10	10	2227	2236
	VIT_13s0158g00350	p1	(T)11	11	810	820
	VIT_13s0158g00430	p1	(T)10	10	117	126
	VIT_13s0064g00050	p1	(G)12	12	2146	2157
	VIT_13s0064g00220	p1	(A)16	16	258	273
	VIT_13s0064g00300	p1	(A)12	12	1439	1450
	VIT_13s0064g00480	p1	(A)13	13	1521	1533
	VIT_13s0064g00550	p1	(A)11	11	815	825
	VIT_13s0064g00570	p1	(T)11	11	3641	3651
	VIT_13s0064g00840	p1	(T)10	10	1856	1865
	VIT_13s0064g00920	p1	(T)12	12	2930	2941
	VIT_13s0064g01220	p1	(A)13	13	641	653
	VIT_13s0064g01390	p1	(T)10	10	822	831
	VIT_13s0156g00030	p1	(T)11	11	535	545
	VIT_13s0156g00370	p1	(T)13	13	184	196
	VIT_13s0156g00540	p1	(A)11	11	2121	2131
	VIT_13s0320g00050	p1	(T)10	10	555	564
	VIT_12s0142g00020	p1	(A)10	10	168	177
	VIT_12s0142g00110	p1	(T)10	10	1178	1187
	VIT_12s0028g00410	p1	(A)10	10	440	449
	VIT_12s0142g00080	p1	(A)19	19	187	205
	VIT_12s0142g00180	p1	(T)13	13	1184	1196
	VIT_12s0142g00360	p1	(A)11	11	322	332
	VIT_12s0028g00080	p1	(T)16	16	25	40
	VIT_12s0028g00310	p1	(A)10	10	2014	2023
	VIT_12s0028g01060	p1	(T)10	10	5	14
	VIT_12s0028g01290	p1	(A)47	47	1164	1210
	VIT_12s0028g01680	p1	(A)24	24	39	62
	VIT_12s0028g02240	p1	(A)10	10	2439	2448
	VIT_12s0028g02310	p1	(A)14	14	77	90
	VIT_12s0028g02390	p1	(T)10	10	29	38
	VIT_12s0028g02440	p1	(A)17	17	1171	1187
	VIT_12s0028g03460	p1	(T)10	10	602	611
	VIT_12s0028g03480	p1	(A)10	10	1786	1795
	VIT_12s0028g03620	p1	(T)10	10	180	189
	VIT_12s0028g03880	p1	(A)14	14	1	14
	VIT_12s0028g03900	p1	(T)12	12	301	312
	VIT_12s0028g03990	p1	(G)18	18	1631	1648
	VIT_12s0059g00450	p1	(A)10	10	2962	2971
	VIT_12s0059g00550	p1	(T)10	10	1810	1819
	VIT_12s0059g00600	p1	(T)12	12	800	811
	VIT_12s0059g00800	p1	(A)10	10	2982	2991
	VIT_12s0059g01060	p1	(T)11	11	1677	1687
	VIT_12s0059g01130	p1	(A)10	10	1	10
[truncated: 2,935 more rows]
